# Supplementary material for: MalariaSED: a deep learning framework to decipher the regulatory contributions of noncoding variants in malaria parasites
Source: Genome Biol. 2023 Oct 16;24:231. doi: 10.1186/s13059-023-03063-z (PMC10577899; doi:10.1186/s13059-023-03063-z)
Supplement: Supplementary file 1 — Additional file 1: Table S1. MalariaSED model configuration. [file 13059_2023_3063_MOESM1_ESM.xlsx]

## Sheet: ReadMe
The parameter maning in each DL model
Parameter_name		Description	Parameter_Searching_Range
|-convKnernal1st:		The kernel number of the first convolution layer. Integer, the number of filters in the convolution layer.	240, 320
|-convKnernal2ed:		The kernel number of the second convolution layer. Integer, the number of filters in the convolution layer.	480
|-ConvAct_1:		Activation function to use in the first convolution layer	Relu, Tanh
|-ConvAct_2:		Activation function to use in the second convolution layer	Relu, Tanh
|-ConvPadding1:		The padding parameter in the first convolution layer	Valid, Same
|-ConvPadding2:		The padding parameter in the second convolution layer	Valid, Same
|-LSTM:		The number of hidden units in the LSTM layer. Positive integer.	Min_val = 30, Max_val =270, Step = 60
|-LSTML2:		The kernel_regularizer parameter in the LSTM layer	Min_val = 1e-4, Max_val =1e-10, Sampling = log, "log" will assign equal probabilities to each order of magnitude range.
|-LSTM_sequence:		The return_sequences parameter in the LSTM layer	Boolean
|-convL21:		The regularizer function applied to the first convolution layer	Min_val = 1e-4, Max_val =1e-10, Sampling = log, "log" will assign equal probabilities to each order of magnitude range.
|-convL22:		The regularizer function applied to the second convolution layer	Min_val = 1e-4, Max_val =1e-10, Sampling = log, "log" will assign equal probabilities to each order of magnitude range.
|-densL2:		The kernel_regularizer parameter in the dense layer	Min_val = 1e-4, Max_val =1e-10, Sampling = log, "log" will assign equal probabilities to each order of magnitude range.
|-densL2activate:		The activity_regularizer parameter in the dense layer	Min_val = 1e-4, Max_val =1e-10, Sampling = log, "log" will assign equal probabilities to each order of magnitude range.
|-densLayerKernal:		The number of hidden units in the dense layer. Positive integer.	Min_val = 40, Max_val =160, Step = 40
|-drop_1:		The fraction of the output from the first convolution layer to drop randomly during training	Min_val = 0.1, Max_val =0.9, Step = 0.1
|-drop_2:		The fraction of the output from the second convolution layer to drop randomly during training	Min_val = 0.1, Max_val =0.9, Step = 0.1
|-kmer1:		The kernel size of the first convolution layer. Integer, specifying the length of the 1D convolution filter.	Min_val = 6, Max_val =10, Step = 1
|-kmer2:		The kernel size of the second convolution layer. Integer, specifying the length of the 1D convolution filter.	Min_val = 6, Max_val =10, Step = 1
|-maxPool1:		The size of the max pooling window in the first convolution layer	Min_val = 2, Max_val =6, Step = 1
|-maxPool2:		The size of the max pooling window in the second convolution layer	Min_val = 2, Max_val =6, Step = 1
|-maxPool_strid1:		The stride of pooling window moving for each pooling step in the first convolution layer	Min_val = 2, Max_val =6, Step = 1
|-maxPool_strid2:		The stride of pooling window moving for each pooling step in the second convolution layer	Min_val = 2, Max_val =6, Step = 1
|-max_norm_1stConv1:		The kernel_constraint parameter in the first convolution layer	Min_val = 0.1, Max_val =3.1, Step = 0.5
|-max_norm_1stConv2:		The kernel_constraint parameter in the second convolution layer	Min_val = 0.1, Max_val =3.1, Step = 0.5
|-max_norm_LSTM:		The kernel_constraint parameter in the LSTM layer	Min_val = 0.1, Max_val =3.1, Step = 0.5
|-max_norm_Dens:		The kernel_constraint parameter in the dense layer	Min_val = 0.1, Max_val =3.1, Step = 0.5

## Sheet: ATAC_Ring
|-convKnernal1st: 320
|-convKnernal2ed: 480
|-ConvAct_1: tanh
|-ConvAct_2: relu
|-ConvPadding1: same
|-ConvPadding2: same
|-LSTM: 90
|-LSTML2: 3.9897437543256135e-10
|-LSTM_sequence: True
|-convL21: 9.622353155140543e-07
|-convL22: 8.453979622782601e-09
|-densL2: 2.6480338770209557e-09
|-densL2activate: 1.732389160101759e-05
|-densLayerKernal: 160
|-drop_1: 0.5
|-drop_2: 0.8
|-kmer1: 8
|-kmer2: 9
|-maxPool1: 3
|-maxPool2: 4
|-maxPool_strid1: 5
|-maxPool_strid2: 4
|-max_norm_1stConv1: 1.6
|-max_norm_1stConv2: 2.6
|-max_norm_Dens: 3.1
|-max_norm_LSTM: 0.1

## Sheet: ATAC_Early_Troph
|-convKnernal1st: 320
|-convKnernal2ed: 480
|-ConvAct_1: relu
|-ConvAct_2: relu
|-ConvPadding1: valid
|-ConvPadding2: same
|-LSTM: 90
|-LSTML2: 1.0523189211224585e-09
|-LSTM_sequence: True
|-convL21: 4.306579461972864e-05
|-convL22: 2.172935978906121e-06
|-densL2: 2.097958486116125e-09
|-densL2activate: 2.2025947467392534e-07
|-densLayerKernal: 80
|-drop_1: 0.30000000000000004
|-drop_2: 0.8
|-kmer1: 7
|-kmer2: 6
|-maxPool1: 3
|-maxPool2: 3
|-maxPool_strid1: 5
|-maxPool_strid2: 2
|-max_norm_1stConv1: 3.1
|-max_norm_1stConv2: 2.6
|-max_norm_Dens: 2.1
|-max_norm_LSTM: 2.6

## Sheet: ATAC_Late_Troph
|-convKnernal1st: 320
|-convKnernal2ed: 480
|-ConvAct_1: relu
|-ConvAct_2: relu
|-ConvPadding1: valid
|-ConvPadding2: same
|-LSTM: 150
|-LSTML2: 6.968956313586895e-09
|-LSTM_sequence: False
|-convL21: 1.803079270778999e-10
|-convL22: 9.942359253800569e-09
|-densL2: 1.5162590949807185e-09
|-densL2activate: 1.1261181821673234e-07
|-densLayerKernal: 40
|-drop_1: 0.30000000000000004
|-drop_2: 0.8
|-kmer1: 7
|-kmer2: 9
|-maxPool1: 4
|-maxPool2: 6
|-maxPool_strid1: 4
|-maxPool_strid2: 6
|-max_norm_1stConv1: 1.1
|-max_norm_1stConv2: 1.1
|-max_norm_Dens: 1.6
|-max_norm_LSTM: 2.6

## Sheet: ATAC_Schizont
|-convKnernal1st: 320
|-convKnernal2ed: 480
|-ConvAct_1: relu
|-ConvAct_2: relu
|-ConvPadding1: valid
|-ConvPadding2: same
|-LSTM: 90
|-LSTML2: 1.0429552388858282e-09
|-LSTM_sequence: True
|-convL21: 6.620236546331782e-07
|-convL22: 1.6769625639768366e-08
|-densL2: 5.483080636290647e-08
|-densL2activate: 1.741593045377807e-09
|-densLayerKernal: 40
|-drop_1: 0.4
|-drop_2: 0.8
|-kmer1: 7
|-kmer2: 10
|-maxPool1: 3
|-maxPool2: 4
|-maxPool_strid1: 2
|-maxPool_strid2: 4
|-max_norm_1stConv1: 1.1
|-max_norm_1stConv2: 2.1
|-max_norm_Dens: 1.6
|-max_norm_LSTM: 2.6

## Sheet: PfAP2-G_Schizont
|-convKnernal1st: 320
|-convKnernal2ed: 480
|-ConvAct_1: tanh
|-ConvAct_2: relu
|-ConvPadding1: valid
|-ConvPadding2: same
|-LSTM: 270
|-LSTML2: 4.9054244618016145e-08
|-LSTM_sequence: True
|-convL21: 7.788447687561172e-08
|-convL22: 1.6747640845430324e-06
|-densL2: 9.676459973076522e-10
|-densL2activate: 6.238674170721612e-09
|-densLayerKernal: 120
|-drop_1: 0.5
|-drop_2: 0.6
|-kmer1: 9
|-kmer2: 8
|-maxPool1: 3
|-maxPool2: 6
|-maxPool_strid1: 4
|-maxPool_strid2: 3
|-max_norm_1stConv1: 2.6
|-max_norm_1stConv2: 2.1
|-max_norm_Dens: 0.1
|-max_norm_LSTM: 2.1

## Sheet: PfAP2-G_Sex_Ring
|-convKnernal1st: 240
|-convKnernal2ed: 480
|-ConvAct_1: relu
|-ConvAct_2: relu
|-ConvPadding1: same
|-ConvPadding2: same
|-LSTM: 150
|-LSTML2: 3.1398941762303763e-06
|-LSTM_sequence: True
|-convL21: 1.9377414831536438e-10
|-convL22: 3.528408870074769e-10
|-densL2: 3.8205286818267274e-08
|-densL2activate: 3.274867374103933e-10
|-densLayerKernal: 160
|-drop_1: 0.30000000000000004
|-drop_2: 0.7000000000000001
|-kmer1: 8
|-kmer2: 7
|-maxPool1: 6
|-maxPool2: 3
|-maxPool_strid1: 5
|-maxPool_strid2: 5
|-max_norm_1stConv1: 3.1
|-max_norm_1stConv2: 2.6
|-max_norm_Dens: 1.1
|-max_norm_LSTM: 2.1

## Sheet: PfAP2-G_Stage1_Gam
|-convKnernal1st: 320
|-convKnernal2ed: 480
|-ConvAct_1: relu
|-ConvAct_2: relu
|-ConvPadding1: same
|-ConvPadding2: valid
|-LSTM: 90
|-LSTML2: 8.089672744781348e-08
|-LSTM_sequence: True
|-convL21: 5.938154753014553e-06
|-convL22: 3.8850891466992067e-10
|-densL2: 3.4788226761222483e-05
|-densL2activate: 1.0924739704814172e-07
|-densLayerKernal: 80
|-drop_1: 0.6
|-drop_2: 0.7000000000000001
|-kmer1: 7
|-kmer2: 6
|-maxPool1: 5
|-maxPool2: 3
|-maxPool_strid1: 5
|-maxPool_strid2: 5
|-max_norm_1stConv1: 3.1
|-max_norm_1stConv2: 0.1
|-max_norm_Dens: 3.1
|-max_norm_LSTM: 3.1

## Sheet: PfAP2-I_Schizont
|-convKnernal1st: 320
|-convKnernal2ed: 480
|-ConvAct_1: relu
|-ConvAct_2: relu
|-ConvPadding1: same
|-ConvPadding2: valid
|-LSTM: 210
|-LSTML2: 1.643991765983215e-06
|-LSTM_sequence: True
|-convL21: 4.241087805226288e-10
|-convL22: 1.5959578725110545e-08
|-densL2: 1.0357694313370825e-06
|-densL2activate: 6.33482465572188e-05
|-densLayerKernal: 80
|-drop_1: 0.4
|-drop_2: 0.1
|-kmer1: 6
|-kmer2: 7
|-maxPool1: 3
|-maxPool2: 5
|-maxPool_strid1: 4
|-maxPool_strid2: 6
|-max_norm_1stConv1: 3.1
|-max_norm_1stConv2: 2.1
|-max_norm_Dens: 0.6
|-max_norm_LSTM: 1.1

## Sheet: H3K9ac_Troph
|-convKnernal1st: 320
|-convKnernal2ed: 480
|-ConvAct_1: tanh
|-ConvAct_2: relu
|-ConvPadding1: same
|-ConvPadding2: same
|-LSTM: 270
|-LSTML2: 2.4338821462783e-07
|-LSTM_sequence: False
|-convL21: 7.39530271878581e-08
|-convL22: 1.4700127345393055e-05
|-densL2: 3.738153171088848e-10
|-densL2activate: 5.010525657358815e-07
|-densLayerKernal: 80
|-drop_1: 0.1
|-drop_2: 0.7000000000000001
|-kmer1: 9
|-kmer2: 9
|-maxPool1: 6
|-maxPool2: 4
|-maxPool_strid1: 4
|-maxPool_strid2: 5
|-max_norm_1stConv1: 2.6
|-max_norm_1stConv2: 1.6
|-max_norm_Dens: 1.1
|-max_norm_LSTM: 0.1

[truncated: 5 more sheets: H3K9ac_Schizont, PfBDP_Troph, PfBDP_Schizont, PbAP2-O , PbAP2-G2]
