# Supplementary material for: MalariaSED: a deep learning framework to decipher the regulatory contributions of noncoding variants in malaria parasites
Source: Genome Biol. 2023 Oct 16;24:231. doi: 10.1186/s13059-023-03063-z (PMC10577899; doi:10.1186/s13059-023-03063-z)
Supplement: Supplementary file 7 — Additional file 7: Table S6. The average SNS effects at each DNA motif through all predicted TF binding sites. [file 13059_2023_3063_MOESM7_ESM.xlsx]

## Sheet: pfAP2-G.Gam.GTAC
Chromosome Regions	Binding Profile	Disrupted Motif	Binding effects of SNS
chr1:7600-8600	0.524804	GTAC	-9.57288
chr1:7800-8800	0.835615	GTAC	-9.81591
chr1:108600-109600	0.965586	GTAC	-6.31473e-07
chr1:108800-109800	0.9816	GTAC	-0.257984
chr1:109000-110000	0.987108	GTAC	-0.98687
chr1:109200-110200	0.827619	GTAC	-2.81668
chr1:117200-118200	0.953593	GTAC	-5.77742
chr1:117400-118400	0.996469	GTAC	-6.57208
chr1:117600-118600	0.989958	GTAC	-7.51143
chr1:117800-118800	0.976521	GTAC	-10.3233
chr1:118000-119000	0.98458	GTAC	-7.11424
chr1:118200-119200	0.959245	GTAC	-11.8547
chr1:373200-374200	0.835144	GTAC	-8.56375
chr1:373400-374400	0.98448	GTAC	-8.54963
chr1:375000-376000	0.941019	GTAC	-4.55018
chr1:375200-376200	0.984421	GTAC	-5.5174
chr1:375400-376400	0.968114	GTAC	-5.85023
chr1:493200-494200	0.97054	GTAC	-10.3959
chr1:493400-494400	0.994871	GTAC	-7.46722
chr1:493600-494600	0.996611	GTAC	-7.68034
chr1:510400-511400	0.972089	GTAC	-11.4192
chr1:510600-511600	0.997089	GTAC	-13.8483
chr1:510800-511800	0.998647	GTAC	-14.6549
chr2:251000-252000	0.917934	GTAC	-6.32715
chr2:251200-252200	0.978993	GTAC	-4.34174
chr2:251400-252400	0.959427	GTAC	-4.1428
chr2:350200-351200	0.902639	GTAC	-2.48968
chr2:350400-351400	0.867182	GTAC	-4.05734
chr2:522000-523000	0.931749	GTAC	-4.20311
chr2:533800-534800	0.697247	GTAC	-14.7142
chr2:534000-535000	0.971317	GTAC	-16.1378
chr2:534200-535200	0.996354	GTAC	-17.3727
chr2:534400-535400	0.842162	GTAC	-11.6713
chr2:576600-577600	0.949792	GTAC	-1.16271
chr2:576800-577800	0.964287	GTAC	-1.03043
chr2:577000-578000	0.972015	GTAC	-0.948055
chr2:621000-622000	0.794328	GTAC	-10.7673
chr2:621200-622200	0.775085	GTAC	-10.9855
chr2:684200-685200	0.986919	GTAC	-3.99537
chr2:684400-685400	0.979356	GTAC	-6.38071
chr2:684800-685800	0.96575	GTAC	-2.61525
chr2:685000-686000	0.921169	GTAC	-1.9039e-06
chr2:685200-686200	0.534791	GTAC	2.92058e-07
chr2:788600-789600	0.991022	GTAC	-9.18062
chr2:788800-789800	0.989596	GTAC	-10.9409
chr2:802000-803000	0.806159	GTAC	-1.88381
chr2:802200-803200	0.951964	GTAC	-3.80731
chr2:808000-809000	0.954991	GTAC	-7.53471
chr2:808200-809200	0.97731	GTAC	-7.13731
chr2:811800-812800	0.634212	GTAC	-3.49979
chr2:826000-827000	0.836546	GTAC	-7.45625
chr2:829000-830000	0.794313	GTAC	-6.01885
chr2:829400-830400	0.991133	GTAC	-7.63895
chr2:829600-830600	0.985273	GTAC	-9.57614
chr2:829800-830800	0.973505	GTAC	-7.80563
chr2:838000-839000	0.861914	GTAC	-7.19081
chr2:838200-839200	0.965295	GTAC	-9.39013
chr2:846000-847000	0.938881	GTAC	-9.2082
chr2:846200-847200	0.955912	GTAC	-8.30677
chr2:846400-847400	0.957294	GTAC	-6.11698
chr3:101400-102400	0.716168	GTAC	-1.94986
chr3:118800-119800	0.964183	GTAC	-14.2026
chr3:119000-120000	0.978741	GTAC	-12.8616
chr3:133200-134200	0.848838	GTAC	1.45398e-06
chr3:133400-134400	0.812836	GTAC	-1.00466e-07
chr3:133800-134800	0.807223	GTAC	-1.15018e-06
chr3:134000-135000	0.812271	GTAC	-5.55112e-07
chr3:134200-135200	0.832256	GTAC	-1.72593
chr3:134400-135400	0.948639	GTAC	-7.67943
chr3:134600-135600	0.994928	GTAC	-12.9215
chr3:134800-135800	0.988184	GTAC	-13.9141
chr3:135000-136000	0.96923	GTAC	-15.4297
chr3:158000-159000	0.867572	GTAC	-5.64505
chr3:176200-177200	0.821746	GTAC	-1.25671
chr3:176400-177400	0.990625	GTAC	-3.25171
chr3:176600-177600	0.971768	GTAC	-3.93906
chr3:176800-177800	0.876318	GTAC	-6.368
chr3:181000-182000	0.762636	GTAC	-3.09555
chr3:297400-298400	0.649601	GTAC	-11.0312
chr3:395400-396400	0.937862	GTAC	-13.1687
chr3:395600-396600	0.502881	GTAC	-10.0457
chr3:396200-397200	0.986204	GTAC	-2.28096
chr3:396400-397400	0.992366	GTAC	-1.21715
chr3:526800-527800	0.979506	GTAC	-11.4398
chr3:527000-528000	0.988814	GTAC	-12.9565
chr3:531400-532400	0.640922	GTAC	-2.2771
chr3:581600-582600	0.540875	GTAC	-7.75748
chr3:581800-582800	0.932153	GTAC	-7.08349
chr3:593800-594800	0.929318	GTAC	-2.40423
chr3:594000-595000	0.971666	GTAC	-4.1466
chr3:594200-595200	0.961177	GTAC	-5.76272
chr3:634200-635200	0.976462	GTAC	-5.41024
chr3:634400-635400	0.993935	GTAC	-5.67932
chr3:634600-635600	0.99169	GTAC	-6.22392
chr3:726600-727600	0.894798	GTAC	-8.02034
chr3:726800-727800	0.986459	GTAC	-8.36256
chr3:727000-728000	0.948101	GTAC	-9.26417
chr3:745400-746400	0.93621	GTAC	-8.62257
chr3:745600-746600	0.987967	GTAC	-8.74896
chr3:745800-746800	0.997004	GTAC	-10.5255
chr3:746000-747000	0.964036	GTAC	-11.0779
chr3:835400-836400	0.964082	GTAC	-8.53399
chr3:835600-836600	0.99235	GTAC	-8.38847
chr3:860200-861200	0.911958	GTAC	-6.57245
chr4:135000-136000	0.998132	GTAC	-8.66386
chr4:135200-136200	0.996452	GTAC	-5.30754
chr4:135400-136400	0.996981	GTAC	-7.08014
chr4:135600-136600	0.988006	GTAC	-7.64747
chr4:327600-328600	0.546324	GTAC	-4.86556
chr4:328000-329000	0.983668	GTAC	-6.90297
chr4:371600-372600	0.839349	GTAC	6.74363e-07
chr4:468800-469800	0.948764	GTAC	-1.98278
chr4:725400-726400	0.944035	GTAC	-2.92561
chr4:725600-726600	0.95591	GTAC	-3.53234
chr4:846200-847200	0.815413	GTAC	-5.60275
chr4:911800-912800	0.778909	GTAC	-6.44133
chr4:912000-913000	0.967105	GTAC	-10.033
chr4:997400-998400	0.920009	GTAC	-8.18833
chr4:997600-998600	0.989938	GTAC	-8.13076
chr4:997800-998800	0.9799	GTAC	-8.3235
chr4:1020000-1021000	0.944474	GTAC	-7.15663
chr4:1020200-1021200	0.950047	GTAC	-8.83391
chr4:1020400-1021400	0.847392	GTAC	-9.02886
chr4:1020600-1021600	0.966859	GTAC	-5.87142
chr4:1020800-1021800	0.990037	GTAC	-7.20572
chr4:1021000-1022000	0.969502	GTAC	-4.24852
chr4:1021200-1022200	0.969014	GTAC	-8.07003
chr4:1021400-1022400	0.968781	GTAC	-5.41346
chr4:1072400-1073400	0.50279	GTAC	-13.1151
chr4:1098400-1099400	0.998013	GTAC	-19.9794
chr4:1098600-1099600	0.998	GTAC	-15.5169
chr4:1098800-1099800	0.990773	GTAC	-13.6144
chr5:71400-72400	0.953503	GTAC	-5.59422
chr5:139600-140600	0.806269	GTAC	-4.88822
chr5:139800-140800	0.575264	GTAC	-5.16361
chr5:339400-340400	0.952344	GTAC	-9.12837
chr5:339600-340600	0.979479	GTAC	-10.6376
chr5:432400-433400	0.909686	GTAC	-8.57677
chr5:432600-433600	0.982946	GTAC	-10.1621
chr5:623800-624800	0.941443	GTAC	-8.77531
chr5:624000-625000	0.943325	GTAC	-9.62538
chr5:894600-895600	0.897419	GTAC	-6.92157
chr5:894800-895800	0.90653	GTAC	-6.51635
chr5:995200-996200	0.817828	GTAC	-7.49593
chr5:995400-996400	0.965445	GTAC	-7.88408
chr5:1030200-1031200	0.835151	GTAC	-2.17989
chr5:1030400-1031400	0.694809	GTAC	-2.94936
chr5:1030600-1031600	0.951416	GTAC	-4.37992
chr5:1030800-1031800	0.99182	GTAC	-4.69634
chr5:1031000-1032000	0.975352	GTAC	-6.65525
chr5:1033000-1034000	0.958213	GTAC	-0.898304
chr5:1055200-1056200	0.839038	GTAC	-2.34397
chr5:1055400-1056400	0.947238	GTAC	-2.14604
chr5:1149800-1150800	0.918216	GTAC	-2.79128
chr5:1150600-1151600	0.892599	GTAC	-9.1992
chr5:1150800-1151800	0.964616	GTAC	-5.84816
chr5:1291200-1292200	0.745886	GTAC	-5.26806
chr5:1296200-1297200	0.858276	GTAC	-6.63619
chr5:1296400-1297400	0.974125	GTAC	-8.3903
chr5:1296600-1297600	0.982644	GTAC	-7.15561
chr5:1296800-1297800	0.967981	GTAC	-6.79218
chr5:1297000-1298000	0.916665	GTAC	-3.11967
chr5:1297200-1298200	0.880513	GTAC	-1.30131
chr5:1297400-1298400	0.954658	GTAC	-3.15433
chr5:1297600-1298600	0.9434	GTAC	-4.63418
chr5:1297800-1298800	0.841832	GTAC	-5.2547
chr5:1299800-1300800	0.851082	GTAC	-0.405079
chr5:1300000-1301000	0.807857	GTAC	-0.594874
chr6:69800-70800	0.985591	GTAC	-9.96949
chr6:73800-74800	0.86573	GTAC	-2.61877
chr6:74000-75000	0.959671	GTAC	-2.26322
chr6:76200-77200	0.934736	GTAC	-9.33475
chr6:76400-77400	0.992037	GTAC	-9.97008
chr6:76600-77600	0.996849	GTAC	-7.76514
chr6:76800-77800	0.969621	GTAC	-6.33169
chr6:149400-150400	0.982528	GTAC	-13.0748
chr6:149600-150600	0.96602	GTAC	-14.3089
chr6:268800-269800	0.989793	GTAC	-10.5175
chr6:269000-270000	0.983614	GTAC	-10.4601
chr6:292600-293600	0.969708	GTAC	-8.90408
chr6:292800-293800	0.993212	GTAC	-10.1882
chr6:293000-294000	0.971371	GTAC	-12.9535
chr6:360800-361800	0.768022	GTAC	-10.0737
chr6:504600-505600	0.593304	GTAC	-4.45995
chr6:520200-521200	0.915012	GTAC	-8.5458
chr6:640800-641800	0.968327	GTAC	-9.79646
chr6:641000-642000	0.949177	GTAC	-10.9577
chr6:715600-716600	0.957953	GTAC	-10.1847
chr6:715800-716800	0.998088	GTAC	-13.7379
chr6:716000-717000	0.994181	GTAC	-14.3488
chr6:716200-717200	0.762826	GTAC	-14.4599
chr6:993800-994800	0.967054	GTAC	-6.87703
chr6:994000-995000	0.970111	GTAC	-5.72014
chr6:1085400-1086400	0.958394	GTAC	-8.40581
chr6:1085600-1086600	0.986614	GTAC	-8.59503
chr6:1105600-1106600	0.974665	GTAC	-4.99164
chr6:1208000-1209000	0.991373	GTAC	-9.36499
chr6:1208200-1209200	0.978159	GTAC	-8.62294
chr6:1294000-1295000	0.714175	GTAC	-1.52328
chr6:1294200-1295200	0.946577	GTAC	-2.28766
chr6:1294400-1295400	0.949294	GTAC	-3.45531
chr6:1410200-1411200	0.691368	GTAC	-4.1369
chr6:1410400-1411400	0.565969	GTAC	-5.86464
chr6:1411200-1412200	0.669061	GTAC	-3.98265
chr7:100200-101200	0.97119	GTAC	-4.4059
chr7:100400-101400	0.95875	GTAC	-5.26337
chr7:107200-108200	0.981162	GTAC	-11.0996
chr7:107400-108400	0.994769	GTAC	-13.0923
chr7:107600-108600	0.98318	GTAC	-11.8384
chr7:131800-132800	0.960223	GTAC	-7.90696
chr7:132000-133000	0.983382	GTAC	-9.07208
chr7:132200-133200	0.978602	GTAC	-9.32776
chr7:132400-133400	0.796867	GTAC	-6.99792
chr7:195600-196600	0.936629	GTAC	-7.62699
chr7:195800-196800	0.954475	GTAC	-7.633
chr7:291200-292200	0.599851	GTAC	-5.78997
chr7:327400-328400	0.872254	GTAC	-6.21313e-08
chr7:328000-329000	0.989493	GTAC	-9.76314
chr7:328600-329600	0.76824	GTAC	-0.962839
chr7:379800-380800	0.898384	GTAC	-1.9529
chr7:380000-381000	0.973295	GTAC	-1.49689
chr7:393000-394000	0.914006	GTAC	-4.75769
chr7:393200-394200	0.862264	GTAC	-5.79299
chr7:393400-394400	0.935591	GTAC	-5.53228
chr7:393600-394600	0.985266	GTAC	-8.36102
chr7:393800-394800	0.885976	GTAC	-7.43181
chr7:821200-822200	0.936167	GTAC	-1.76227
chr7:821400-822400	0.972093	GTAC	-2.3918
chr7:823400-824400	0.933528	GTAC	-6.06797
chr7:823600-824600	0.97476	GTAC	-6.36483
chr7:885200-886200	0.840473	GTAC	-4.66457
chr7:885400-886400	0.990031	GTAC	-7.66684
chr7:1077400-1078400	0.972617	GTAC	-6.7951
chr7:1077600-1078600	0.884521	GTAC	-7.74029
chr7:1085400-1086400	0.767201	GTAC	-6.05008
chr7:1138200-1139200	0.965239	GTAC	-10.3544
chr7:1138400-1139400	0.991366	GTAC	-11.4532
chr7:1138600-1139600	0.978523	GTAC	-10.3346
chr7:1236400-1237400	0.649193	GTAC	-2.14044
chr7:1236600-1237600	0.972922	GTAC	-2.10575
chr7:1236800-1237800	0.991272	GTAC	-5.82646
chr7:1237000-1238000	0.96353	GTAC	-7.50212
chr7:1237200-1238200	0.937857	GTAC	-9.96848
chr7:1237400-1238400	0.896777	GTAC	-8.46817
chr7:1246200-1247200	0.98895	GTAC	-9.91291
chr7:1246400-1247400	0.997104	GTAC	-9.56216
chr7:1246600-1247600	0.994694	GTAC	-10.0375
chr7:1293400-1294400	0.856217	GTAC	-1.33225e-06
chr7:1294200-1295200	0.556214	GTAC	-7.62728
chr7:1294400-1295400	0.991306	GTAC	-8.82108
chr7:1294600-1295600	0.976377	GTAC	-10.027
chr7:1294800-1295800	0.612893	GTAC	-7.51901
chr7:1323600-1324600	0.950364	GTAC	-5.59641
chr7:1323800-1324800	0.956019	GTAC	-6.32871
chr7:1336000-1337000	0.94828	GTAC	-1.86643
chr7:1336200-1337200	0.965216	GTAC	-2.91008
chr7:1336400-1337400	0.938338	GTAC	-3.43268
chr7:1336600-1337600	0.952859	GTAC	-5.17674
chr8:72000-73000	0.556119	GTAC	-8.52378
chr8:72200-73200	0.987325	GTAC	-9.39609
chr8:72400-73400	0.994508	GTAC	-8.94459
chr8:97400-98400	0.697622	GTAC	-1.09725
chr8:97600-98600	0.918273	GTAC	-2.19201
chr8:97800-98800	0.915751	GTAC	-2.24046
chr8:98000-99000	0.789007	GTAC	-3.08584
chr8:123800-124800	0.982106	GTAC	-6.80531
chr8:124000-125000	0.998638	GTAC	-6.14522
chr8:124200-125200	0.989517	GTAC	-6.88787
chr8:124400-125400	0.836071	GTAC	-8.15485
chr8:124600-125600	0.991781	GTAC	-6.87433
chr8:124800-125800	0.984065	GTAC	-7.26538
chr8:125600-126600	0.769752	GTAC	-9.50336
chr8:125800-126800	0.956607	GTAC	-9.49497
chr8:126000-127000	0.977516	GTAC	-6.77547
chr8:126200-127200	0.765314	GTAC	-4.09733
chr8:319800-320800	0.817994	GTAC	-5.04892
chr8:320000-321000	0.940024	GTAC	-5.27654
chr8:587400-588400	0.941667	GTAC	-4.17181
chr8:587600-588600	0.991396	GTAC	-4.84555
chr8:587800-588800	0.978543	GTAC	-4.08463
chr8:603200-604200	0.757142	GTAC	-3.68512
chr8:654800-655800	0.905009	GTAC	-4.16024
chr8:655000-656000	0.965563	GTAC	-4.36338
chr8:822800-823800	0.971371	GTAC	-5.22235
chr8:823000-824000	0.976134	GTAC	-4.44807
chr8:854200-855200	0.835005	GTAC	-12.5192
chr8:854400-855400	0.984168	GTAC	-12.3823
chr8:887400-888400	0.942516	GTAC	-12.5196
chr8:887600-888600	0.986054	GTAC	-13.3298
chr8:908600-909600	0.913229	GTAC	-9.57577
chr8:965400-966400	0.95721	GTAC	-11.2157
chr8:1026000-1027000	0.926411	GTAC	-7.31476
chr8:1026200-1027200	0.975683	GTAC	-7.01993
chr8:1140200-1141200	0.571973	GTAC	-6.51591
chr8:1140400-1141400	0.942639	GTAC	-6.63397
chr8:1140600-1141600	0.801484	GTAC	-6.52768
chr8:1141400-1142400	0.697074	GTAC	-3.95465
chr8:1141600-1142600	0.906864	GTAC	-4.96313
chr8:1308000-1309000	0.944116	GTAC	-1.10321e-07
chr8:1308200-1309200	0.976459	GTAC	-8.23999e-06
chr8:1308400-1309400	0.745443	GTAC	-4.51129
chr8:1308600-1309600	0.978852	GTAC	-9.12116
chr8:1308800-1309800	0.994809	GTAC	-8.62266
chr8:1309000-1310000	0.997682	GTAC	-8.41672
chr8:1309200-1310200	0.879945	GTAC	-9.16304
chr8:1323800-1324800	0.957725	GTAC	-1.45856
chr8:1337000-1338000	0.891151	GTAC	-2.64074
chr8:1337200-1338200	0.980285	GTAC	-4.96789
chr8:1337400-1338400	0.978279	GTAC	-6.20261
chr8:1337600-1338600	0.959683	GTAC	-9.58321
chr8:1356800-1357800	0.973327	GTAC	-6.88132
chr8:1357000-1358000	0.899992	GTAC	-5.78834
chr8:1368600-1369600	0.967587	GTAC	-6.6002
chr8:1368800-1369800	0.983279	GTAC	-6.07278
chr8:1369000-1370000	0.919241	GTAC	-3.86292
chr8:1369200-1370200	0.669082	GTAC	-1.56144
chr8:1376200-1377200	0.878617	GTAC	-3.68049
chr8:1376800-1377800	0.8255	GTAC	-7.46417
chr8:1377000-1378000	0.953503	GTAC	-6.34757
chr8:1377200-1378200	0.887612	GTAC	-4.53371
chr8:1377600-1378600	0.739305	GTAC	-4.62657e-07
chr8:1377800-1378800	0.972715	GTAC	-4.70594
chr8:1378000-1379000	0.993653	GTAC	-10.5615
chr8:1378200-1379200	0.957404	GTAC	-13.8004
chr8:1379400-1380400	0.919354	GTAC	-7.29998
chr8:1379600-1380600	0.976294	GTAC	-8.39755
chr8:1379800-1380800	0.985646	GTAC	-7.74267
chr8:1380000-1381000	0.982551	GTAC	-1.9162
chr8:1380200-1381200	0.976838	GTAC	-2.53098
chr9:116000-117000	0.688095	GTAC	-6.12876
chr9:116200-117200	0.983736	GTAC	-8.2788
chr9:116400-117400	0.57674	GTAC	-7.74654
chr9:173800-174800	0.842177	GTAC	-6.56183
chr9:174000-175000	0.981223	GTAC	-6.49614
chr9:210400-211400	0.934935	GTAC	-4.96572
chr9:210600-211600	0.933556	GTAC	-4.47886
chr9:274200-275200	0.989459	GTAC	-12.7519
chr9:274800-275800	0.751987	GTAC	-0.433704
chr9:275400-276400	0.895548	GTAC	-2.84654
chr9:275600-276600	0.737701	GTAC	-5.28832
chr9:317000-318000	0.76629	GTAC	-4.21803
chr9:342400-343400	0.983522	GTAC	-10.6474
chr9:386400-387400	0.921261	GTAC	-6.46067
chr9:386600-387600	0.944009	GTAC	-7.47768
chr9:540000-541000	0.992857	GTAC	-4.51791
chr9:540200-541200	0.986672	GTAC	-3.51423
chr9:540400-541400	0.533194	GTAC	-2.69816
chr9:775000-776000	0.965996	GTAC	-7.69487
chr9:820600-821600	0.965947	GTAC	-4.53815
chr9:821200-822200	0.934549	GTAC	-6.15232
chr9:821400-822400	0.987414	GTAC	-7.39805
chr9:821800-822800	0.933652	GTAC	-8.99164
chr9:893400-894400	0.616013	GTAC	-4.83713
chr9:893600-894600	0.936248	GTAC	-5.32201
chr9:1060000-1061000	0.923056	GTAC	-7.72957
chr9:1060200-1061200	0.994522	GTAC	-8.74265
chr9:1060400-1061400	0.994496	GTAC	-5.1768
chr9:1060600-1061600	0.985188	GTAC	-4.85463
chr9:1060800-1061800	0.975072	GTAC	-5.17689
chr9:1061400-1062400	0.985461	GTAC	-5.89413
chr9:1061600-1062600	0.98703	GTAC	-7.07568
chr9:1100800-1101800	0.889395	GTAC	-6.69254
chr9:1101000-1102000	0.98603	GTAC	-7.16667
chr9:1101200-1102200	0.880951	GTAC	-5.61341
chr9:1101600-1102600	0.833897	GTAC	-1.09519
chr9:1104800-1105800	0.827984	GTAC	-7.25816
chr9:1105000-1106000	0.790135	GTAC	-7.90232
chr9:1121400-1122400	0.954908	GTAC	-8.98239
chr9:1121600-1122600	0.77898	GTAC	-8.42003
chr9:1200000-1201000	0.984355	GTAC	-6.51818
chr9:1200200-1201200	0.994475	GTAC	-6.25377
chr9:1200400-1201400	0.972285	GTAC	-4.23986
chr9:1329800-1330800	0.552352	GTAC	-6.01155
chr9:1330000-1331000	0.984377	GTAC	-7.12151
chr9:1330200-1331200	0.974826	GTAC	-6.04477
chr9:1434800-1435800	0.882107	GTAC	-4.63777e-08
chr9:1438400-1439400	0.841349	GTAC	-3.13672
chr9:1438600-1439600	0.980131	GTAC	-3.79914
chr9:1438800-1439800	0.973739	GTAC	-4.39338
chr9:1439200-1440200	0.987015	GTAC	-6.4895
chr9:1439400-1440400	0.995779	GTAC	-6.32457
chr9:1439600-1440600	0.995489	GTAC	-4.56831
chr9:1439800-1440800	0.995258	GTAC	-5.17241
chr9:1444800-1445800	0.941837	GTAC	-9.07997
chr9:1445000-1446000	0.996302	GTAC	-9.57171
chr9:1445200-1446200	0.991848	GTAC	-5.68472
chr9:1445400-1446400	0.980443	GTAC	-6.95598
chr9:1464000-1465000	0.825001	GTAC	-5.54566
chr9:1464200-1465200	0.994298	GTAC	-9.44998
chr9:1464400-1465400	0.991351	GTAC	-10.0388
chr9:1464600-1465600	0.973785	GTAC	-11.051
chr9:1469400-1470400	0.989584	GTAC	-13.2678
chr9:1469600-1470600	0.991006	GTAC	-9.43475
chr9:1469800-1470800	0.994517	GTAC	-10.656
chr9:1470000-1471000	0.991108	GTAC	-9.68567
chr10:98000-99000	0.695641	GTAC	-3.25422
chr10:110400-111400	0.810993	GTAC	-0.625112
chr10:110600-111600	0.983689	GTAC	-6.68334
chr10:111000-112000	0.989549	GTAC	-9.44261
chr10:111200-112200	0.965409	GTAC	-12.965
chr10:131600-132600	0.982283	GTAC	-8.15966
chr10:131800-132800	0.988319	GTAC	-7.296
chr10:132000-133000	0.99691	GTAC	-8.07654
chr10:171200-172200	0.930702	GTAC	-6.30863
chr10:171400-172400	0.993119	GTAC	-8.42738
chr10:171600-172600	0.958936	GTAC	-8.59495
chr10:307000-308000	0.778687	GTAC	-0.522185
chr10:307200-308200	0.814429	GTAC	-0.945575
chr10:308000-309000	0.936476	GTAC	-1.95264
chr10:308200-309200	0.954081	GTAC	-4.91392
chr10:308400-309400	0.956275	GTAC	-5.39217
chr10:308600-309600	0.987336	GTAC	-6.19284
chr10:308800-309800	0.983628	GTAC	-6.49263
chr10:314800-315800	0.838668	GTAC	-4.28336
chr10:363000-364000	0.994185	GTAC	-11.765
chr10:363200-364200	0.99519	GTAC	-11.9723
chr10:682600-683600	0.978299	GTAC	-2.45424
chr10:682800-683800	0.949793	GTAC	-3.27978
chr10:803600-804600	0.97428	GTAC	-13.4757
chr10:803800-804800	0.932619	GTAC	-13.5864
chr10:913200-914200	0.995054	GTAC	-10.9396
chr10:913400-914400	0.998078	GTAC	-12.5484
chr10:913600-914600	0.998628	GTAC	-10.6068
chr10:913800-914800	0.997869	GTAC	-8.17308
chr10:929800-930800	0.847702	GTAC	-3.92536
chr10:930000-931000	0.972536	GTAC	-6.04478
chr10:930200-931200	0.979296	GTAC	-6.634
chr10:930400-931400	0.95382	GTAC	-4.28044
chr10:930600-931600	0.968218	GTAC	-1.58203
chr10:930800-931800	0.985033	GTAC	-0.749584
chr10:931000-932000	0.936886	GTAC	-2.58837e-07
chr10:1100600-1101600	0.631219	GTAC	-4.97025
chr10:1100800-1101800	0.99778	GTAC	-8.26748
chr10:1101000-1102000	0.991299	GTAC	-6.22684
chr10:1101200-1102200	0.973875	GTAC	-5.79387
chr10:1101400-1102400	0.856297	GTAC	-4.02762
chr10:1204800-1205800	0.611413	GTAC	-3.75366
chr10:1205000-1206000	0.508775	GTAC	-3.87519
chr10:1332800-1333800	0.942626	GTAC	-6.94804
chr10:1333000-1334000	0.974592	GTAC	-5.74254
chr10:1333200-1334200	0.893692	GTAC	-6.0842
chr10:1333400-1334400	0.97453	GTAC	-4.35415
chr10:1334000-1335000	0.968341	GTAC	-5.64049
chr10:1334200-1335200	0.958629	GTAC	-4.82289
chr10:1393400-1394400	0.50639	GTAC	-5.15813
chr10:1393600-1394600	0.974808	GTAC	-6.78118
chr10:1393800-1394800	0.925963	GTAC	-5.7372
chr10:1412200-1413200	0.92072	GTAC	-6.42436
chr10:1425800-1426800	0.741006	GTAC	-9.77829
chr10:1426000-1427000	0.983444	GTAC	-12.8299
chr10:1426200-1427200	0.996755	GTAC	-11.3299
chr10:1426400-1427400	0.991628	GTAC	-11.3043
chr10:1549600-1550600	0.880969	GTAC	-5.91084
chr10:1549800-1550800	0.984372	GTAC	-7.81057
chr10:1550000-1551000	0.991784	GTAC	-8.60013
chr10:1550200-1551200	0.972395	GTAC	-10.1536
chr10:1553000-1554000	0.857244	GTAC	-7.53958
chr10:1553200-1554200	0.979706	GTAC	-11.5386
chr10:1553400-1554400	0.989745	GTAC	-11.8921
chr11:122000-123000	0.989925	GTAC	-9.7889
chr11:122200-123200	0.999406	GTAC	-11.3129
chr11:122400-123400	0.999806	GTAC	-10.0786
chr11:122600-123600	0.991993	GTAC	-11.9255
chr11:124800-125800	0.659093	GTAC	-3.39442
chr11:125000-126000	0.990716	GTAC	-1.90949
chr11:125200-126200	0.991197	GTAC	-2.10579
chr11:125600-126600	0.750818	GTAC	1.01308e-06
chr11:316000-317000	0.882144	GTAC	-4.71295
chr11:316200-317200	0.987117	GTAC	-4.49192
chr11:316400-317400	0.981138	GTAC	-3.8468
chr11:316600-317600	0.97372	GTAC	-4.34371
chr11:339600-340600	0.867464	GTAC	-1.24514
chr11:339800-340800	0.934392	GTAC	-2.43983
chr11:340000-341000	0.936085	GTAC	-2.32944
chr11:456800-457800	0.813268	GTAC	-5.98394
chr11:457000-458000	0.881981	GTAC	-7.62184
chr11:544800-545800	0.98735	GTAC	-6.5562
chr11:672600-673600	0.974642	GTAC	-8.06133
chr11:672800-673800	0.997905	GTAC	-7.13677
chr11:673000-674000	0.965648	GTAC	-6.23903
chr11:685000-686000	0.900511	GTAC	-4.32738
chr11:685200-686200	0.944263	GTAC	-4.99988
chr11:692800-693800	0.948763	GTAC	-1.36722
chr11:905400-906400	0.946272	GTAC	-6.36418
chr11:905600-906600	0.987267	GTAC	-8.74652
chr11:905800-906800	0.986498	GTAC	-7.62405
chr11:906000-907000	0.980623	GTAC	-4.17604
chr11:906200-907200	0.959553	GTAC	-1.25562
chr11:906400-907400	0.979981	GTAC	-1.09334
chr11:906600-907600	0.954816	GTAC	-1.911
chr11:906800-907800	0.891199	GTAC	-5.23917
chr11:907000-908000	0.988232	GTAC	-9.68669
chr11:907200-908200	0.978234	GTAC	-11.1188
chr11:916400-917400	0.981614	GTAC	-11.1162
chr11:916600-917600	0.997151	GTAC	-11.2712
chr11:916800-917800	0.912548	GTAC	-12.7886
chr11:917000-918000	0.993446	GTAC	-13.7724
chr11:1065200-1066200	0.954265	GTAC	-6.99559
chr11:1066200-1067200	0.936646	GTAC	-7.86824
chr11:1154600-1155600	0.984317	GTAC	-7.75695
chr11:1154800-1155800	0.974231	GTAC	-8.80622
chr11:1269600-1270600	0.977228	GTAC	-10.0173
chr11:1269800-1270800	0.987932	GTAC	-8.24602
chr11:1270000-1271000	0.992339	GTAC	-4.88973
chr11:1270200-1271200	0.985898	GTAC	-5.36719
chr11:1270400-1271400	0.849932	GTAC	-3.03896
chr11:1301600-1302600	0.554994	GTAC	-4.66392
chr11:1377600-1378600	0.97565	GTAC	-5.21343
chr11:1377800-1378800	0.930345	GTAC	-5.51588
chr11:1565400-1566400	0.628447	GTAC	-6.19216
chr11:1565600-1566600	0.656315	GTAC	-6.89741
chr11:1565800-1566800	0.99178	GTAC	-4.15653
chr11:1566000-1567000	0.986172	GTAC	-4.45511
chr11:1603200-1604200	0.569546	GTAC	-5.89627
chr11:1798000-1799000	0.904814	GTAC	-5.06192
chr11:1798200-1799200	0.924038	GTAC	-4.21294
chr11:1831800-1832800	0.829271	GTAC	-3.7966
chr11:1855400-1856400	0.957044	GTAC	-6.93344
chr11:1855600-1856600	0.62862	GTAC	-6.11292
chr11:1881600-1882600	0.942108	GTAC	-8.92922
chr11:1881800-1882800	0.996422	GTAC	-8.75253
chr11:1882000-1883000	0.988467	GTAC	-7.2443
chr11:1882200-1883200	0.991473	GTAC	-10.4032
chr11:1936600-1937600	0.94654	GTAC	-1.09439
chr11:1936800-1937800	0.970777	GTAC	-1.98885
chr11:1937000-1938000	0.943968	GTAC	-2.09375
chr12:117600-118600	0.770636	GTAC	-5.15402
chr12:205400-206400	0.808821	GTAC	-2.6917
chr12:206600-207600	0.729632	GTAC	-3.37327
chr12:206800-207800	0.923045	GTAC	-4.34929
chr12:207000-208000	0.660428	GTAC	-3.87224
chr12:341400-342400	0.572646	GTAC	-8.59475
chr12:341600-342600	0.795622	GTAC	-9.2112
chr12:475600-476600	0.96438	GTAC	-5.8572
chr12:475800-476800	0.988918	GTAC	-5.67656
chr12:476000-477000	0.938009	GTAC	-6.67247
chr12:648000-649000	0.795614	GTAC	-7.62258
chr12:648200-649200	0.972426	GTAC	-9.43868
chr12:666400-667400	0.887805	GTAC	-3.29937
chr12:666600-667600	0.883917	GTAC	-5.77939
chr12:667000-668000	0.979385	GTAC	-7.09222
chr12:690600-691600	0.885766	GTAC	-3.68646
chr12:690800-691800	0.83634	GTAC	-3.57268
chr12:886400-887400	0.867877	GTAC	-3.23866
chr12:886600-887600	0.982606	GTAC	-7.45957
chr12:886800-887800	0.711001	GTAC	-10.7479
chr12:887000-888000	0.993731	GTAC	-7.6384
chr12:887200-888200	0.991269	GTAC	-9.3924
chr12:887400-888400	0.97046	GTAC	-7.78812
chr12:887800-888800	0.576649	GTAC	-9.93947
chr12:888000-889000	0.990216	GTAC	-13.2303
chr12:888200-889200	0.995954	GTAC	-12.979
chr12:900600-901600	0.940225	GTAC	-2.39682
chr12:902600-903600	0.893109	GTAC	-5.20237
chr12:902800-903800	0.990881	GTAC	-7.90918
chr12:903000-904000	0.992169	GTAC	-9.04842
chr12:903200-904200	0.995596	GTAC	-8.98026
chr12:903400-904400	0.982682	GTAC	-9.78329
chr12:903800-904800	0.930459	GTAC	-9.82426
chr12:904000-905000	0.958449	GTAC	-10.824
chr12:904200-905200	0.959164	GTAC	-11.2356
chr12:904400-905400	0.983369	GTAC	-10.4821
chr12:904600-905600	0.96349	GTAC	-10.6762
chr12:917000-918000	0.790451	GTAC	-5.3462
chr12:917200-918200	0.913792	GTAC	-6.5161
chr12:984400-985400	0.58504	GTAC	-10.1225
chr12:984600-985600	0.996901	GTAC	-9.83775
chr12:984800-985800	0.970883	GTAC	-10.3013
chr12:1057000-1058000	0.892163	GTAC	-4.66213
chr12:1057200-1058200	0.621264	GTAC	-5.17446
chr12:1122400-1123400	0.968371	GTAC	-8.33603
chr12:1122600-1123600	0.996276	GTAC	-7.62735
chr12:1122800-1123800	0.98296	GTAC	-5.88556
chr12:1163400-1164400	0.849301	GTAC	-3.05676
chr12:1307200-1308200	0.982268	GTAC	-4.8653
chr12:1307400-1308400	0.988936	GTAC	-5.17461
chr12:1307600-1308600	0.825625	GTAC	-4.68398
chr12:1307800-1308800	0.583313	GTAC	-2.89021
chr12:1308000-1309000	0.863368	GTAC	-3.78197
chr12:1384000-1385000	0.958001	GTAC	-6.24748
chr12:1384200-1385200	0.630925	GTAC	-6.66414
chr12:1468400-1469400	0.862726	GTAC	-5.17304
chr12:1468600-1469600	0.897089	GTAC	-6.04463
chr12:1628800-1629800	0.927792	GTAC	-5.54023e-07
chr12:1642400-1643400	0.501329	GTAC	-6.33662
chr12:1770200-1771200	0.962267	GTAC	-9.40523
chr12:1770400-1771400	0.978773	GTAC	-8.99147
chr12:1770600-1771600	0.993439	GTAC	-9.76353
chr12:1822000-1823000	0.965678	GTAC	-9.48291
chr12:1881400-1882400	0.930159	GTAC	-5.33757
chr12:1881600-1882600	0.979352	GTAC	-6.77507
chr12:1881800-1882800	0.618011	GTAC	-6.03331
chr12:1893800-1894800	0.823206	GTAC	-10.042
chr12:1894000-1895000	0.965835	GTAC	-12.9322
chr12:1895600-1896600	0.510123	GTAC	-2.304
chr12:1919600-1920600	0.668879	GTAC	-0.169345
chr12:2087200-2088200	0.812681	GTAC	-8.89546
chr12:2087400-2088400	0.985365	GTAC	-8.70215
chr12:2129000-2130000	0.971173	GTAC	-3.68012
chr12:2129200-2130200	0.993101	GTAC	-4.93149
chr12:2129400-2130400	0.974324	GTAC	-6.44082
chr12:2129600-2130600	0.931009	GTAC	-4.51231
chr12:2129800-2130800	0.577293	GTAC	-4.45697
chr12:2132000-2133000	0.946606	GTAC	-5.7549
chr12:2132200-2133200	0.945252	GTAC	-4.46026
chr12:2132400-2133400	0.986134	GTAC	-3.11545
chr12:2132600-2133600	0.983468	GTAC	-1.55476
chr12:2132800-2133800	0.988063	GTAC	-6.3241
chr12:2133000-2134000	0.997879	GTAC	-10.5521
chr12:2133200-2134200	0.997694	GTAC	-10.4064
chr12:2133400-2134400	0.967413	GTAC	-8.80545
chr12:2146800-2147800	0.991314	GTAC	-3.46527
chr12:2147000-2148000	0.995472	GTAC	-4.63125
chr12:2147200-2148200	0.989933	GTAC	-5.47932
chr12:2152800-2153800	0.960158	GTAC	-7.09945
chr12:2153000-2154000	0.895945	GTAC	-6.20257
chr12:2153200-2154200	0.929186	GTAC	-3.67559
chr12:2153400-2154400	0.802324	GTAC	-2.14249
chr12:2166800-2167800	0.985272	GTAC	-10.3222
chr12:2167000-2168000	0.993457	GTAC	-12.7708
chr12:2167200-2168200	0.992998	GTAC	-12.8487
chr12:2167400-2168400	0.954802	GTAC	-9.82853
chr13:98000-99000	0.814776	GTAC	-9.08913
chr13:98200-99200	0.938277	GTAC	-9.8398
chr13:98400-99400	0.965779	GTAC	-8.48899
chr13:781400-782400	0.511917	GTAC	-9.04252
chr13:781600-782600	0.949299	GTAC	-7.9536
chr13:949800-950800	0.908559	GTAC	-4.58841
chr13:950000-951000	0.789805	GTAC	-3.98171
chr13:1019400-1020400	0.707941	GTAC	-2.89317
chr13:1019600-1020600	0.957622	GTAC	-3.73828
chr13:1019800-1020800	0.945211	GTAC	-4.53717
chr13:1039800-1040800	0.800774	GTAC	-4.55761
chr13:1143800-1144800	0.660132	GTAC	-4.98901
chr13:1144000-1145000	0.957521	GTAC	-5.67226
chr13:1144200-1145200	0.929536	GTAC	-3.46606
chr13:1144400-1145400	0.919533	GTAC	-2.95762
chr13:1144600-1145600	0.892588	GTAC	2.9149e-07
chr13:1249600-1250600	0.984548	GTAC	-9.75724
chr13:1249800-1250800	0.939046	GTAC	-11.7288
chr13:1250000-1251000	0.51227	GTAC	-8.98607
chr13:1354400-1355400	0.890139	GTAC	-7.02636
chr13:1417400-1418400	0.993318	GTAC	-11.0603
chr13:1417600-1418600	0.98905	GTAC	-9.71667
chr13:1417800-1418800	0.995074	GTAC	-12.2376
chr13:1418000-1419000	0.91636	GTAC	-9.84254
chr13:1426800-1427800	0.975025	GTAC	-9.65364
chr13:1427000-1428000	0.988618	GTAC	-8.58697
chr13:1506400-1507400	0.965756	GTAC	-9.16421
chr13:1521800-1522800	0.98165	GTAC	-8.43429
chr13:1522000-1523000	0.674566	GTAC	-8.0152
chr13:1522200-1523200	0.963446	GTAC	-6.78734
chr13:1579000-1580000	0.892184	GTAC	-3.77001
chr13:1694600-1695600	0.957564	GTAC	-2.98879
chr13:1694800-1695800	0.984464	GTAC	-2.73093
chr13:1695000-1696000	0.981815	GTAC	-3.30827
chr13:1695200-1696200	0.959687	GTAC	-3.26233
chr13:1703200-1704200	0.823828	GTAC	-6.71079
chr13:1782000-1783000	0.956692	GTAC	-7.70184
chr13:1782200-1783200	0.9544	GTAC	-8.47157
chr13:1787000-1788000	0.822208	GTAC	-7.13356
chr13:1787200-1788200	0.937488	GTAC	-6.64222
chr13:1787400-1788400	0.617736	GTAC	-5.59466
chr13:1880200-1881200	0.935069	GTAC	-3.48403
chr13:1880400-1881400	0.966133	GTAC	-4.00114
chr13:1880600-1881600	0.989893	GTAC	-3.66601
chr13:1894800-1895800	0.808027	GTAC	-5.14393
chr13:1895000-1896000	0.960304	GTAC	-5.90503
chr13:1907600-1908600	0.946398	GTAC	-6.67775
chr13:1907800-1908800	0.807074	GTAC	-5.80676
chr13:2128400-2129400	0.826507	GTAC	-2.49891
chr13:2128600-2129600	0.985553	GTAC	-3.30137
chr13:2128800-2129800	0.501735	GTAC	-3.38551
chr13:2204800-2205800	0.778463	GTAC	-8.01665
chr13:2205000-2206000	0.946024	GTAC	-7.10362
chr13:2433800-2434800	0.524873	GTAC	-5.48109
chr13:2434000-2435000	0.931241	GTAC	-7.23396
chr13:2434200-2435200	0.946701	GTAC	-7.74715
chr13:2547000-2548000	0.989566	GTAC	-11.5757
chr13:2547200-2548200	0.987417	GTAC	-12.7443
chr13:2567400-2568400	0.959292	GTAC	-6.70143
chr13:2567600-2568600	0.975643	GTAC	-7.90307
chr13:2718800-2719800	0.720457	GTAC	-2.92263
chr13:2719000-2720000	0.564084	GTAC	-3.31343
chr13:2737000-2738000	0.524511	GTAC	-7.38204
chr13:2737200-2738200	0.993451	GTAC	-10.9
chr13:2737400-2738400	0.988491	GTAC	-11.0464
chr13:2737600-2738600	0.930976	GTAC	-9.6039
chr13:2779400-2780400	0.897893	GTAC	-10.8428
chr13:2779800-2780800	0.611182	GTAC	-6.30355
chr13:2782600-2783600	0.889404	GTAC	-1.39792
chr13:2782800-2783800	0.941502	GTAC	-2.9217
chr13:2783200-2784200	0.905375	GTAC	-6.68928
chr13:2785600-2786600	0.957503	GTAC	-8.07018
chr13:2785800-2786800	0.993582	GTAC	-9.12703
chr13:2786000-2787000	0.994809	GTAC	-9.28062
chr13:2786200-2787200	0.989058	GTAC	-9.64426
chr13:2835000-2836000	0.906944	GTAC	-11.9641
chr13:2835200-2836200	0.991853	GTAC	-11.5762
chr13:2835400-2836400	0.994008	GTAC	-10.13
chr13:2835600-2836600	0.971421	GTAC	-8.83852
chr14:135400-136400	0.622437	GTAC	-7.32872
chr14:135600-136600	0.995365	GTAC	-9.06501
chr14:135800-136800	0.984408	GTAC	-12.5596
chr14:136000-137000	0.978326	GTAC	-11.967
chr14:281200-282200	0.93463	GTAC	-3.84748
chr14:281400-282400	0.965364	GTAC	-8.07104
chr14:281600-282600	0.713497	GTAC	-8.82536
chr14:281800-282800	0.99369	GTAC	-7.99838
chr14:282000-283000	0.971007	GTAC	-6.21219
chr14:311400-312400	0.538364	GTAC	-4.32154
chr14:311600-312600	0.954607	GTAC	-4.90023
chr14:386600-387600	0.840379	GTAC	-4.01363
chr14:386800-387800	0.958204	GTAC	-4.9977
chr14:394400-395400	0.931696	GTAC	-3.72644
chr14:394600-395600	0.814372	GTAC	-4.05496
chr14:612800-613800	0.867354	GTAC	-3.24559
chr14:613000-614000	0.980752	GTAC	-3.9
chr14:613200-614200	0.974324	GTAC	-5.41056
chr14:613400-614400	0.977541	GTAC	-7.11703
chr14:613600-614600	0.970101	GTAC	-6.76974
chr14:692200-693200	0.993598	GTAC	-12.6528
chr14:692400-693400	0.997931	GTAC	-13.5274
chr14:692600-693600	0.988948	GTAC	-12.9635
chr14:781600-782600	0.820684	GTAC	-4.64147
chr14:781800-782800	0.965618	GTAC	-3.52143
chr14:856400-857400	0.916594	GTAC	-4.374e-08
chr14:856600-857600	0.620689	GTAC	7.45721e-07
chr14:857200-858200	0.8372	GTAC	-3.44874
chr14:920800-921800	0.895372	GTAC	-11.6375
chr14:921000-922000	0.971267	GTAC	-14.843
chr14:921200-922200	0.92539	GTAC	-13.0822
chr14:921400-922400	0.961467	GTAC	-10.5123
chr14:1084000-1085000	0.608818	GTAC	-3.07292
chr14:1084200-1085200	0.938268	GTAC	-3.14412
chr14:1084400-1085400	0.933978	GTAC	-3.20173
chr14:1106600-1107600	0.941413	GTAC	-6.46691
chr14:1106800-1107800	0.93837	GTAC	-6.53006
chr14:1115600-1116600	0.98254	GTAC	-10.4831
chr14:1115800-1116800	0.99192	GTAC	-11.9403
chr14:1116000-1117000	0.977781	GTAC	-10.284
chr14:1116200-1117200	0.981021	GTAC	-8.48762
chr14:1116400-1117400	0.937316	GTAC	-3.20127
chr14:1116600-1117600	0.964902	GTAC	-3.51599
chr14:1116800-1117800	0.974568	GTAC	-3.2019
chr14:1148000-1149000	0.899429	GTAC	-3.3991
chr14:1148200-1149200	0.560711	GTAC	-3.59308
chr14:1183400-1184400	0.988277	GTAC	-12.8385
chr14:1183600-1184600	0.987383	GTAC	-12.7097
chr14:1183800-1184800	0.868798	GTAC	-8.35263
chr14:1241800-1242800	0.527914	GTAC	-6.62414
chr14:1242000-1243000	0.909926	GTAC	-8.85772
chr14:1242400-1243400	0.94417	GTAC	-4.65576
chr14:1340400-1341400	0.682745	GTAC	-8.42837
chr14:1408600-1409600	0.810725	GTAC	-4.9121
chr14:1408800-1409800	0.963102	GTAC	-5.7439
chr14:1450400-1451400	0.761225	GTAC	-6.36394
chr14:1450600-1451600	0.973356	GTAC	-7.97822
chr14:1450800-1451800	0.968048	GTAC	-8.18123
chr14:1475600-1476600	0.968511	GTAC	-7.29866
chr14:1475800-1476800	0.988891	GTAC	-8.49371
chr14:1476200-1477200	0.94063	GTAC	-5.70169
chr14:1500400-1501400	0.749047	GTAC	-10.01
chr14:1500600-1501600	0.719182	GTAC	-13.1161
chr14:1500800-1501800	0.917182	GTAC	-13.5567
chr14:1501200-1502200	0.979112	GTAC	-4.61906
chr14:1501400-1502400	0.990329	GTAC	-3.66845
chr14:1501600-1502600	0.990313	GTAC	-2.8958
chr14:1501800-1502800	0.99167	GTAC	-3.59211
chr14:1502000-1503000	0.955294	GTAC	-6.36053
chr14:1547200-1548200	0.733117	GTAC	-7.0251
chr14:1547400-1548400	0.988569	GTAC	-7.49298
chr14:1621600-1622600	0.868084	GTAC	-3.95293
chr14:1675400-1676400	0.908434	GTAC	-8.82548
chr14:1675600-1676600	0.986957	GTAC	-9.99844
chr14:1896800-1897800	0.975015	GTAC	-7.46653
chr14:1897000-1898000	0.970784	GTAC	-9.73023
chr14:1897200-1898200	0.976951	GTAC	-7.84422
chr14:2101800-2102800	0.716333	GTAC	-3.37973
chr14:2102000-2103000	0.976565	GTAC	-4.6189
chr14:2102200-2103200	0.679257	GTAC	-5.71593
chr14:2102400-2103400	0.79833	GTAC	-7.78924
chr14:2102600-2103600	0.979493	GTAC	-10.9937
chr14:2102800-2103800	0.982222	GTAC	-11.596
chr14:2103000-2104000	0.974598	GTAC	-8.12514
chr14:2332800-2333800	0.987261	GTAC	-6.35067
chr14:2333000-2334000	0.994126	GTAC	-6.30287
chr14:2333200-2334200	0.979512	GTAC	-6.41558
chr14:2344800-2345800	0.946247	GTAC	-7.72441
chr14:2682800-2683800	0.878914	GTAC	-3.86684
chr14:2683000-2684000	0.947132	GTAC	-6.86015
chr14:2683200-2684200	0.946692	GTAC	-6.72253
chr14:2683400-2684400	0.979444	GTAC	-7.50633
chr14:2683600-2684600	0.971779	GTAC	-7.83564
chr14:2706000-2707000	0.942874	GTAC	-4.60181
chr14:2706200-2707200	0.952797	GTAC	-5.62436
chr14:2706400-2707400	0.964575	GTAC	-4.49286
chr14:2706600-2707600	0.841967	GTAC	-3.48769
chr14:2706800-2707800	0.93372	GTAC	-3.75484
chr14:2707000-2708000	0.949252	GTAC	-3.8678
chr14:2719000-2720000	0.812578	GTAC	-7.5647
chr14:2720600-2721600	0.758989	GTAC	-3.71721
chr14:2720800-2721800	0.959519	GTAC	-2.50621
chr14:2721200-2722200	0.520633	GTAC	-5.06827
chr14:2721400-2722400	0.815175	GTAC	-6.63307
chr14:2721800-2722800	0.910261	GTAC	-6.87857
chr14:2722000-2723000	0.987101	GTAC	-7.44919
chr14:2722200-2723200	0.975074	GTAC	-7.97953
chr14:2764600-2765600	0.995869	GTAC	-11.4684
chr14:2764800-2765800	0.995381	GTAC	-9.46423
chr14:2765000-2766000	0.979798	GTAC	-8.46286
chr14:2765200-2766200	0.985361	GTAC	-5.3994
chr14:2765400-2766400	0.963366	GTAC	-7.64323
chr14:2765600-2766600	0.984971	GTAC	-6.63561
chr14:2798200-2799200	0.901363	GTAC	-8.45456
chr14:2798400-2799400	0.987395	GTAC	-12.9003
chr14:2798600-2799600	0.925848	GTAC	-12.1296
chr14:2800000-2801000	0.767472	GTAC	-2.1515
chr14:2806000-2807000	0.539562	GTAC	-7.80209
chr14:2806200-2807200	0.966931	GTAC	-4.95087
chr14:2806400-2807400	0.654592	GTAC	-3.36179
chr14:2843400-2844400	0.980148	GTAC	-7.63921
chr14:2843600-2844600	0.99695	GTAC	-9.43775
chr14:2843800-2844800	0.980083	GTAC	-10.5637
chr14:2844000-2845000	0.987841	GTAC	-10.2908
chr14:2844200-2845200	0.988695	GTAC	-5.73439
chr14:2850200-2851200	0.809759	GTAC	-3.40541
chr14:2850400-2851400	0.92917	GTAC	-5.42979
chr14:2850600-2851600	0.96922	GTAC	-6.45417
chr14:2900400-2901400	0.948076	GTAC	-8.95473
chr14:2900600-2901600	0.641089	GTAC	-8.11421
chr14:2943200-2944200	0.998265	GTAC	-12.4727
chr14:2943400-2944400	0.998533	GTAC	-12.104
chr14:2979400-2980400	0.94799	GTAC	-5.93212
chr14:2979600-2980600	0.983124	GTAC	-5.62164
chr14:2979800-2980800	0.975389	GTAC	-5.65499
chr14:3004400-3005400	0.877577	GTAC	-6.39808e-08
chr14:3004600-3005600	0.996098	GTAC	-0.672809
chr14:3004800-3005800	0.992735	GTAC	-1.82527
chr14:3005000-3006000	0.986981	GTAC	-4.28931
chr14:3005200-3006200	0.980301	GTAC	-5.77492
chr14:3020000-3021000	0.942874	GTAC	-9.38326
chr14:3020200-3021200	0.910845	GTAC	-8.7622
chr14:3073600-3074600	0.992675	GTAC	-6.81274
chr14:3073800-3074800	0.986503	GTAC	-11.0762
chr14:3075000-3076000	0.72079	GTAC	-11.4967
chr14:3075200-3076200	0.992964	GTAC	-14.9083
chr14:3145400-3146400	0.954571	GTAC	-4.97679
chr14:3145600-3146600	0.996914	GTAC	-6.84526
chr14:3145800-3146800	0.993116	GTAC	-6.26434
chr14:3150000-3151000	0.891093	GTAC	-8.45343
chr14:3150200-3151200	0.995626	GTAC	-11.2812
chr14:3150400-3151400	0.990726	GTAC	-13.299
chr14:3155600-3156600	0.905219	GTAC	-3.03737
chr14:3155800-3156800	0.685219	GTAC	-3.74269
chr14:3163000-3164000	0.949796	GTAC	-8.08341
chr14:3163200-3164200	0.992324	GTAC	-6.56047
chr14:3163400-3164400	0.970617	GTAC	-7.1655
chr14:3178000-3179000	0.983185	GTAC	-5.66435
chr14:3178200-3179200	0.998559	GTAC	-7.28716
chr14:3178400-3179400	0.997917	GTAC	-5.38913
chr14:3178600-3179600	0.990462	GTAC	-9.88044
chr14:3181800-3182800	0.965478	GTAC	-5.65004
chr14:3182000-3183000	0.986936	GTAC	-8.90833
chr14:3182200-3183200	0.992285	GTAC	-7.20313
chr14:3182400-3183400	0.979167	GTAC	-8.55156
chr14:3186600-3187600	0.741449	GTAC	-0.457756
chr14:3191200-3192200	0.994392	GTAC	-12.493
chr14:3191400-3192400	0.996486	GTAC	-9.58884
chr14:3191600-3192600	0.973801	GTAC	-6.27845
chr14:3191800-3192800	0.97972	GTAC	-3.73776
chr14:3192000-3193000	0.972914	GTAC	-3.28574
chr14:3192200-3193200	0.956195	GTAC	-4.65288
chr14:3200400-3201400	0.976451	GTAC	-10.8446
chr14:3200600-3201600	0.994146	GTAC	-13.2625
chr14:3200800-3201800	0.869138	GTAC	-12.3301
chr14:3204800-3205800	0.850472	GTAC	-1.96657
chr14:3207800-3208800	0.761907	GTAC	-2.94855
chr14:3208000-3209000	0.913055	GTAC	-1.94956

## Sheet: pfAP2-G.Sch.GTAC
Chromosome Regions	Binding Profile	Disrupted Motif	Binding effects of SNS
chr1:5200-6200	0.911978	GTAC	-3.21069
chr1:5400-6400	0.995979	GTAC	-2.56818
chr1:6000-7000	0.993776	GTAC	-2.76824
chr1:6200-7200	0.993407	GTAC	-2.45923
chr1:6400-7400	0.99873	GTAC	-2.55533
chr1:6600-7600	0.996561	GTAC	-1.46186
chr1:6800-7800	0.998942	GTAC	-1.83494
chr1:7600-8600	0.975326	GTAC	-7.9478
chr1:7800-8800	0.992051	GTAC	-5.90354
chr1:8000-9000	0.99929	GTAC	-5.84222
chr1:8200-9200	0.999477	GTAC	-5.38705
chr1:26800-27800	0.670443	GTAC	-1.1714
chr1:255000-256000	0.994884	GTAC	-7.8953
chr1:255200-256200	0.859734	GTAC	-9.97669
chr1:493400-494400	0.995348	GTAC	-4.51164
chr1:493600-494600	0.943032	GTAC	-5.1349
chr1:510600-511600	0.994755	GTAC	-8.76841
chr1:510800-511800	0.997884	GTAC	-9.65532
chr2:274400-275400	0.996661	GTAC	1.06819e-05
chr2:274600-275600	0.998127	GTAC	1.89586e-06
chr2:274800-275800	0.518382	GTAC	-0.0953012
chr2:533800-534800	0.996901	GTAC	-8.31462
chr2:534000-535000	0.999745	GTAC	-12.4571
chr2:534200-535200	0.999891	GTAC	-13.2728
chr2:534400-535400	0.999838	GTAC	-9.31311
chr2:718400-719400	0.998212	GTAC	-1.03072
chr2:718600-719600	0.999561	GTAC	-0.648926
chr2:788600-789600	0.994905	GTAC	-3.27644
chr2:788800-789800	0.942929	GTAC	-3.80664
chr2:837800-838800	0.996244	GTAC	-2.09528
chr2:838000-839000	0.999727	GTAC	-3.89555
chr2:838200-839200	0.999565	GTAC	-4.9552
chr2:838400-839400	0.987327	GTAC	-5.30839
chr2:938400-939400	0.895044	GTAC	-3.80967
chr2:938600-939600	0.991012	GTAC	-5.36632
chr2:939800-940800	0.988108	GTAC	-2.09411
chr2:940000-941000	0.962727	GTAC	-2.34685
chr2:940800-941800	0.971762	GTAC	-2.4774
chr2:941000-942000	0.830064	GTAC	-2.3105
chr3:7800-8800	0.973431	GTAC	-2.73133
chr3:8000-9000	0.999312	GTAC	-4.52926
chr3:8200-9200	0.991605	GTAC	-3.42871
chr3:10200-11200	0.926861	GTAC	-9.83366
chr3:10400-11400	0.657709	GTAC	-8.41051
chr3:34200-35200	0.996331	GTAC	-0.0745705
chr3:118400-119400	0.908323	GTAC	-4.07283
chr3:118600-119600	0.996702	GTAC	-5.98172
chr3:118800-119800	0.991042	GTAC	-7.35482
chr3:119000-120000	0.97054	GTAC	-8.8312
chr3:133400-134400	0.612928	GTAC	-1.62542e-07
chr3:133600-134600	0.977722	GTAC	-8.21664e-08
chr3:133800-134800	0.999193	GTAC	-8.78733e-06
chr3:134000-135000	0.611807	GTAC	-2.70117e-08
chr3:134400-135400	0.99442	GTAC	-4.40477
chr3:134600-135600	0.999381	GTAC	-8.30133
chr3:134800-135800	0.999798	GTAC	-10.619
chr3:135000-136000	0.988453	GTAC	-11.081
chr3:745600-746600	0.988444	GTAC	-3.82162
chr3:745800-746800	0.620761	GTAC	-5.12736
chr3:1040200-1041200	0.97085	GTAC	0.0506709
chr3:1055200-1056200	0.967415	GTAC	-5.35549
chr3:1056400-1057400	0.989358	GTAC	-2.98793
chr3:1056600-1057600	0.999282	GTAC	-2.97512
chr3:1056800-1057800	0.991573	GTAC	-2.41988
chr3:1057400-1058400	0.991714	GTAC	-2.29552
chr3:1057600-1058600	0.981523	GTAC	-2.00229
chr4:4800-5800	0.981781	GTAC	-1.9772
chr4:5000-6000	0.979864	GTAC	-1.57351
chr4:5400-6400	0.979421	GTAC	-1.44421
chr4:5600-6600	0.992667	GTAC	-2.04297
chr4:5800-6800	0.886219	GTAC	-1.95156
chr4:7000-8000	0.976611	GTAC	-4.24839
chr4:7200-8200	0.987847	GTAC	-3.77048
chr4:135200-136200	0.999794	GTAC	-3.78898
chr4:135400-136400	0.999424	GTAC	-3.83264
chr4:319400-320400	0.890241	GTAC	-5.77651e-08
chr4:319600-320600	0.526162	GTAC	-7.47609e-09
chr4:458600-459600	0.974581	GTAC	-0.556462
chr4:458800-459800	0.990926	GTAC	-0.370224
chr4:468800-469800	0.987271	GTAC	-0.95348
chr4:470000-471000	0.78145	GTAC	-11.4629
chr4:912400-913400	0.708941	GTAC	-1.92357
chr4:912600-913600	0.988304	GTAC	-0.731735
chr4:1054800-1055800	0.950981	GTAC	-1.70733
chr4:1071800-1072800	0.992519	GTAC	-1.33651
chr4:1072000-1073000	0.978966	GTAC	-3.03995
chr4:1072200-1073200	0.998452	GTAC	-7.41504
chr4:1072400-1073400	0.99932	GTAC	-11.0375
chr4:1072600-1073600	0.898085	GTAC	-11.5071
chr4:1098400-1099400	0.993911	GTAC	-11.7784
chr4:1098600-1099600	0.999581	GTAC	-13.3742
chr4:1098800-1099800	0.918693	GTAC	-11.2804
chr4:1192600-1193600	0.585813	GTAC	-7.07268
chr4:1194000-1195000	0.99752	GTAC	-1.79932
chr4:1194200-1195200	0.999738	GTAC	-1.95964
chr4:1194400-1195400	0.99278	GTAC	-2.15121
chr5:6000-7000	0.905029	GTAC	-1.12001
chr5:6200-7200	0.5873	GTAC	-0.819254
chr5:85200-86200	0.695768	GTAC	-0.351116
chr5:85400-86400	0.997223	GTAC	-0.164411
chr5:85600-86600	0.997983	GTAC	-0.168905
chr5:85800-86800	0.924331	GTAC	2.34416e-07
chr5:139600-140600	0.993963	GTAC	-5.09329
chr5:139800-140800	0.974874	GTAC	-4.42208
chr5:655800-656800	0.769282	GTAC	-0.759871
chr5:656000-657000	0.996999	GTAC	-0.308634
chr5:656200-657200	0.86439	GTAC	-0.270162
chr5:657200-658200	0.985822	GTAC	-0.0323054
chr5:1149800-1150800	0.996024	GTAC	-2.33319
chr6:178600-179600	0.991769	GTAC	2.44114e-06
chr6:178800-179800	0.999214	GTAC	-5.07788e-05
chr6:179000-180000	0.905792	GTAC	-8.60604e-09
chr6:716000-717000	0.992798	GTAC	-9.36637
chr6:716200-717200	0.848872	GTAC	-9.97739
chr6:757200-758200	0.86691	GTAC	-0.882818
chr6:757400-758400	0.999202	GTAC	-0.918767
chr6:757600-758600	0.999087	GTAC	-1.30199
chr6:757800-758800	0.987351	GTAC	-1.04298
chr6:993400-994400	0.994425	GTAC	-1.95807
chr6:993600-994600	0.998086	GTAC	-2.56683
chr6:993800-994800	0.998667	GTAC	-2.65147
chr6:994000-995000	0.954501	GTAC	-2.62831
chr6:1154200-1155200	0.990437	GTAC	-0.681083
chr6:1154400-1155400	0.969335	GTAC	-1.07276
chr6:1154600-1155600	0.623125	GTAC	-1.212
chr6:1169200-1170200	0.971905	GTAC	-3.91845
chr6:1384400-1385400	0.995077	GTAC	0.12698
chr6:1406200-1407200	0.983654	GTAC	-1.94246
chr6:1406400-1407400	0.98765	GTAC	-2.29452
chr6:1406600-1407600	0.999823	GTAC	-6.18344
chr6:1406800-1407800	0.999141	GTAC	-6.58364
chr6:1408000-1409000	0.995368	GTAC	-2.52141
chr6:1408200-1409200	0.997102	GTAC	-1.8382
chr6:1408400-1409400	0.991559	GTAC	-1.9703
chr6:1410200-1411200	0.999827	GTAC	-1.90398
chr6:1410400-1411400	0.99996	GTAC	-2.2832
chr6:1410600-1411600	0.998892	GTAC	-2.6326
chr6:1410800-1411800	0.786255	GTAC	-2.95717
chr6:1411000-1412000	0.991181	GTAC	-2.25854
chr6:1411200-1412200	0.996381	GTAC	-1.89176
chr6:1411400-1412400	0.992286	GTAC	-1.17504
chr6:1411600-1412600	0.643716	GTAC	-2.03246
chr7:5800-6800	0.999061	GTAC	-1.8083
chr7:6000-7000	0.993812	GTAC	-0.894518
chr7:7200-8200	0.925454	GTAC	-5.19272
chr7:7400-8400	0.966575	GTAC	-5.80976
chr7:99400-100400	0.987383	GTAC	-2.6379
chr7:99600-100600	0.997416	GTAC	-2.54962
chr7:100200-101200	0.973697	GTAC	-3.1674
chr7:945200-946200	0.605017	GTAC	6.95542e-07
chr7:945400-946400	0.996787	GTAC	0.0256778
chr7:945600-946600	0.542736	GTAC	-0.815145
chr7:1077400-1078400	0.997804	GTAC	-2.34906
chr7:1077600-1078600	0.999142	GTAC	-3.35903
chr7:1077800-1078800	0.998235	GTAC	-3.88869
chr7:1078000-1079000	0.760282	GTAC	-5.49701
chr7:1438200-1439200	0.983437	GTAC	-4.92306
chr7:1439400-1440400	0.986273	GTAC	-3.26469
chr7:1439600-1440600	0.989118	GTAC	-3.30806
chr7:1439800-1440800	0.915389	GTAC	-2.1259
chr8:18600-19600	0.985603	GTAC	0.0478793
chr8:125600-126600	0.984951	GTAC	-4.13314
chr8:125800-126800	0.793649	GTAC	-5.66898
chr8:813600-814600	0.604164	GTAC	-4.48611
chr8:813800-814800	0.988196	GTAC	-2.18006
chr8:814000-815000	0.997962	GTAC	-2.29235
chr8:814200-815200	0.978528	GTAC	-2.31847
chr8:887400-888400	0.996636	GTAC	-3.06767
chr8:887600-888600	0.999051	GTAC	-4.74092
chr8:1308600-1309600	0.88023	GTAC	-6.30023
chr8:1308800-1309800	0.999493	GTAC	-8.01874
chr8:1309000-1310000	0.999316	GTAC	-7.67531
chr8:1309200-1310200	0.710557	GTAC	-7.47385
chr8:1356800-1357800	0.937739	GTAC	-1.93799
chr8:1357000-1358000	0.997753	GTAC	-2.21728
chr8:1357200-1358200	0.678016	GTAC	-1.84423
chr8:1445200-1446200	0.999194	GTAC	0.048875
chr8:1445400-1446400	0.56916	GTAC	0.114481
chr9:5600-6600	0.983763	GTAC	-2.24058
chr9:6400-7400	0.997749	GTAC	-4.29097
chr9:6600-7600	0.995845	GTAC	-4.11206
chr9:274200-275200	0.999824	GTAC	-5.12608
chr9:274400-275400	0.999402	GTAC	-4.07325
chr9:274600-275600	0.677753	GTAC	-4.77464
chr9:275200-276200	0.997009	GTAC	-0.330858
chr9:275400-276400	0.999762	GTAC	-0.803916
chr9:275600-276600	0.999913	GTAC	-0.969797
chr9:275800-276800	0.999683	GTAC	-1.35976
chr9:276000-277000	0.808198	GTAC	-2.33414
chr9:504000-505000	0.942007	GTAC	-2.53838
chr9:1060000-1061000	0.997298	GTAC	-3.39995
chr9:1060200-1061200	0.999015	GTAC	-3.44721
chr9:1060400-1061400	0.998429	GTAC	-3.34566
chr9:1060600-1061600	0.683078	GTAC	-3.03597
chr9:1121400-1122400	0.997549	GTAC	-3.36405
chr9:1121600-1122600	0.998183	GTAC	-3.23982
chr9:1121800-1122800	0.746659	GTAC	-2.90166
chr9:1173800-1174800	0.998283	GTAC	-2.34346
chr9:1174000-1175000	0.99942	GTAC	-4.47128
chr9:1174200-1175200	0.944111	GTAC	-5.71746
chr9:1199800-1200800	0.994124	GTAC	-0.609707
chr9:1200000-1201000	0.999775	GTAC	-0.884012
chr9:1200200-1201200	0.999066	GTAC	-0.889259
chr9:1200400-1201400	0.999398	GTAC	-0.708671
chr9:1200600-1201600	0.998549	GTAC	-0.233847
chr9:1200800-1201800	0.695105	GTAC	-6.81393e-09
chr9:1201400-1202400	0.987862	GTAC	0.0212047
chr9:1360800-1361800	0.991735	GTAC	-1.96662
chr9:1361000-1362000	0.993696	GTAC	-1.55784
chr9:1361200-1362200	0.607283	GTAC	-1.96662
chr9:1532200-1533200	0.989446	GTAC	-2.79211
chr9:1532400-1533400	0.994674	GTAC	-3.11575
chr9:1532600-1533600	0.99635	GTAC	-4.14996
chr9:1532800-1533800	0.912476	GTAC	-4.10337
chr9:1533800-1534800	0.965101	GTAC	-1.92907
chr9:1534000-1535000	0.998527	GTAC	-3.09386
chr9:1534200-1535200	0.999697	GTAC	-2.69689
chr9:1534400-1535400	0.999636	GTAC	-2.4606
chr9:1534800-1535800	0.982314	GTAC	-1.79309
chr9:1535000-1536000	0.998516	GTAC	-2.16715
chr9:1535200-1536200	0.993307	GTAC	-1.61287
chr10:5200-6200	0.992664	GTAC	-1.31276
chr10:5400-6400	0.995893	GTAC	-0.839991
chr10:5600-6600	0.749871	GTAC	-0.6984
chr10:8200-9200	0.963548	GTAC	-6.17054
chr10:111000-112000	0.978606	GTAC	-7.04383
chr10:163200-164200	0.997358	GTAC	-2.48084
chr10:163400-164400	0.991074	GTAC	-2.56193
chr10:163600-164600	0.597516	GTAC	-2.76621
chr10:469800-470800	0.995126	GTAC	-4.17666
chr10:553200-554200	0.565872	GTAC	-4.75976
chr10:553400-554400	0.985845	GTAC	-4.34674
chr10:553600-554600	0.87157	GTAC	-5.1422
chr10:608400-609400	0.995238	GTAC	-1.15881
chr10:608600-609600	0.995616	GTAC	-1.08458
chr10:608800-609800	0.590706	GTAC	-0.881143
chr10:728400-729400	0.583766	GTAC	-0.372328
chr10:728600-729600	0.917119	GTAC	5.34489e-07
chr10:1143200-1144200	0.963355	GTAC	-0.991198
chr10:1143400-1144400	0.998072	GTAC	-1.7771
chr10:1143600-1144600	0.754182	GTAC	-3.22474
chr10:1178800-1179800	0.855149	GTAC	-0.563415
chr10:1179000-1180000	0.993643	GTAC	-0.861173
chr10:1393200-1394200	0.988476	GTAC	-5.35465
chr10:1393400-1394400	0.998282	GTAC	-4.41633
chr10:1393600-1394600	0.999625	GTAC	-4.82227
chr10:1393800-1394800	0.999818	GTAC	-3.85056
chr10:1394000-1395000	0.999301	GTAC	-2.81914
chr10:1412000-1413000	0.985467	GTAC	-1.09333
chr10:1412200-1413200	0.996135	GTAC	-1.54844
chr10:1412400-1413400	0.868375	GTAC	-1.27377
chr10:1426000-1427000	0.99857	GTAC	-3.96135
chr10:1426200-1427200	0.996264	GTAC	-4.5131
chr10:1553200-1554200	0.997368	GTAC	-3.48294
chr10:1553400-1554400	0.927382	GTAC	-4.98049
chr10:1679800-1680800	0.739927	GTAC	-2.43551
chr10:1680000-1681000	0.996268	GTAC	-2.68924
chr10:1680200-1681200	0.926942	GTAC	-2.52434
chr11:6200-7200	0.994779	GTAC	-3.36963
chr11:6400-7400	0.997158	GTAC	-3.49888
chr11:7200-8200	0.98457	GTAC	-2.31492
chr11:122200-123200	0.979976	GTAC	-8.18873
chr11:122400-123400	0.989019	GTAC	-7.29816
chr11:339800-340800	0.540567	GTAC	-1.64221
chr11:340000-341000	0.997153	GTAC	-0.877794
chr11:340200-341200	0.544304	GTAC	-1.06787
chr11:340400-341400	0.695347	GTAC	-1.52879
chr11:340600-341600	0.983249	GTAC	-1.77242
chr11:342000-343000	0.995043	GTAC	-1.16936
chr11:342200-343200	0.997453	GTAC	-2.26105
chr11:342400-343400	0.973808	GTAC	-2.25051
chr11:354800-355800	0.997029	GTAC	-2.29686
chr11:355000-356000	0.93655	GTAC	-2.32353
chr11:808000-809000	0.966344	GTAC	-2.17882
chr11:808200-809200	0.996594	GTAC	-3.29324
chr11:916400-917400	0.899096	GTAC	-4.73844
chr11:916600-917600	0.998351	GTAC	-4.32479
chr11:916800-917800	0.925923	GTAC	-5.18069
chr11:1046600-1047600	0.596599	GTAC	-3.70771
chr11:1046800-1047800	0.980557	GTAC	-1.77797
chr11:1066200-1067200	0.984835	GTAC	-6.15862
chr11:1066400-1067400	0.719088	GTAC	-6.64192
chr11:1137000-1138000	0.996589	GTAC	-0.247538
chr11:1137200-1138200	0.751232	GTAC	3.73999e-08
chr11:1269600-1270600	0.997574	GTAC	-3.8066
chr11:1269800-1270800	0.942588	GTAC	-5.89583
chr11:1606200-1607200	0.999568	GTAC	-0.672416
chr11:1606400-1607400	0.999976	GTAC	-0.741573
chr11:1606600-1607600	0.9999	GTAC	-0.944277
chr11:1606800-1607800	0.575134	GTAC	-0.816072
chr11:1726200-1727200	0.907311	GTAC	-4.03642
chr11:1726400-1727400	0.997107	GTAC	-3.75337
chr11:1726600-1727600	0.705039	GTAC	-3.98307
chr11:1797400-1798400	0.995965	GTAC	-0.31721
chr11:1797600-1798600	0.998927	GTAC	-1.02233
chr11:1797800-1798800	0.996636	GTAC	-1.80365
chr11:1798000-1799000	0.997147	GTAC	-2.59905
chr11:1798200-1799200	0.953535	GTAC	-2.49084
chr11:1831800-1832800	0.958354	GTAC	-1.58092
chr11:1832000-1833000	0.735787	GTAC	-2.28164
chr12:4800-5800	0.741609	GTAC	-1.72817
chr12:5000-6000	0.994641	GTAC	-2.29214
chr12:5200-6200	0.876986	GTAC	-1.66795
chr12:5400-6400	0.956979	GTAC	-2.62119
chr12:5600-6600	0.991667	GTAC	-3.36959
chr12:5800-6800	0.99548	GTAC	-3.51298
chr12:6000-7000	0.988011	GTAC	-3.09677
chr12:205000-206000	0.990875	GTAC	-0.418435
chr12:205400-206400	0.999983	GTAC	-1.3634
chr12:205600-206600	0.999238	GTAC	-1.64128
chr12:898000-899000	0.998103	GTAC	-1.34339
chr12:898200-899200	0.998861	GTAC	-0.838779
chr12:898400-899400	0.965086	GTAC	-1.17787
chr12:902800-903800	0.99085	GTAC	-4.46167
chr12:903000-904000	0.995273	GTAC	-5.02108
chr12:903200-904200	0.99954	GTAC	-6.40867
chr12:903400-904400	0.999918	GTAC	-6.85251
chr12:903600-904600	0.999973	GTAC	-8.91689
chr12:903800-904800	0.999306	GTAC	-7.80571
chr12:904000-905000	0.999216	GTAC	-9.06478
chr12:904200-905200	0.99982	GTAC	-9.41959
chr12:904400-905400	0.999914	GTAC	-8.70827
chr12:904600-905600	0.99972	GTAC	-8.00697
chr12:904800-905800	0.825528	GTAC	-8.10642
chr12:917000-918000	0.996938	GTAC	-1.4287
chr12:917200-918200	0.99824	GTAC	-1.80407
chr12:929400-930400	0.980162	GTAC	-0.402686
chr12:929600-930600	0.989176	GTAC	-0.638131
chr12:929800-930800	0.748387	GTAC	-1.29941
chr12:1122600-1123600	0.995387	GTAC	-1.57009
chr12:1122800-1123800	0.994086	GTAC	-1.81653
chr12:1123000-1124000	0.822541	GTAC	-1.79017
chr12:1163000-1164000	0.814613	GTAC	-0.786331
chr12:1163200-1164200	0.997227	GTAC	-1.44519
chr12:1163400-1164400	0.998324	GTAC	-2.50786
chr12:1163600-1164600	0.998831	GTAC	-2.17032
chr12:1163800-1164800	0.729589	GTAC	-2.95707
chr12:1826800-1827800	0.819349	GTAC	-4.83037
chr12:1827000-1828000	0.982407	GTAC	-4.43066
chr12:1827200-1828200	0.839124	GTAC	-4.37901
chr12:1894000-1895000	0.864965	GTAC	-10.5635
chr12:1894200-1895200	0.672793	GTAC	-9.81609
chr12:2122800-2123800	0.992236	GTAC	-2.40522
chr12:2123000-2124000	0.97136	GTAC	-3.04387
chr12:2132800-2133800	0.750359	GTAC	-3.52886
chr12:2133000-2134000	0.99883	GTAC	-4.70862
chr12:2133200-2134200	0.99997	GTAC	-5.6294
chr12:2133400-2134400	0.999892	GTAC	-3.91921
chr12:2133600-2134600	0.930611	GTAC	-3.00213
chr12:2263400-2264400	0.899255	GTAC	-5.31797
chr13:8000-9000	0.547184	GTAC	-4.55112
chr13:8200-9200	0.641241	GTAC	-3.85496
chr13:282600-283600	0.555048	GTAC	-1.20276
chr13:871800-872800	0.94158	GTAC	-2.5032
chr13:872000-873000	0.999361	GTAC	-3.26102
chr13:872200-873200	0.99986	GTAC	-3.52672
chr13:872400-873400	0.999308	GTAC	-3.55618
chr13:872600-873600	0.737217	GTAC	-3.60585
chr13:1284000-1285000	0.659118	GTAC	-2.26403
chr13:1417400-1418400	0.990992	GTAC	-4.63997
chr13:1417600-1418600	0.996767	GTAC	-6.50278
chr13:1417800-1418800	0.757271	GTAC	-7.14958
chr13:1420000-1421000	0.754782	GTAC	-0.784037
chr13:1420200-1421200	0.998047	GTAC	9.93234e-06
chr13:1420400-1421400	0.683765	GTAC	-5.22576e-08
chr13:1426800-1427800	0.985848	GTAC	-2.41151
chr13:1427000-1428000	0.998615	GTAC	-2.26584
chr13:1694800-1695800	0.995792	GTAC	-2.72572
chr13:1695000-1696000	0.955183	GTAC	-2.66342
chr13:1701400-1702400	0.987628	GTAC	-2.57865
chr13:1701600-1702600	0.665011	GTAC	-3.48515
chr13:1703000-1704000	0.936133	GTAC	-2.82537
chr13:1703200-1704200	0.990199	GTAC	-2.9537
chr13:1781600-1782600	0.977478	GTAC	-3.04638
chr13:1781800-1782800	0.536581	GTAC	-4.37154
chr13:1782000-1783000	0.997816	GTAC	-3.37796
chr13:1782200-1783200	0.99887	GTAC	-4.04128
chr13:2247400-2248400	0.999273	GTAC	-0.311407
chr13:2247600-2248600	0.996006	GTAC	-0.514946
chr13:2247800-2248800	0.795827	GTAC	-0.581188
chr13:2378600-2379600	0.791351	GTAC	-2.64865
chr13:2378800-2379800	0.715909	GTAC	-3.50331
chr13:2894000-2895000	0.900598	GTAC	0.319331
chr13:2894200-2895200	0.990232	GTAC	0.442611
chr13:2912400-2913400	0.611794	GTAC	-2.86989
chr13:2912600-2913600	0.723953	GTAC	-2.16004
chr13:2912800-2913800	0.998819	GTAC	-6.54469
chr13:2913000-2914000	0.996917	GTAC	-5.88273
chr13:2914200-2915200	0.980202	GTAC	-4.37955
chr13:2914400-2915400	0.999819	GTAC	-3.7524
chr13:2914600-2915600	0.999117	GTAC	-4.05664
chr13:2915000-2916000	0.961152	GTAC	-0.907597
chr13:2915200-2916200	0.987823	GTAC	-1.62646
chr14:184600-185600	0.794277	GTAC	-5.5641
chr14:248800-249800	0.626373	GTAC	-1.3273
chr14:418400-419400	0.918662	GTAC	-1.07466
chr14:418600-419600	0.993934	GTAC	-1.01211
chr14:613200-614200	0.9965	GTAC	-3.63966
chr14:613400-614400	0.997849	GTAC	-3.90081
chr14:613600-614600	0.570608	GTAC	-4.82043
chr14:680000-681000	0.959428	GTAC	-0.345122
chr14:692200-693200	0.926141	GTAC	-7.48852
chr14:692400-693400	0.995501	GTAC	-7.68751
chr14:692600-693600	0.937264	GTAC	-7.15873
chr14:1237200-1238200	0.980642	GTAC	-0.847529
chr14:1237400-1238400	0.520664	GTAC	-1.56234
chr14:1474600-1475600	0.995377	GTAC	-0.577647
chr14:1474800-1475800	0.996835	GTAC	-0.45944
chr14:1475000-1476000	0.667096	GTAC	-0.142927
chr14:1547200-1548200	0.914084	GTAC	-1.40662
chr14:1547400-1548400	0.977697	GTAC	-1.80167
chr14:1547600-1548600	0.85606	GTAC	-1.76102
chr14:2012800-2013800	0.998216	GTAC	-1.72207
chr14:2013000-2014000	0.997465	GTAC	-2.67907
chr14:2013200-2014200	0.998328	GTAC	-3.38758
chr14:2013400-2014400	0.946094	GTAC	-2.89566
chr14:2102600-2103600	0.993345	GTAC	-4.68934
chr14:2102800-2103800	0.998661	GTAC	-5.20064
chr14:2132600-2133600	0.994681	GTAC	-1.54137
chr14:2277400-2278400	0.994784	GTAC	-0.858908
chr14:2277600-2278600	0.863648	GTAC	-0.711587
chr14:2451000-2452000	0.969282	GTAC	-1.8618
chr14:2451200-2452200	0.576221	GTAC	-2.72796
chr14:2718800-2719800	0.992335	GTAC	-3.63543
chr14:2719000-2720000	0.997169	GTAC	-5.44858
chr14:2719200-2720200	0.985328	GTAC	-6.60844
chr14:2720800-2721800	0.994596	GTAC	-1.00158
chr14:2721000-2722000	0.727242	GTAC	-0.408375
chr14:2799800-2800800	0.996043	GTAC	-1.25691
chr14:2800000-2801000	0.999713	GTAC	-1.14466
chr14:2800200-2801200	0.999128	GTAC	-0.980473
chr14:2800400-2801400	0.644156	GTAC	-1.37224
chr14:2805400-2806400	0.768556	GTAC	-2.51545
chr14:2805600-2806600	0.999283	GTAC	-2.76132
chr14:2805800-2806800	0.997528	GTAC	-2.79917
chr14:2806000-2807000	0.997982	GTAC	-2.00999
chr14:2806200-2807200	0.99993	GTAC	-1.76626
chr14:2806400-2807400	0.999306	GTAC	-0.493876
chr14:3004600-3005600	0.999572	GTAC	-0.619651
chr14:3004800-3005800	0.999393	GTAC	-1.81186
chr14:3005000-3006000	0.997247	GTAC	-2.90976
chr14:3005200-3006200	0.569473	GTAC	-4.18952

## Sheet: pfAP2-G.Sch.GTGC
Chromosome Regions	Binding Profile	Disrupted Motif	Binding effects of SNS
chr1:5200-6200	0.911978	GTGC	-5.47685
chr1:5400-6400	0.995979	GTGC	-3.97625
chr1:6000-7000	0.993776	GTGC	-7.41402
chr1:6200-7200	0.993407	GTGC	-7.41567
chr1:6400-7400	0.99873	GTGC	-4.73585
chr1:6600-7600	0.996561	GTGC	-3.28449
chr1:6800-7800	0.998942	GTGC	-3.9742
chr1:7600-8600	0.975326	GTGC	-1.60652
chr1:7800-8800	0.992051	GTGC	-1.08359
chr1:8000-9000	0.99929	GTGC	-3.54631
chr1:8200-9200	0.999477	GTGC	-5.09027
chr1:26800-27800	0.670443	GTGC	-21.069
chr1:255000-256000	0.994884	GTGC	-0.215527
chr1:255200-256200	0.859734	GTGC	0.039902
chr1:493400-494400	0.995348	GTGC	-0.453057
chr1:493600-494600	0.943032	GTGC	-0.653354
chr1:510600-511600	0.994755	GTGC	-0.156041
chr1:510800-511800	0.997884	GTGC	-3.61105e-06
chr2:274400-275400	0.996661	GTGC	-4.44294
chr2:274600-275600	0.998127	GTGC	-4.90538
chr2:274800-275800	0.518382	GTGC	-6.33156
chr2:533800-534800	0.996901	GTGC	-1.23231
chr2:534000-535000	0.999745	GTGC	-0.651411
chr2:534200-535200	0.999891	GTGC	-0.0503926
chr2:534400-535400	0.999838	GTGC	-0.28979
chr2:718400-719400	0.998212	GTGC	-3.46108
chr2:718600-719600	0.999561	GTGC	-5.99345
chr2:788600-789600	0.994905	GTGC	-1.35176
chr2:788800-789800	0.942929	GTGC	-1.15437
chr2:837800-838800	0.996244	GTGC	-2.96874
chr2:838000-839000	0.999727	GTGC	-3.79218
chr2:838200-839200	0.999565	GTGC	-3.68974
chr2:838400-839400	0.987327	GTGC	-2.6701
chr2:938400-939400	0.895044	GTGC	-6.62799
chr2:938600-939600	0.991012	GTGC	-4.42031
chr2:939800-940800	0.988108	GTGC	-4.13145
chr2:940000-941000	0.962727	GTGC	-5.54672
chr2:940800-941800	0.971762	GTGC	-6.16854
chr2:941000-942000	0.830064	GTGC	-6.41338
chr3:7800-8800	0.973431	GTGC	-1.30639
chr3:8000-9000	0.999312	GTGC	-2.95593
chr3:8200-9200	0.991605	GTGC	-2.81723
chr3:10200-11200	0.926861	GTGC	-1.78031
chr3:10400-11400	0.657709	GTGC	-1.02976
chr3:34200-35200	0.996331	GTGC	-19.5538
chr3:118400-119400	0.908323	GTGC	-0.499481
chr3:118600-119600	0.996702	GTGC	-0.515545
chr3:118800-119800	0.991042	GTGC	-0.937927
chr3:119000-120000	0.97054	GTGC	-0.669544
chr3:133400-134400	0.612928	GTGC	-7.75913
chr3:133600-134600	0.977722	GTGC	-4.89446
chr3:133800-134800	0.999193	GTGC	-4.22267
chr3:134000-135000	0.611807	GTGC	-2.47871
chr3:134400-135400	0.99442	GTGC	-0.620177
chr3:134600-135600	0.999381	GTGC	-0.72294
chr3:134800-135800	0.999798	GTGC	-1.29766
chr3:135000-136000	0.988453	GTGC	-0.870501
chr3:745600-746600	0.988444	GTGC	-0.874184
chr3:745800-746800	0.620761	GTGC	-0.926374
chr3:1040200-1041200	0.97085	GTGC	-18.6064
chr3:1055200-1056200	0.967415	GTGC	-4.16473
chr3:1056400-1057400	0.989358	GTGC	-5.04723
chr3:1056600-1057600	0.999282	GTGC	-7.52465
chr3:1056800-1057800	0.991573	GTGC	-5.55085
chr3:1057400-1058400	0.991714	GTGC	-8.98192
chr3:1057600-1058600	0.981523	GTGC	-6.83398
chr4:4800-5800	0.981781	GTGC	-8.09146
chr4:5000-6000	0.979864	GTGC	-8.68656
chr4:5400-6400	0.979421	GTGC	-7.69371
chr4:5600-6600	0.992667	GTGC	-7.88843
chr4:5800-6800	0.886219	GTGC	-8.46872
chr4:7000-8000	0.976611	GTGC	-3.12606
chr4:7200-8200	0.987847	GTGC	-1.49302
chr4:135200-136200	0.999794	GTGC	-1.86473
chr4:135400-136400	0.999424	GTGC	-2.20266
chr4:319400-320400	0.890241	GTGC	-2.44014
chr4:319600-320600	0.526162	GTGC	-3.15986
chr4:458600-459600	0.974581	GTGC	-6.22619
chr4:458800-459800	0.990926	GTGC	-7.50167
chr4:468800-469800	0.987271	GTGC	0.0648334
chr4:470000-471000	0.78145	GTGC	-5.3099e-07
chr4:912400-913400	0.708941	GTGC	-0.492237
chr4:912600-913600	0.988304	GTGC	-1.04244
chr4:1054800-1055800	0.950981	GTGC	-1.81445
chr4:1071800-1072800	0.992519	GTGC	-0.622864
chr4:1072000-1073000	0.978966	GTGC	-0.333851
chr4:1072200-1073200	0.998452	GTGC	-0.166579
chr4:1072400-1073400	0.99932	GTGC	-5.81777e-05
chr4:1072600-1073600	0.898085	GTGC	-2.32312e-08
chr4:1098400-1099400	0.993911	GTGC	-0.201377
chr4:1098600-1099600	0.999581	GTGC	-0.0207201
chr4:1098800-1099800	0.918693	GTGC	8.60882e-08
chr4:1192600-1193600	0.585813	GTGC	-7.21381
chr4:1194000-1195000	0.99752	GTGC	-4.83028
chr4:1194200-1195200	0.999738	GTGC	-6.82118
chr4:1194400-1195400	0.99278	GTGC	-6.71599
chr5:6000-7000	0.905029	GTGC	-10.5984
chr5:6200-7200	0.5873	GTGC	-11.1172
chr5:85200-86200	0.695768	GTGC	-2.6453
chr5:85400-86400	0.997223	GTGC	-3.96245
chr5:85600-86600	0.997983	GTGC	-6.66534
chr5:85800-86800	0.924331	GTGC	-7.93313
chr5:139600-140600	0.993963	GTGC	-0.102354
chr5:139800-140800	0.974874	GTGC	-2.08506e-07
chr5:655800-656800	0.769282	GTGC	-3.03537
chr5:656000-657000	0.996999	GTGC	-2.55107
chr5:656200-657200	0.86439	GTGC	-2.84393
chr5:657200-658200	0.985822	GTGC	-5.98591
chr5:1149800-1150800	0.996024	GTGC	-1.83137
chr6:178600-179600	0.991769	GTGC	-1.98642
chr6:178800-179800	0.999214	GTGC	-4.50995
chr6:179000-180000	0.905792	GTGC	-4.66088
chr6:716000-717000	0.992798	GTGC	-1.62263e-06
chr6:716200-717200	0.848872	GTGC	-1.49228e-07
chr6:757200-758200	0.86691	GTGC	-4.15859
chr6:757400-758400	0.999202	GTGC	-4.80924
chr6:757600-758600	0.999087	GTGC	-6.42601
chr6:757800-758800	0.987351	GTGC	-7.42599
chr6:993400-994400	0.994425	GTGC	-3.88489
chr6:993600-994600	0.998086	GTGC	-3.90243
chr6:993800-994800	0.998667	GTGC	-4.08851
chr6:994000-995000	0.954501	GTGC	-2.22723
chr6:1154200-1155200	0.990437	GTGC	-4.55407
chr6:1154400-1155400	0.969335	GTGC	-4.20738
chr6:1154600-1155600	0.623125	GTGC	-4.49404
chr6:1169200-1170200	0.971905	GTGC	-2.4028
chr6:1384400-1385400	0.995077	GTGC	-15.4494
chr6:1406200-1407200	0.983654	GTGC	-10.9603
chr6:1406400-1407400	0.98765	GTGC	-7.23006
chr6:1406600-1407600	0.999823	GTGC	-4.94037
chr6:1406800-1407800	0.999141	GTGC	-2.46931
chr6:1408000-1409000	0.995368	GTGC	-5.1251
chr6:1408200-1409200	0.997102	GTGC	-5.1226
chr6:1408400-1409400	0.991559	GTGC	-5.04635
chr6:1410200-1411200	0.999827	GTGC	-6.86534
chr6:1410400-1411400	0.99996	GTGC	-5.66299
chr6:1410600-1411600	0.998892	GTGC	-7.19405
chr6:1410800-1411800	0.786255	GTGC	-6.53236
chr6:1411000-1412000	0.991181	GTGC	-3.93401
chr6:1411200-1412200	0.996381	GTGC	-3.20987
chr6:1411400-1412400	0.992286	GTGC	-4.17051
chr6:1411600-1412600	0.643716	GTGC	-7.71508
chr7:5800-6800	0.999061	GTGC	-11.2268
chr7:6000-7000	0.993812	GTGC	-9.27115
chr7:7200-8200	0.925454	GTGC	-6.08185
chr7:7400-8400	0.966575	GTGC	-2.47547
chr7:99400-100400	0.987383	GTGC	-3.29324e-06
chr7:99600-100600	0.997416	GTGC	-7.5629e-07
chr7:100200-101200	0.973697	GTGC	3.77552e-07
chr7:945200-946200	0.605017	GTGC	-9.56332
chr7:945400-946400	0.996787	GTGC	-10.2742
chr7:945600-946600	0.542736	GTGC	-8.96041
chr7:1077400-1078400	0.997804	GTGC	-1.43177
chr7:1077600-1078600	0.999142	GTGC	-0.979316
chr7:1077800-1078800	0.998235	GTGC	-0.378347
chr7:1078000-1079000	0.760282	GTGC	2.22054e-08
chr7:1438200-1439200	0.983437	GTGC	-3.5687
chr7:1439400-1440400	0.986273	GTGC	-4.26983
chr7:1439600-1440600	0.989118	GTGC	-5.58246
chr7:1439800-1440800	0.915389	GTGC	-4.85293
chr8:18600-19600	0.985603	GTGC	-22.6261
chr8:125600-126600	0.984951	GTGC	-1.01438
chr8:125800-126800	0.793649	GTGC	-0.850631
chr8:813600-814600	0.604164	GTGC	-1.80137
chr8:813800-814800	0.988196	GTGC	-0.627881
chr8:814000-815000	0.997962	GTGC	-0.423497
chr8:814200-815200	0.978528	GTGC	1.4275e-06
chr8:887400-888400	0.996636	GTGC	-2.47993
chr8:887600-888600	0.999051	GTGC	-2.67796
chr8:1308600-1309600	0.88023	GTGC	-1.46982
chr8:1308800-1309800	0.999493	GTGC	-1.32553
chr8:1309000-1310000	0.999316	GTGC	-1.6234
chr8:1309200-1310200	0.710557	GTGC	-1.78401
chr8:1356800-1357800	0.937739	GTGC	-4.81001
chr8:1357000-1358000	0.997753	GTGC	-4.99585
chr8:1357200-1358200	0.678016	GTGC	-5.82329
chr8:1445200-1446200	0.999194	GTGC	-18.8869
chr8:1445400-1446400	0.56916	GTGC	-12.5842
chr9:5600-6600	0.983763	GTGC	-7.04086
chr9:6400-7400	0.997749	GTGC	-4.26924
chr9:6600-7600	0.995845	GTGC	-4.45851
chr9:274200-275200	0.999824	GTGC	-2.51782
chr9:274400-275400	0.999402	GTGC	-2.95032
chr9:274600-275600	0.677753	GTGC	-3.67283
chr9:275200-276200	0.997009	GTGC	-4.08311
chr9:275400-276400	0.999762	GTGC	-5.70935
chr9:275600-276600	0.999913	GTGC	-5.44298
chr9:275800-276800	0.999683	GTGC	-4.68902
chr9:276000-277000	0.808198	GTGC	-2.047
chr9:504000-505000	0.942007	GTGC	-0.271279
chr9:1060000-1061000	0.997298	GTGC	-0.347137
chr9:1060200-1061200	0.999015	GTGC	-0.632862
chr9:1060400-1061400	0.998429	GTGC	-1.26023
chr9:1060600-1061600	0.683078	GTGC	-1.98981
chr9:1121400-1122400	0.997549	GTGC	-2.84533
chr9:1121600-1122600	0.998183	GTGC	-2.79083
chr9:1121800-1122800	0.746659	GTGC	-3.34744
chr9:1173800-1174800	0.998283	GTGC	-0.475904
chr9:1174000-1175000	0.99942	GTGC	-0.375892
chr9:1174200-1175200	0.944111	GTGC	-0.0941536
chr9:1199800-1200800	0.994124	GTGC	-0.518532
chr9:1200000-1201000	0.999775	GTGC	-2.26979
chr9:1200200-1201200	0.999066	GTGC	-3.62695
chr9:1200400-1201400	0.999398	GTGC	-5.27995
chr9:1200600-1201600	0.998549	GTGC	-4.90651
chr9:1200800-1201800	0.695105	GTGC	-5.63947
chr9:1201400-1202400	0.987862	GTGC	-14.3624
chr9:1360800-1361800	0.991735	GTGC	-3.90075
chr9:1361000-1362000	0.993696	GTGC	-4.81112
chr9:1361200-1362200	0.607283	GTGC	-5.23603
chr9:1532200-1533200	0.989446	GTGC	-10.2899
chr9:1532400-1533400	0.994674	GTGC	-6.04135
chr9:1532600-1533600	0.99635	GTGC	-6.34551
chr9:1532800-1533800	0.912476	GTGC	-4.2594
chr9:1533800-1534800	0.965101	GTGC	-5.0385
chr9:1534000-1535000	0.998527	GTGC	-7.0028
chr9:1534200-1535200	0.999697	GTGC	-6.21012
chr9:1534400-1535400	0.999636	GTGC	-6.89115
chr9:1534800-1535800	0.982314	GTGC	-3.37669
chr9:1535000-1536000	0.998516	GTGC	-1.87828
chr9:1535200-1536200	0.993307	GTGC	-2.39942
chr10:5200-6200	0.992664	GTGC	-8.94192
chr10:5400-6400	0.995893	GTGC	-9.42069
chr10:5600-6600	0.749871	GTGC	-9.00094
chr10:8200-9200	0.963548	GTGC	-1.40611
chr10:111000-112000	0.978606	GTGC	-0.367054
chr10:163200-164200	0.997358	GTGC	-2.46419
chr10:163400-164400	0.991074	GTGC	-2.54959
chr10:163600-164600	0.597516	GTGC	-2.68179
chr10:469800-470800	0.995126	GTGC	-2.63113
chr10:553200-554200	0.565872	GTGC	4.41336e-07
chr10:553400-554400	0.985845	GTGC	-3.52903e-07
chr10:553600-554600	0.87157	GTGC	9.2334e-09
chr10:608400-609400	0.995238	GTGC	-1.98557
chr10:608600-609600	0.995616	GTGC	-2.86281
chr10:608800-609800	0.590706	GTGC	-3.92317
chr10:728400-729400	0.583766	GTGC	-4.58495
chr10:728600-729600	0.917119	GTGC	-4.2718
chr10:1143200-1144200	0.963355	GTGC	-3.0544
chr10:1143400-1144400	0.998072	GTGC	-3.17992
chr10:1143600-1144600	0.754182	GTGC	-3.61454
chr10:1178800-1179800	0.855149	GTGC	-0.0342902
chr10:1179000-1180000	0.993643	GTGC	-0.471222
chr10:1393200-1394200	0.988476	GTGC	-2.9893e-06
chr10:1393400-1394400	0.998282	GTGC	-0.208338
chr10:1393600-1394600	0.999625	GTGC	-1.27365
chr10:1393800-1394800	0.999818	GTGC	-2.63085
chr10:1394000-1395000	0.999301	GTGC	-3.30695
chr10:1412000-1413000	0.985467	GTGC	-1.40594
chr10:1412200-1413200	0.996135	GTGC	-2.1929
chr10:1412400-1413400	0.868375	GTGC	-2.4711
chr10:1426000-1427000	0.99857	GTGC	-0.453961
chr10:1426200-1427200	0.996264	GTGC	-6.64994e-06
chr10:1553200-1554200	0.997368	GTGC	-0.943867
chr10:1553400-1554400	0.927382	GTGC	-0.957469
chr10:1679800-1680800	0.739927	GTGC	-4.31897
chr10:1680000-1681000	0.996268	GTGC	-4.50178
chr10:1680200-1681200	0.926942	GTGC	-3.81045
chr11:6200-7200	0.994779	GTGC	-4.79505
chr11:6400-7400	0.997158	GTGC	-4.82443
chr11:7200-8200	0.98457	GTGC	-7.90966
chr11:122200-123200	0.979976	GTGC	8.67588e-06
chr11:122400-123400	0.989019	GTGC	5.73387e-07
chr11:339800-340800	0.540567	GTGC	-3.05814
chr11:340000-341000	0.997153	GTGC	-2.85289
chr11:340200-341200	0.544304	GTGC	-4.0866
chr11:340400-341400	0.695347	GTGC	-4.40092
chr11:340600-341600	0.983249	GTGC	-2.37406
chr11:342000-343000	0.995043	GTGC	-1.81315
chr11:342200-343200	0.997453	GTGC	-1.9835
chr11:342400-343400	0.973808	GTGC	-2.13882
chr11:354800-355800	0.997029	GTGC	-3.63269
chr11:355000-356000	0.93655	GTGC	-3.39398
chr11:808000-809000	0.966344	GTGC	-0.880803
chr11:808200-809200	0.996594	GTGC	-0.683499
chr11:916400-917400	0.899096	GTGC	-1.75679e-07
chr11:916600-917600	0.998351	GTGC	4.15041e-06
chr11:916800-917800	0.925923	GTGC	-1.72012e-07
chr11:1046600-1047600	0.596599	GTGC	-5.97728
chr11:1046800-1047800	0.980557	GTGC	-6.76227
chr11:1066200-1067200	0.984835	GTGC	-0.322077
chr11:1066400-1067400	0.719088	GTGC	-0.468561
chr11:1137000-1138000	0.996589	GTGC	-3.03071
chr11:1137200-1138200	0.751232	GTGC	-3.4675
chr11:1269600-1270600	0.997574	GTGC	-1.56611e-05
chr11:1269800-1270800	0.942588	GTGC	-1.89991e-07
chr11:1606200-1607200	0.999568	GTGC	-8.20331
chr11:1606400-1607400	0.999976	GTGC	-8.58193
chr11:1606600-1607600	0.9999	GTGC	-9.33457
chr11:1606800-1607800	0.575134	GTGC	-7.80585
chr11:1726200-1727200	0.907311	GTGC	2.10452e-06
chr11:1726400-1727400	0.997107	GTGC	1.34972e-05
chr11:1726600-1727600	0.705039	GTGC	3.29636e-07
chr11:1797400-1798400	0.995965	GTGC	-5.59145
chr11:1797600-1798600	0.998927	GTGC	-5.96485
chr11:1797800-1798800	0.996636	GTGC	-5.92662
chr11:1798000-1799000	0.997147	GTGC	-5.41903
chr11:1798200-1799200	0.953535	GTGC	-3.58719
chr11:1831800-1832800	0.958354	GTGC	-0.326666
chr11:1832000-1833000	0.735787	GTGC	-4.32928e-07
chr12:4800-5800	0.741609	GTGC	-9.47952
chr12:5000-6000	0.994641	GTGC	-9.19193
chr12:5200-6200	0.876986	GTGC	-8.6729
chr12:5400-6400	0.956979	GTGC	-6.03447
chr12:5600-6600	0.991667	GTGC	-7.21502
chr12:5800-6800	0.99548	GTGC	-7.16566
chr12:6000-7000	0.988011	GTGC	-6.29712
chr12:205000-206000	0.990875	GTGC	-1.75944
chr12:205400-206400	0.999983	GTGC	-6.44885
chr12:205600-206600	0.999238	GTGC	-5.93907
chr12:898000-899000	0.998103	GTGC	-3.51784
chr12:898200-899200	0.998861	GTGC	-3.6662
chr12:898400-899400	0.965086	GTGC	-3.45635
chr12:902800-903800	0.99085	GTGC	-1.27877
chr12:903000-904000	0.995273	GTGC	-1.25463
chr12:903200-904200	0.99954	GTGC	-0.858253
chr12:903400-904400	0.999918	GTGC	-2.18937
chr12:903600-904600	0.999973	GTGC	-2.20876
chr12:903800-904800	0.999306	GTGC	-3.94292
chr12:904000-905000	0.999216	GTGC	-2.98575
chr12:904200-905200	0.99982	GTGC	-2.01514
chr12:904400-905400	0.999914	GTGC	-0.318395
chr12:904600-905600	0.99972	GTGC	7.53001e-07
chr12:904800-905800	0.825528	GTGC	-1.21202e-08
chr12:917000-918000	0.996938	GTGC	-5.13324
chr12:917200-918200	0.99824	GTGC	-5.31789
chr12:929400-930400	0.980162	GTGC	-8.57254
chr12:929600-930600	0.989176	GTGC	-7.3899
chr12:929800-930800	0.748387	GTGC	-6.74939
chr12:1122600-1123600	0.995387	GTGC	-1.3222
chr12:1122800-1123800	0.994086	GTGC	-1.94772
chr12:1123000-1124000	0.822541	GTGC	-1.90621
chr12:1163000-1164000	0.814613	GTGC	-4.99348
chr12:1163200-1164200	0.997227	GTGC	-4.05459
chr12:1163400-1164400	0.998324	GTGC	-4.39951
chr12:1163600-1164600	0.998831	GTGC	-4.0218
chr12:1163800-1164800	0.729589	GTGC	-5.25392
chr12:1826800-1827800	0.819349	GTGC	-0.946265
chr12:1827000-1828000	0.982407	GTGC	-0.803881
chr12:1827200-1828200	0.839124	GTGC	-0.621747
chr12:1894000-1895000	0.864965	GTGC	-0.490533
chr12:1894200-1895200	0.672793	GTGC	-1.96545
chr12:2122800-2123800	0.992236	GTGC	-1.48642
chr12:2123000-2124000	0.97136	GTGC	-1.66378
chr12:2132800-2133800	0.750359	GTGC	4.34405e-07
chr12:2133000-2134000	0.99883	GTGC	-2.22061e-05
chr12:2133200-2134200	0.99997	GTGC	0.0190952
chr12:2133400-2134400	0.999892	GTGC	-0.608382
chr12:2133600-2134600	0.930611	GTGC	-1.69218
chr12:2263400-2264400	0.899255	GTGC	-5.26998
chr13:8000-9000	0.547184	GTGC	-4.32377
chr13:8200-9200	0.641241	GTGC	-5.03368
chr13:282600-283600	0.555048	GTGC	-4.55695
chr13:871800-872800	0.94158	GTGC	-1.54571
chr13:872000-873000	0.999361	GTGC	-1.21567
chr13:872200-873200	0.99986	GTGC	-1.41583
chr13:872400-873400	0.999308	GTGC	-2.49183
chr13:872600-873600	0.737217	GTGC	-4.26412
chr13:1284000-1285000	0.659118	GTGC	-6.94999
chr13:1417400-1418400	0.990992	GTGC	-0.512417
chr13:1417600-1418600	0.996767	GTGC	-0.50628
chr13:1417800-1418800	0.757271	GTGC	8.64268e-08
chr13:1420000-1421000	0.754782	GTGC	-0.943596
chr13:1420200-1421200	0.998047	GTGC	9.93234e-06
chr13:1420400-1421400	0.683765	GTGC	0.00906183
chr13:1426800-1427800	0.985848	GTGC	-0.885857
chr13:1427000-1428000	0.998615	GTGC	-1.67228
chr13:1694800-1695800	0.995792	GTGC	-9.06795e-06
chr13:1695000-1696000	0.955183	GTGC	-0.165943
chr13:1701400-1702400	0.987628	GTGC	-2.83904
chr13:1701600-1702600	0.665011	GTGC	-3.69653
chr13:1703000-1704000	0.936133	GTGC	-1.89191
chr13:1703200-1704200	0.990199	GTGC	-2.21197
chr13:1781600-1782600	0.977478	GTGC	-0.415006
chr13:1781800-1782800	0.536581	GTGC	-0.442677
chr13:1782000-1783000	0.997816	GTGC	-0.612654
chr13:1782200-1783200	0.99887	GTGC	-0.797748
chr13:2247400-2248400	0.999273	GTGC	-6.07404
chr13:2247600-2248600	0.996006	GTGC	-5.43922
chr13:2247800-2248800	0.795827	GTGC	-5.87314
chr13:2378600-2379600	0.791351	GTGC	-3.97173e-09
chr13:2378800-2379800	0.715909	GTGC	-5.29191e-07
chr13:2894000-2895000	0.900598	GTGC	-11.7803
chr13:2894200-2895200	0.990232	GTGC	-12.718
chr13:2912400-2913400	0.611794	GTGC	-10.1547
chr13:2912600-2913600	0.723953	GTGC	-6.66734
chr13:2912800-2913800	0.998819	GTGC	-4.89894
chr13:2913000-2914000	0.996917	GTGC	-2.18281
chr13:2914200-2915200	0.980202	GTGC	-3.66838
chr13:2914400-2915400	0.999819	GTGC	-5.52223
chr13:2914600-2915600	0.999117	GTGC	-5.39078
chr13:2915000-2916000	0.961152	GTGC	-8.46368
chr13:2915200-2916200	0.987823	GTGC	-5.98583
chr14:184600-185600	0.794277	GTGC	-4.64431
chr14:248800-249800	0.626373	GTGC	-8.18515
chr14:418400-419400	0.918662	GTGC	-1.31011
chr14:418600-419600	0.993934	GTGC	-1.84637
chr14:613200-614200	0.9965	GTGC	-1.08704
chr14:613400-614400	0.997849	GTGC	-1.11698
chr14:613600-614600	0.570608	GTGC	-1.16514
chr14:680000-681000	0.959428	GTGC	-8.28536
chr14:692200-693200	0.926141	GTGC	-0.408191
chr14:692400-693400	0.995501	GTGC	-0.387708
chr14:692600-693600	0.937264	GTGC	-0.33256
chr14:1237200-1238200	0.980642	GTGC	-3.72586
chr14:1237400-1238400	0.520664	GTGC	-4.47872
chr14:1474600-1475600	0.995377	GTGC	-4.97652
chr14:1474800-1475800	0.996835	GTGC	-5.01869
chr14:1475000-1476000	0.667096	GTGC	-5.06794
chr14:1547200-1548200	0.914084	GTGC	-8.10612
chr14:1547400-1548400	0.977697	GTGC	-8.68138
chr14:1547600-1548600	0.85606	GTGC	-8.16457
chr14:2012800-2013800	0.998216	GTGC	-2.58535
chr14:2013000-2014000	0.997465	GTGC	-4.13864
chr14:2013200-2014200	0.998328	GTGC	-4.68362
chr14:2013400-2014400	0.946094	GTGC	-4.00649
chr14:2102600-2103600	0.993345	GTGC	-0.392112
chr14:2102800-2103800	0.998661	GTGC	-0.95087
chr14:2132600-2133600	0.994681	GTGC	-6.74279
chr14:2277400-2278400	0.994784	GTGC	-3.72013
chr14:2277600-2278600	0.863648	GTGC	-4.3519
chr14:2451000-2452000	0.969282	GTGC	-4.05684
chr14:2451200-2452200	0.576221	GTGC	-4.42618
chr14:2718800-2719800	0.992335	GTGC	4.07717e-06
chr14:2719000-2720000	0.997169	GTGC	-2.54326e-06
chr14:2719200-2720200	0.985328	GTGC	-1.97123e-06
chr14:2720800-2721800	0.994596	GTGC	1.09804e-06
chr14:2721000-2722000	0.727242	GTGC	-3.40193e-08
chr14:2799800-2800800	0.996043	GTGC	-2.45258
chr14:2800000-2801000	0.999713	GTGC	-4.10498
chr14:2800200-2801200	0.999128	GTGC	-4.39655
chr14:2800400-2801400	0.644156	GTGC	-4.83385
chr14:2805400-2806400	0.768556	GTGC	-9.92608e-07
chr14:2805600-2806600	0.999283	GTGC	-0.531039
chr14:2805800-2806800	0.997528	GTGC	-1.34282
chr14:2806000-2807000	0.997982	GTGC	-2.02132
chr14:2806200-2807200	0.99993	GTGC	-2.96251
chr14:2806400-2807400	0.999306	GTGC	-3.80408
chr14:3004600-3005600	0.999572	GTGC	-1.36478
chr14:3004800-3005800	0.999393	GTGC	-0.987084
chr14:3005000-3006000	0.997247	GTGC	-0.677419
chr14:3005200-3006200	0.569473	GTGC	0.0430518

## Sheet: pfAP2-G.SexRing.GTAC
Chromosome Regions	Binding Profile	Disrupted Motif	Binding effects of SNS
chr1:5200-6200	0.71712	GTAC	-4.59136
chr1:5400-6400	0.568263	GTAC	-5.55834
chr1:6000-7000	0.864445	GTAC	-3.90625
chr1:6200-7200	0.997649	GTAC	-2.52202
chr1:6400-7400	0.990772	GTAC	-3.05247
chr1:6600-7600	0.56972	GTAC	-6.64406
chr1:6800-7800	0.778405	GTAC	-4.65595
chr1:7400-8400	0.925974	GTAC	-8.41605
chr1:7600-8600	0.998437	GTAC	-9.29794
chr1:7800-8800	0.998011	GTAC	-10.3587
chr1:8000-9000	0.982682	GTAC	-9.34152
chr1:254800-255800	0.825011	GTAC	-4.48475
chr1:255000-256000	0.998933	GTAC	-4.44133
chr1:255200-256200	0.95895	GTAC	-5.23377
chr1:510600-511600	0.999006	GTAC	-16.2455
chr1:510800-511800	0.997955	GTAC	-12.3238
chr1:616800-617800	0.977892	GTAC	0.029588
chr2:6200-7200	0.9362	GTAC	-3.37877
chr2:6400-7400	0.96742	GTAC	-2.86689
chr2:6600-7600	0.794646	GTAC	-4.8257
chr2:7000-8000	0.509078	GTAC	-7.87304
chr2:8200-9200	0.552368	GTAC	-8.21982
chr2:8400-9400	0.882717	GTAC	-11.4211
chr2:8600-9600	0.913143	GTAC	-8.81375
chr2:250800-251800	0.759192	GTAC	-7.65705
chr2:251000-252000	0.999537	GTAC	-8.44708
chr2:251200-252200	0.999812	GTAC	-5.65732
chr2:251400-252400	0.726681	GTAC	-4.25062
chr2:473600-474600	0.670226	GTAC	-9.67284
chr2:522000-523000	0.895502	GTAC	-9.37832
chr2:533800-534800	0.884271	GTAC	-15.2465
chr2:534000-535000	0.997946	GTAC	-16.3727
chr2:534200-535200	0.994785	GTAC	-10.0097
chr2:838000-839000	0.967016	GTAC	-10.6965
chr2:838200-839200	0.995997	GTAC	-9.71789
chr2:838400-839400	0.98986	GTAC	-9.05287
chr2:925400-926400	0.550751	GTAC	-0.116495
chr2:938200-939200	0.844799	GTAC	-1.49319
chr2:938400-939400	0.989977	GTAC	-4.20106
chr2:938600-939600	0.998817	GTAC	-4.92676
chr2:938800-939800	0.831718	GTAC	-7.17989
chr2:939400-940400	0.691484	GTAC	-3.22089
chr2:939600-940600	0.792265	GTAC	-2.69506
chr2:939800-940800	0.995916	GTAC	-2.85147
chr2:940000-941000	0.999813	GTAC	-5.09772
chr2:940200-941200	0.994718	GTAC	-5.88423
chr2:940400-941400	0.996784	GTAC	-6.06784
chr2:940600-941600	0.99251	GTAC	-6.00868
chr2:940800-941800	0.987288	GTAC	-7.14896
chr2:941000-942000	0.970603	GTAC	-4.18854
chr2:941200-942200	0.69228	GTAC	-6.56672
chr3:8800-9800	0.621056	GTAC	-8.44853
chr3:10000-11000	0.913454	GTAC	-5.55545
chr3:10200-11200	0.998725	GTAC	-7.83936
chr3:10400-11400	0.987759	GTAC	-6.46487
chr3:101200-102200	0.979782	GTAC	-3.3266
chr3:101400-102400	0.999781	GTAC	-1.7941
chr3:101600-102600	0.572814	GTAC	-0.7973
chr3:118400-119400	0.758475	GTAC	-5.09792
chr3:118600-119600	0.971287	GTAC	-10.5091
chr3:118800-119800	0.994841	GTAC	-15.9115
chr3:119000-120000	0.950612	GTAC	-13.6728
chr3:133000-134000	0.576277	GTAC	1.15626e-07
chr3:133200-134200	0.999734	GTAC	-8.42475e-05
chr3:133400-134400	0.99965	GTAC	1.60567e-05
chr3:133600-134600	0.654481	GTAC	8.7759e-09
chr3:133800-134800	0.777711	GTAC	-5.52278e-07
chr3:134000-135000	0.995342	GTAC	1.44351e-06
chr3:134200-135200	0.999355	GTAC	-0.89146
chr3:134400-135400	0.999932	GTAC	-5.1372
chr3:134600-135600	0.999982	GTAC	-13.1373
chr3:134800-135800	0.999961	GTAC	-15.1278
chr3:135000-136000	0.771741	GTAC	-7.50546
chr3:1040200-1041200	0.784466	GTAC	-0.141501
chr3:1040400-1041400	0.859132	GTAC	-0.0719682
chr3:1054800-1055800	0.769495	GTAC	-3.80354
chr3:1055000-1056000	0.944961	GTAC	-9.87927
chr3:1055200-1056200	0.988189	GTAC	-8.99218
chr3:1056000-1057000	0.949069	GTAC	-2.30843
chr3:1056200-1057200	0.941123	GTAC	-3.84616
chr3:1056400-1057400	0.997323	GTAC	-5.14341
chr3:1056600-1057600	0.999853	GTAC	-4.69632
chr3:1056800-1057800	0.991856	GTAC	-3.29359
chr3:1057000-1058000	0.729693	GTAC	-3.61467
chr3:1057200-1058200	0.890637	GTAC	-7.41906
chr3:1057400-1058400	0.992659	GTAC	-2.65301
chr3:1057600-1058600	0.998743	GTAC	-2.25505
chr3:1057800-1058800	0.9736	GTAC	-1.00644
chr4:4400-5400	0.604914	GTAC	-4.28625
chr4:4600-5600	0.984865	GTAC	-2.39996
chr4:4800-5800	0.99995	GTAC	-5.3259
chr4:5000-6000	0.999342	GTAC	-3.03191
chr4:5200-6200	0.859313	GTAC	-1.37761
chr4:5400-6400	0.993686	GTAC	-3.09803
chr4:5600-6600	0.999822	GTAC	-4.02441
chr4:5800-6800	0.99993	GTAC	-4.82071
chr4:6000-7000	0.980503	GTAC	-1.66763
chr4:6200-7200	0.514332	GTAC	-3.45056
chr4:6400-7400	0.635145	GTAC	-1.98929
chr4:6800-7800	0.657508	GTAC	-7.21155
chr4:7000-8000	0.997171	GTAC	-6.71387
chr4:7200-8200	0.998321	GTAC	-7.38201
chr4:7400-8400	0.839761	GTAC	-7.84037
chr4:134800-135800	0.666162	GTAC	-4.58384
chr4:135000-136000	0.99992	GTAC	-7.75508
chr4:135200-136200	0.999989	GTAC	-9.05243
chr4:135400-136400	0.992382	GTAC	-2.69559
chr4:174400-175400	0.996967	GTAC	-2.86487
chr4:468800-469800	0.991688	GTAC	-1.00903
chr4:911800-912800	0.860233	GTAC	-10.7144
chr4:912000-913000	0.999299	GTAC	-9.65675
chr4:912200-913200	0.956961	GTAC	-11.3228
chr4:1072000-1073000	0.599819	GTAC	-8.50299
chr4:1072200-1073200	0.993777	GTAC	-17.9054
chr4:1072400-1073400	0.999999	GTAC	-28.4408
chr4:1072600-1073600	0.987076	GTAC	-21.1245
chr4:1098400-1099400	0.760524	GTAC	-17.5019
chr4:1098600-1099600	0.998765	GTAC	-15.6816
chr4:1098800-1099800	0.679916	GTAC	-15.8912
chr4:1192200-1193200	0.891224	GTAC	-3.49172
chr4:1192400-1193400	0.963061	GTAC	-8.2561
chr4:1192600-1193600	0.942067	GTAC	-9.37017
chr4:1194000-1195000	0.927646	GTAC	-6.93318
chr4:1194200-1195200	0.983118	GTAC	-5.20239
chr4:1194400-1195400	0.973543	GTAC	-5.22216
chr5:6000-7000	0.806538	GTAC	-3.70917
chr5:7600-8600	0.578845	GTAC	-10.819
chr5:432400-433400	0.989183	GTAC	-12.5256
chr5:432600-433600	0.997456	GTAC	-12.4992
chr5:1149600-1150600	0.760164	GTAC	-6.5951
chr5:1149800-1150800	0.99452	GTAC	-2.33138
chr5:1150600-1151600	0.979185	GTAC	-7.23877
chr5:1150800-1151800	0.998193	GTAC	-2.41111
chr5:1291200-1292200	0.589771	GTAC	-6.60282
chr6:3000-4000	0.970885	GTAC	-2.86545
chr6:76000-77000	0.983642	GTAC	-3.71739
chr6:76200-77200	0.999986	GTAC	-9.00522
chr6:76400-77400	0.999891	GTAC	-8.47109
chr6:76600-77600	0.764217	GTAC	-9.57592
chr6:715800-716800	0.550638	GTAC	-11.2581
chr6:716000-717000	0.869038	GTAC	-16.6079
chr6:993400-994400	0.904114	GTAC	-7.79963
chr6:993600-994600	0.994892	GTAC	-3.84613
chr6:993800-994800	0.999981	GTAC	-7.40922
chr6:994000-995000	0.999302	GTAC	-3.0991
chr6:994200-995200	0.680774	GTAC	-5.17886
chr6:1154200-1155200	0.993422	GTAC	-0.948071
chr6:1154400-1155400	0.997748	GTAC	-2.04683
chr6:1406200-1407200	0.976588	GTAC	-1.52561
chr6:1406400-1407400	0.993494	GTAC	-3.47965
chr6:1406600-1407600	0.989291	GTAC	-7.2723
chr6:1406800-1407800	0.995192	GTAC	-9.69745
chr6:1407600-1408600	0.839322	GTAC	-3.06105
chr6:1407800-1408800	0.711075	GTAC	-3.18112
chr6:1408000-1409000	0.987783	GTAC	-1.98159
chr6:1408200-1409200	0.999818	GTAC	-4.24253
chr6:1408400-1409400	0.99998	GTAC	-5.62941
chr6:1408600-1409600	0.9999	GTAC	-4.32615
chr6:1408800-1409800	0.996981	GTAC	-2.05941
chr6:1409000-1410000	0.835427	GTAC	-3.8008
chr6:1410000-1411000	0.76135	GTAC	-5.55648
chr6:1410200-1411200	0.998564	GTAC	-3.42944
chr6:1410400-1411400	0.999284	GTAC	-4.83905
chr6:1410600-1411600	0.998962	GTAC	-4.72086
chr6:1410800-1411800	0.999924	GTAC	-6.30511
chr6:1411000-1412000	0.999769	GTAC	-5.44483
chr6:1411200-1412200	0.999785	GTAC	-4.5092
chr6:1411400-1412400	0.990798	GTAC	-0.628911
chr6:1411600-1412600	0.620577	GTAC	-0.44684
chr7:5400-6400	0.728336	GTAC	-1.77588
chr7:5600-6600	0.999257	GTAC	-3.23082
chr7:5800-6800	0.999978	GTAC	-4.82147
chr7:6000-7000	0.998313	GTAC	-2.71352
chr7:7000-8000	0.964203	GTAC	-4.43323
chr7:7200-8200	0.998323	GTAC	-6.19549
chr7:7400-8400	0.989668	GTAC	-5.93923
chr7:99400-100400	0.99378	GTAC	-5.88392
chr7:99600-100600	0.994226	GTAC	-3.86435
chr7:100200-101200	0.940168	GTAC	-6.13757
chr7:107200-108200	0.997673	GTAC	-13.169
chr7:107400-108400	0.999971	GTAC	-17.205
chr7:107600-108600	0.999465	GTAC	-10.3474
chr7:328600-329600	0.98522	GTAC	-1.0869
chr7:379800-380800	0.86332	GTAC	-3.11745
chr7:380000-381000	0.999852	GTAC	-3.29267
chr7:380200-381200	0.999927	GTAC	-2.06225
chr7:380600-381600	0.983056	GTAC	2.25616e-06
chr7:992400-993400	0.708454	GTAC	-8.81086
chr7:1077400-1078400	0.996295	GTAC	-2.75865
chr7:1077600-1078600	0.998416	GTAC	-4.77536
chr7:1077800-1078800	0.994665	GTAC	-2.634
chr7:1082000-1083000	0.996885	GTAC	-3.13028
chr7:1082200-1083200	0.999829	GTAC	-2.37675
chr7:1082400-1083400	0.999794	GTAC	0.000192695
chr7:1082600-1083600	0.999961	GTAC	-2.38725e-05
chr7:1082800-1083800	0.993354	GTAC	5.3493e-06
chr7:1085400-1086400	0.987112	GTAC	-4.64789
chr7:1085800-1086800	0.637941	GTAC	-8.15406
chr7:1427800-1428800	0.814456	GTAC	-0.929838
chr7:1437800-1438800	0.960462	GTAC	-3.37869
chr7:1438000-1439000	0.982032	GTAC	-7.90987
chr7:1438200-1439200	0.997864	GTAC	-8.76599
chr7:1438400-1439400	0.963565	GTAC	-12.1941
chr7:1439000-1440000	0.914776	GTAC	-2.52447
chr7:1439200-1440200	0.570116	GTAC	-6.00937
chr7:1439400-1440400	0.980964	GTAC	-3.29602
chr7:1439600-1440600	0.999568	GTAC	-3.90364
chr7:1439800-1440800	0.975983	GTAC	-2.1648
chr7:1440400-1441400	0.818119	GTAC	-4.09451
chr7:1440600-1441600	0.702532	GTAC	-2.93694
chr8:6000-7000	0.750298	GTAC	-7.62826
chr8:6800-7800	0.774995	GTAC	-11.473
chr8:7000-8000	0.757163	GTAC	-7.61349
chr8:822800-823800	0.869815	GTAC	-1.29828
chr8:823000-824000	0.991142	GTAC	-0.61801
chr8:823200-824200	0.529933	GTAC	-0.774657
chr8:887200-888200	0.977035	GTAC	-11.79
chr8:887400-888400	0.99998	GTAC	-15.8336
chr8:887600-888600	0.999555	GTAC	-13.6621
chr8:1011400-1012400	0.852844	GTAC	-15.5901
chr8:1011600-1012600	0.971072	GTAC	-14.3625
chr8:1011800-1012800	0.991379	GTAC	-6.44642
chr8:1308800-1309800	0.83269	GTAC	-11.9572
chr8:1309000-1310000	0.833848	GTAC	-12.1385
chr8:1356600-1357600	0.678501	GTAC	-8.66789
chr8:1356800-1357800	0.982066	GTAC	-6.52558
chr8:1357000-1358000	0.992858	GTAC	-2.38628
chr8:1373200-1374200	0.988924	GTAC	-6.37227
chr8:1373400-1374400	0.939159	GTAC	-3.14961
chr8:1373600-1374600	0.998195	GTAC	-2.99091
chr8:1373800-1374800	0.999993	GTAC	0.00107617
chr8:1463000-1464000	0.894713	GTAC	-3.47986
chr8:1463200-1464200	0.96452	GTAC	-8.01716
chr8:1463400-1464400	0.90662	GTAC	-11.0453
chr8:1463600-1464600	0.824264	GTAC	-11.6911
chr8:1465000-1466000	0.608065	GTAC	-6.3543
chr8:1465200-1466200	0.702637	GTAC	-6.12138
chr9:4200-5200	0.502458	GTAC	-1.09023
chr9:4600-5600	0.530072	GTAC	-2.01337
chr9:4800-5800	0.969429	GTAC	-2.84443
chr9:5000-6000	0.989536	GTAC	-3.60325
chr9:5200-6200	0.95063	GTAC	-7.17738
chr9:5400-6400	0.659672	GTAC	-6.47338
chr9:5600-6600	0.922235	GTAC	-2.92623
chr9:6200-7200	0.993193	GTAC	-5.32769
chr9:6400-7400	0.999743	GTAC	-7.58852
chr9:6600-7600	0.983746	GTAC	-7.71227
chr9:19600-20600	0.721086	GTAC	8.70007e-07
chr9:274200-275200	0.997892	GTAC	-5.44886
chr9:275400-276400	0.996792	GTAC	-1.00292
chr9:275600-276600	0.982207	GTAC	-0.00360182
chr9:504000-505000	0.982813	GTAC	-4.25523
chr9:1121400-1122400	0.991626	GTAC	-5.21652
chr9:1121600-1122600	0.592382	GTAC	-6.2042
chr9:1174000-1175000	0.992521	GTAC	-13.1119
chr9:1200000-1201000	0.99077	GTAC	-2.80443
chr9:1200200-1201200	0.999968	GTAC	-5.99841
chr9:1200400-1201400	0.997038	GTAC	-2.14892
chr9:1427000-1428000	0.892963	GTAC	-5.79396
chr9:1439200-1440200	0.726567	GTAC	-9.70335
chr9:1439400-1440400	0.995844	GTAC	-5.8103
chr9:1439600-1440600	0.520041	GTAC	-8.27589
chr9:1532200-1533200	0.926296	GTAC	-3.42648
chr9:1532400-1533400	0.962956	GTAC	-6.49497
chr9:1532600-1533600	0.991355	GTAC	-5.30529
chr9:1532800-1533800	0.9377	GTAC	-7.65724
chr9:1534000-1535000	0.994645	GTAC	-5.75805
chr9:1534200-1535200	0.99701	GTAC	-5.29568
chr9:1534400-1535400	0.948164	GTAC	-4.1892
chr9:1534600-1535600	0.638585	GTAC	-9.42917
chr9:1534800-1535800	0.968289	GTAC	-6.04124
chr9:1535000-1536000	0.998509	GTAC	-5.1805
chr9:1535200-1536200	0.983582	GTAC	-3.03317
chr10:5200-6200	0.891155	GTAC	-2.11597
chr10:5400-6400	0.986721	GTAC	-1.48436
chr10:5600-6600	0.82116	GTAC	-2.85313
chr10:8000-9000	0.940359	GTAC	-8.6743
chr10:8200-9200	0.996518	GTAC	-8.18904
chr10:8400-9400	0.954288	GTAC	-6.12591
chr10:25400-26400	0.524431	GTAC	-3.41234e-07
chr10:25600-26600	0.910576	GTAC	-0.00196822
chr10:110800-111800	0.776316	GTAC	-13.4496
chr10:111000-112000	0.994527	GTAC	-15.6117
chr10:111200-112200	0.528404	GTAC	-9.515
chr10:163200-164200	0.996641	GTAC	-6.00594
chr10:163400-164400	0.990078	GTAC	-5.27058
chr10:1100800-1101800	0.99982	GTAC	-8.71282
chr10:1101000-1102000	0.999584	GTAC	-8.74649
chr10:1101200-1102200	0.898599	GTAC	-6.79178
chr10:1178800-1179800	0.91928	GTAC	-2.69523
chr10:1179000-1180000	0.997035	GTAC	-0.912058
chr10:1393400-1394400	0.972667	GTAC	-9.7108
chr10:1393600-1394600	0.99957	GTAC	-10.0739
chr10:1393800-1394800	0.994242	GTAC	-3.61506
chr10:1394000-1395000	0.805019	GTAC	-2.81502
chr10:1412000-1413000	0.994906	GTAC	-1.59022
chr10:1412200-1413200	0.993998	GTAC	-2.40856
chr10:1425800-1426800	0.873684	GTAC	-7.14181
chr10:1426000-1427000	0.999943	GTAC	-11.3869
chr10:1426200-1427200	0.999995	GTAC	-12.3888
chr10:1426400-1427400	0.987121	GTAC	-5.56897
chr10:1553000-1554000	0.679948	GTAC	-7.84871
chr10:1553200-1554200	0.998834	GTAC	-4.79889
chr10:1553400-1554400	0.995768	GTAC	-6.35244
chr10:1678400-1679400	0.649481	GTAC	-8.19671
chr10:1678600-1679600	0.769451	GTAC	-9.04583
chr10:1679800-1680800	0.900889	GTAC	-5.0643
chr10:1680000-1681000	0.998575	GTAC	-5.84065
chr10:1680200-1681200	0.982291	GTAC	-5.32109
chr10:1680400-1681400	0.854423	GTAC	-6.54187
chr10:1680600-1681600	0.791373	GTAC	-7.30508
chr11:5600-6600	0.535401	GTAC	-5.55358
chr11:5800-6800	0.963145	GTAC	-3.74256
chr11:6000-7000	0.933491	GTAC	-4.96808
chr11:6200-7200	0.754114	GTAC	-2.72289
chr11:6400-7400	0.914682	GTAC	-4.3433
chr11:6600-7600	0.954494	GTAC	-2.04128
chr11:6800-7800	0.807264	GTAC	-5.05622
chr11:7000-8000	0.804806	GTAC	-5.06287
chr11:7200-8200	0.979642	GTAC	-2.43092
chr11:7400-8400	0.822712	GTAC	-2.50082
chr11:23600-24600	0.543451	GTAC	-0.223121
chr11:122200-123200	0.991949	GTAC	-12.446
chr11:122400-123400	0.989031	GTAC	-10.9045
chr11:144400-145400	0.993457	GTAC	-2.19457
chr11:457000-458000	0.607547	GTAC	-11.6976
chr11:808000-809000	0.835376	GTAC	-4.05866
chr11:808200-809200	0.950883	GTAC	-6.06943
chr11:1154600-1155600	0.997186	GTAC	-7.76256
chr11:1154800-1155800	0.967393	GTAC	-12.623
chr11:1582200-1583200	0.991973	GTAC	-1.68343
chr11:1582400-1583400	0.999148	GTAC	-2.30825
chr11:1606200-1607200	0.967299	GTAC	-2.61028
chr11:1797800-1798800	0.999674	GTAC	-6.91602
chr11:1798000-1799000	0.999977	GTAC	-8.42045
chr11:1798200-1799200	0.99908	GTAC	-5.11743
chr12:4800-5800	0.96418	GTAC	-1.25249
chr12:5000-6000	0.999709	GTAC	-2.96098
chr12:5200-6200	0.999902	GTAC	-4.4842
chr12:5400-6400	0.999487	GTAC	-4.87019
chr12:5600-6600	0.999622	GTAC	-4.80321
chr12:5800-6800	0.99977	GTAC	-4.06493
chr12:6000-7000	0.998117	GTAC	-2.74595
chr12:7200-8200	0.918008	GTAC	-10.4296
chr12:7400-8400	0.95034	GTAC	-6.58712
chr12:205400-206400	0.994185	GTAC	-1.82425
chr12:648000-649000	0.926697	GTAC	-8.75218
chr12:648200-649200	0.993381	GTAC	-10.1463
chr12:902800-903800	0.549084	GTAC	-8.49681
chr12:903000-904000	0.998932	GTAC	-9.25284
chr12:903200-904200	0.99997	GTAC	-8.14849
chr12:903400-904400	0.99324	GTAC	-2.94667
chr12:903600-904600	0.92844	GTAC	-8.88754
chr12:903800-904800	0.999327	GTAC	-13.8062
chr12:904000-905000	0.999977	GTAC	-15.4943
chr12:904200-905200	0.999984	GTAC	-18.9232
chr12:904400-905400	0.999993	GTAC	-19.749
chr12:904600-905600	0.974014	GTAC	-11.2398
chr12:917000-918000	0.99541	GTAC	-1.56638
chr12:917200-918200	0.998963	GTAC	-1.40398
chr12:1163200-1164200	0.968967	GTAC	-2.17174
chr12:1163400-1164400	0.999184	GTAC	-2.60314
chr12:1163600-1164600	0.963016	GTAC	-4.21443
chr12:1823800-1824800	0.92153	GTAC	-5.13258
chr12:1824000-1825000	0.999464	GTAC	-2.46512
chr12:1827000-1828000	0.997949	GTAC	-7.89239
chr12:2122800-2123800	0.912923	GTAC	-10.3866
chr12:2123000-2124000	0.992388	GTAC	-9.26052
chr12:2129000-2130000	0.87809	GTAC	-5.80982
chr12:2129200-2130200	0.998948	GTAC	-3.74906
chr12:2129400-2130400	0.795184	GTAC	-8.436
chr12:2133000-2134000	0.993868	GTAC	-4.45439
chr12:2133200-2134200	0.993257	GTAC	-5.14541
chr12:2250600-2251600	0.510166	GTAC	-0.863018
chr12:2263000-2264000	0.797803	GTAC	-3.06549
chr12:2263200-2264200	0.986601	GTAC	-8.22556
chr12:2263400-2264400	0.999132	GTAC	-8.0097
chr12:2263600-2264600	0.853627	GTAC	-8.89841
chr12:2264800-2265800	0.946109	GTAC	-7.19034
chr12:2265000-2266000	0.650137	GTAC	-6.60973
chr12:2265400-2266400	0.662141	GTAC	-5.94129
chr12:2265600-2266600	0.72039	GTAC	-4.95228
chr12:2265800-2266800	0.915369	GTAC	-4.22347
chr13:8000-9000	0.799557	GTAC	-10.6992
chr13:115000-116000	0.984697	GTAC	-9.17042
chr13:115200-116200	0.996877	GTAC	-9.7498
chr13:871800-872800	0.970637	GTAC	-1.76642
chr13:872000-873000	0.999709	GTAC	-4.7724
chr13:872200-873200	0.997151	GTAC	-3.88464
chr13:1417400-1418400	0.931603	GTAC	-8.70855
chr13:1417600-1418600	0.997273	GTAC	-8.71094
chr13:1576400-1577400	0.996403	GTAC	-0.442469
chr13:1576600-1577600	0.954111	GTAC	-2.46749
chr13:1694600-1695600	0.958327	GTAC	-3.0189
chr13:1694800-1695800	0.999977	GTAC	-7.01123
chr13:1695000-1696000	0.998608	GTAC	-3.55022
chr13:1701400-1702400	0.998025	GTAC	-2.14123
chr13:1701600-1702600	0.997795	GTAC	-1.59102
chr13:2126400-2127400	0.988003	GTAC	-6.1302
chr13:2126600-2127600	0.715055	GTAC	-9.5276
chr13:2782600-2783600	0.650952	GTAC	-2.22738
chr13:2782800-2783800	0.981213	GTAC	-3.99062
chr13:2783000-2784000	0.906229	GTAC	-5.92219
chr13:2783200-2784200	0.997857	GTAC	-6.09957
chr13:2783400-2784400	0.927762	GTAC	-5.08909
chr13:2785800-2786800	0.979081	GTAC	-13.0418
chr13:2786000-2787000	0.995575	GTAC	-10.9127
chr13:2894200-2895200	0.668736	GTAC	-0.240605
chr13:2912400-2913400	0.895447	GTAC	-2.60657
chr13:2912600-2913600	0.955829	GTAC	-5.89424
chr13:2912800-2913800	0.988697	GTAC	-6.63458
chr13:2913000-2914000	0.998412	GTAC	-8.61183
chr13:2914000-2915000	0.575003	GTAC	-4.11824
chr13:2914200-2915200	0.990872	GTAC	-5.8678
chr13:2914400-2915400	0.999517	GTAC	-6.35529
chr13:2914600-2915600	0.998806	GTAC	-4.7035
chr13:2914800-2915800	0.991251	GTAC	-2.84815
chr13:2915000-2916000	0.997613	GTAC	-2.98424
chr13:2915200-2916200	0.994454	GTAC	-4.2856
chr13:2915400-2916400	0.907982	GTAC	-2.43813
chr14:613000-614000	0.944702	GTAC	-8.35035
chr14:613200-614200	0.997349	GTAC	-9.16973
chr14:692200-693200	0.960087	GTAC	-13.5709
chr14:692400-693400	0.998711	GTAC	-14.1102
chr14:692600-693600	0.646252	GTAC	-12.2925
chr14:781800-782800	0.989062	GTAC	-2.84808
chr14:1547200-1548200	0.927508	GTAC	-7.45566
chr14:1547400-1548400	0.996375	GTAC	-3.68361
chr14:1675600-1676600	0.513006	GTAC	-8.28363
chr14:2013000-2014000	0.968148	GTAC	-5.04175
chr14:2013200-2014200	0.999982	GTAC	-10.0296
chr14:2013400-2014400	0.995691	GTAC	-6.38999
chr14:2720600-2721600	0.915152	GTAC	-6.00239
chr14:2720800-2721800	0.995964	GTAC	-1.65851
chr14:2721000-2722000	0.745041	GTAC	-0.679906
chr14:2764600-2765600	0.704895	GTAC	-11.3509
chr14:2764800-2765800	0.9951	GTAC	-9.93669
chr14:2799800-2800800	0.953774	GTAC	-4.00696
chr14:2800000-2801000	0.998571	GTAC	-2.81678
chr14:2800200-2801200	0.917713	GTAC	-1.57887
chr14:2806000-2807000	0.897179	GTAC	-5.83428
chr14:2806200-2807200	0.994504	GTAC	-1.79479
chr14:2806400-2807400	0.633241	GTAC	-1.55567
chr14:2943200-2944200	0.998172	GTAC	-8.37149
chr14:2943400-2944400	0.969815	GTAC	-11.0597
chr14:2979400-2980400	0.980684	GTAC	-8.62607
chr14:2979600-2980600	0.99763	GTAC	-6.23755
chr14:3004600-3005600	0.998664	GTAC	-2.08405
chr14:3004800-3005800	0.999923	GTAC	-6.26094
chr14:3005000-3006000	0.999611	GTAC	-5.95004
chr14:3005200-3006200	0.694657	GTAC	-6.34987
chr14:3075200-3076200	0.984399	GTAC	-14.4104
chr14:3206600-3207600	0.579164	GTAC	-4.02407

## Sheet: pbAP2-G2.Gam.GTTG
Chromosome Regions	Binding Profile	Disrupted Motif	Binding effects of SNS
chr1:6800-7800	0.687337	GTTG	-7.91829
chr1:7200-8200	0.993904	GTTG	-14.5204
chr1:7400-8400	0.995932	GTTG	-8.34777
chr1:7600-8600	0.995841	GTTG	-4.94352
chr1:7800-8800	0.942781	GTTG	-1.88264
chr1:8000-9000	0.586819	GTTG	-3.26219
chr1:8200-9200	0.982369	GTTG	-2.35399
chr1:9400-10400	0.700948	GTTG	-5.05671
chr1:11200-12200	0.785826	GTTG	-4.61686
chr1:11400-12400	0.837094	GTTG	-2.85848
chr1:11600-12600	0.841432	GTTG	-3.87936
chr1:12200-13200	0.987622	GTTG	-2.6147
chr1:12400-13400	0.989048	GTTG	-3.88525
chr1:12600-13600	0.991223	GTTG	-3.09628
chr1:12800-13800	0.96172	GTTG	-1.68094
chr1:13000-14000	0.877277	GTTG	-1.03329
chr1:18400-19400	0.529888	GTTG	-1.62987
chr1:18600-19600	0.730748	GTTG	-1.31933
chr1:18800-19800	0.980786	GTTG	-6.68579
chr1:19800-20800	0.596859	GTTG	-5.67965
chr1:20000-21000	0.561797	GTTG	-5.4821
chr1:20200-21200	0.997946	GTTG	-2.74217
chr1:20400-21400	0.991336	GTTG	-2.34261
chr1:20600-21600	0.949069	GTTG	-4.8039
chr1:20800-21800	0.984541	GTTG	-3.32488
chr1:28400-29400	0.92899	GTTG	-3.32903
chr1:30600-31600	0.987994	GTTG	-1.69533
chr1:30800-31800	0.897647	GTTG	-4.45268
chr1:31000-32000	0.847261	GTTG	-12.6563
chr1:31200-32200	0.963178	GTTG	-9.31718
chr1:31400-32400	0.995293	GTTG	-4.19387
chr1:39200-40200	0.968913	GTTG	-4.55105
chr1:55800-56800	0.785778	GTTG	-6.11906
chr1:60200-61200	0.762648	GTTG	-7.82825
chr1:60400-61400	0.981334	GTTG	-5.17383
chr1:66600-67600	0.663596	GTTG	-2.74942
chr1:66800-67800	0.978369	GTTG	-2.44169
chr1:67000-68000	0.991291	GTTG	-3.23241
chr1:67600-68600	0.65017	GTTG	-4.044
chr1:68200-69200	0.909085	GTTG	-4.66081
chr1:72000-73000	0.950464	GTTG	-2.38902
chr1:72200-73200	0.99877	GTTG	-3.1414
chr1:72400-73400	0.998936	GTTG	-4.16191
chr1:78600-79600	0.794202	GTTG	-1.9809
chr1:78800-79800	0.787051	GTTG	-2.12203
chr1:80000-81000	0.972825	GTTG	-7.73855
chr1:98400-99400	0.921747	GTTG	-4.95299
chr1:98600-99600	0.969435	GTTG	-5.91304
chr1:98800-99800	0.893998	GTTG	-4.30107
chr1:101200-102200	0.954537	GTTG	-6.96753
chr1:106000-107000	0.899772	GTTG	-3.42132
chr1:106200-107200	0.983415	GTTG	-3.83899
chr1:115000-116000	0.998631	GTTG	-2.03159
chr1:115200-116200	0.999798	GTTG	-1.96033
chr1:115400-116400	0.981217	GTTG	-4.33913
chr1:117400-118400	0.685574	GTTG	-1.68288e-08
chr1:122800-123800	0.994741	GTTG	-8.11143
chr1:140800-141800	0.921521	GTTG	-8.33702
chr1:141000-142000	0.920722	GTTG	-8.14436
chr1:141600-142600	0.941591	GTTG	-3.40905
chr1:143600-144600	0.923986	GTTG	-5.06703e-07
chr1:145000-146000	0.805893	GTTG	-1.34396
chr1:149600-150600	0.83427	GTTG	-3.94614
chr1:164200-165200	0.996893	GTTG	-2.61598
chr1:164400-165400	0.981429	GTTG	-3.38449
chr1:173000-174000	0.869488	GTTG	-6.94059
chr1:173200-174200	0.979791	GTTG	-5.06607
chr1:173400-174400	0.884209	GTTG	-4.2458
chr1:173800-174800	0.81735	GTTG	-1.44471
chr1:174000-175000	0.949773	GTTG	-1.19633
chr1:174200-175200	0.897316	GTTG	-0.642538
chr1:181000-182000	0.884117	GTTG	-11.9478
chr1:181200-182200	0.991697	GTTG	-12.8586
chr1:181400-182400	0.963412	GTTG	-9.1137
chr1:187800-188800	0.920005	GTTG	-1.89195
chr1:188000-189000	0.941773	GTTG	-4.91414
chr1:188200-189200	0.644194	GTTG	-12.7824
chr1:194200-195200	0.846918	GTTG	-6.89509
chr1:194400-195400	0.853198	GTTG	-6.6166
chr1:200000-201000	0.887834	GTTG	-6.86896
chr1:200200-201200	0.961085	GTTG	-5.56436
chr1:200400-201400	0.938615	GTTG	-5.99739
chr1:201200-202200	0.973998	GTTG	-2.20347
chr1:201400-202400	0.998148	GTTG	-1.54978
chr1:201600-202600	0.994255	GTTG	-1.41383
chr1:207200-208200	0.785725	GTTG	-4.60491
chr1:208800-209800	0.920887	GTTG	-6.00126
chr1:209000-210000	0.986474	GTTG	-7.24437
chr1:214000-215000	0.984282	GTTG	-13.0713
chr1:214200-215200	0.558592	GTTG	-5.71259
chr1:220800-221800	0.862604	GTTG	-8.74016
chr1:221000-222000	0.723894	GTTG	-6.40207
chr1:227200-228200	0.980899	GTTG	-5.09562
chr1:234200-235200	0.90378	GTTG	-2.15162
chr1:260000-261000	0.974824	GTTG	-4.2357
chr1:262200-263200	0.917416	GTTG	-8.17057
chr1:262400-263400	0.876998	GTTG	-4.82238
chr1:262800-263800	0.615375	GTTG	-0.644355
chr1:269200-270200	0.877571	GTTG	-9.30193
chr1:271600-272600	0.97916	GTTG	-0.0780708
chr1:271800-272800	0.998249	GTTG	-0.224922
chr1:272000-273000	0.996108	GTTG	-0.106944
chr1:272600-273600	0.642568	GTTG	-1.41359
chr1:272800-273800	0.944567	GTTG	-2.33059
chr1:274200-275200	0.761607	GTTG	-0.172724
chr1:278000-279000	0.975347	GTTG	-4.74069
chr1:278200-279200	0.545437	GTTG	-5.3124
chr1:278400-279400	0.99659	GTTG	-5.02786
chr1:278600-279600	0.999876	GTTG	-3.50043
chr1:278800-279800	0.998626	GTTG	-8.0603
chr1:296400-297400	0.95071	GTTG	-4.92494
chr1:299600-300600	0.980153	GTTG	-2.9522
chr1:299800-300800	0.999989	GTTG	-3.44987
chr1:300000-301000	0.999751	GTTG	-5.10394
chr1:321000-322000	0.995147	GTTG	-5.4578
chr1:321200-322200	0.965912	GTTG	-4.59551
chr1:325200-326200	0.943777	GTTG	-7.58356
chr1:336000-337000	0.509058	GTTG	-9.45043
chr1:336200-337200	0.959291	GTTG	-8.05645
chr1:339600-340600	0.936728	GTTG	-5.21356
chr1:340800-341800	0.763629	GTTG	-1.96081
chr1:341000-342000	0.973633	GTTG	-2.37317
chr1:341200-342200	0.793013	GTTG	-4.19247
chr1:341400-342400	0.868482	GTTG	-1.2641
chr1:341600-342600	0.715158	GTTG	-1.49181
chr1:342200-343200	0.733941	GTTG	-4.53091
chr1:343600-344600	0.855923	GTTG	-2.44202
chr1:343800-344800	0.783247	GTTG	-6.39817
chr1:344000-345000	0.996536	GTTG	-5.88469
chr1:344200-345200	0.997054	GTTG	-6.44298
chr1:344400-345400	0.907247	GTTG	-6.18511
chr1:344600-345600	0.99552	GTTG	-9.17495
chr1:344800-345800	0.996485	GTTG	-5.30374
chr1:345000-346000	0.966514	GTTG	-2.89429
chr1:353600-354600	0.631239	GTTG	-3.51149
chr1:353800-354800	0.997305	GTTG	-7.68127
chr1:354000-355000	0.992862	GTTG	-10.634
chr1:355800-356800	0.913202	GTTG	-4.51681
chr1:356000-357000	0.981364	GTTG	-2.20226
chr1:357000-358000	0.933929	GTTG	-3.36661
chr1:359600-360600	0.819525	GTTG	-4.72066
chr1:359800-360800	0.961708	GTTG	-4.09237
chr1:360000-361000	0.943158	GTTG	-2.62473
chr1:366200-367200	0.947131	GTTG	-1.51271
chr1:366400-367400	0.98667	GTTG	-1.24447
chr1:366600-367600	0.894371	GTTG	-1.64101
chr1:366800-367800	0.936786	GTTG	-1.46137
chr1:371000-372000	0.984559	GTTG	-5.54607
chr1:371200-372200	0.994515	GTTG	-4.33668
chr1:374400-375400	0.884002	GTTG	-2.38559
chr1:374600-375600	0.594832	GTTG	-3.95246
chr1:377600-378600	0.975504	GTTG	-2.24067
chr1:377800-378800	0.994014	GTTG	-1.61948
chr1:378000-379000	0.952812	GTTG	-4.57757
chr1:378200-379200	0.991554	GTTG	-4.56582
chr1:378600-379600	0.982831	GTTG	-1.87103
chr1:379800-380800	0.869887	GTTG	-0.713652
chr1:380000-381000	0.961092	GTTG	-2.4301
chr1:389400-390400	0.988489	GTTG	-9.67891
chr1:389600-390600	0.984502	GTTG	-10.6855
chr1:391400-392400	0.959745	GTTG	-3.96671
chr1:393400-394400	0.851816	GTTG	-5.83428
chr1:404600-405600	0.734186	GTTG	-10.5356
chr1:404800-405800	0.992922	GTTG	-13.5879
chr1:405000-406000	0.997366	GTTG	-16.5136
chr1:405200-406200	0.98561	GTTG	-10.4746
chr1:405600-406600	0.979178	GTTG	-0.131664
chr1:406000-407000	0.95648	GTTG	-0.402367
chr1:410000-411000	0.889807	GTTG	-7.5629
chr1:414000-415000	0.991206	GTTG	-0.805776
chr1:414200-415200	0.898602	GTTG	-0.932453
chr1:420200-421200	0.961317	GTTG	-0.0923748
chr1:420400-421400	0.969287	GTTG	-0.0348827
chr1:420800-421800	0.923666	GTTG	-4.4387
chr1:421000-422000	0.983634	GTTG	-7.30909
chr1:421200-422200	0.993806	GTTG	-7.31171
chr1:421400-422400	0.984973	GTTG	-5.19948
chr1:429600-430600	0.954257	GTTG	-3.62765
chr1:430000-431000	0.945232	GTTG	-1.02048
chr1:443600-444600	0.995213	GTTG	-7.08183
chr1:443800-444800	0.971543	GTTG	-8.49359
chr1:444000-445000	0.989696	GTTG	-9.59344
chr1:444200-445200	0.623135	GTTG	-5.55592
chr1:444600-445600	0.921598	GTTG	-8.63896
chr1:444800-445800	0.998331	GTTG	-7.97606
chr1:445000-446000	0.994088	GTTG	-2.9368
chr1:445800-446800	0.987629	GTTG	-4.65634
chr1:455400-456400	0.523106	GTTG	-8.62964
chr1:462800-463800	0.959014	GTTG	-3.08244
chr1:463000-464000	0.98387	GTTG	-3.88152
chr1:467200-468200	0.990376	GTTG	-5.93516
chr1:470800-471800	0.965577	GTTG	-8.09596
chr1:471000-472000	0.975381	GTTG	-6.55423
chr1:471200-472200	0.57036	GTTG	-9.45091
chr1:471400-472400	0.974997	GTTG	-9.10187
chr1:471600-472600	0.965138	GTTG	-3.65535
chr1:475000-476000	0.992022	GTTG	-5.2779
chr1:475200-476200	0.999283	GTTG	-5.05718
chr1:475400-476400	0.972092	GTTG	-8.37352
chr1:475600-476600	0.998952	GTTG	-6.68335
chr1:475800-476800	0.999911	GTTG	-4.24733
chr1:476000-477000	0.997346	GTTG	-4.93561
chr2:4600-5600	0.944676	GTTG	-9.04985
chr2:4800-5800	0.950755	GTTG	-10.4092
chr2:5000-6000	0.935602	GTTG	-10.9621
chr2:5200-6200	0.998506	GTTG	-10.6054
chr2:5400-6400	0.995231	GTTG	-6.67142
chr2:5600-6600	0.820733	GTTG	-7.97218
chr2:8000-9000	0.957076	GTTG	-3.26155
chr2:8200-9200	0.978707	GTTG	-4.71879
chr2:8400-9400	0.942354	GTTG	-3.73853
chr2:16400-17400	0.548961	GTTG	-4.3727
chr2:17400-18400	0.983354	GTTG	-6.16257
chr2:19400-20400	0.722419	GTTG	-2.29257
chr2:23000-24000	0.961863	GTTG	-1.86742
chr2:23200-24200	0.985421	GTTG	-1.25735
chr2:24400-25400	0.759791	GTTG	-11.2524
chr2:37600-38600	0.99906	GTTG	-2.97344
chr2:37800-38800	0.999747	GTTG	-4.25448
chr2:38000-39000	0.984729	GTTG	-5.26108
chr2:38400-39400	0.595264	GTTG	-5.39948
chr2:38800-39800	0.908876	GTTG	-4.61965
chr2:39000-40000	0.504694	GTTG	-4.96979
chr2:39400-40400	0.626628	GTTG	-1.44016
chr2:39600-40600	0.789987	GTTG	-4.15803
chr2:39800-40800	0.983199	GTTG	-3.71237
chr2:40000-41000	0.925896	GTTG	-4.12628
chr2:61400-62400	0.987845	GTTG	-7.82671
chr2:61600-62600	0.685499	GTTG	-13.0446
chr2:61800-62800	0.928925	GTTG	-14.035
chr2:62000-63000	0.993424	GTTG	-8.26417
chr2:67400-68400	0.951669	GTTG	-8.21943
chr2:67600-68600	0.992676	GTTG	-9.44699
chr2:72800-73800	0.945614	GTTG	-4.66694
chr2:83200-84200	0.791481	GTTG	-6.90379
chr2:86800-87800	0.909091	GTTG	-2.33408
chr2:87000-88000	0.947629	GTTG	-4.81917
chr2:87200-88200	0.784502	GTTG	-11.9678
chr2:87400-88400	0.886781	GTTG	-11.1415
chr2:89200-90200	0.914147	GTTG	-8.97101
chr2:89400-90400	0.99094	GTTG	-4.82935
chr2:89800-90800	0.845634	GTTG	-1.52474
chr2:91600-92600	0.605272	GTTG	-4.78361
chr2:92400-93400	0.971036	GTTG	-4.87434
chr2:93400-94400	0.881104	GTTG	-0.441866
chr2:93600-94600	0.852418	GTTG	-0.614728
chr2:93800-94800	0.792668	GTTG	-0.0618539
chr2:101200-102200	0.691498	GTTG	-0.52395
chr2:101400-102400	0.964202	GTTG	-1.11775
chr2:108800-109800	0.885557	GTTG	-6.96657
chr2:112400-113400	0.902857	GTTG	-3.42437
chr2:122000-123000	0.91711	GTTG	-3.01648
chr2:127600-128600	0.740005	GTTG	-6.93158
chr2:128200-129200	0.586785	GTTG	-4.28489
chr2:132800-133800	0.692471	GTTG	-0.0445394
chr2:135000-136000	0.73024	GTTG	-4.88854
chr2:141200-142200	0.924385	GTTG	-2.06195e-07
chr2:146000-147000	0.918813	GTTG	-0.0702226
chr2:148800-149800	0.742958	GTTG	-0.806832
chr2:157600-158600	0.869526	GTTG	-6.40842
chr2:162600-163600	0.557073	GTTG	-0.193503
chr2:166000-167000	0.892656	GTTG	-4.51615
chr2:166200-167200	0.667124	GTTG	-3.77895
chr2:166400-167400	0.976974	GTTG	-3.37039
chr2:166600-167600	0.88961	GTTG	-4.965
chr2:168200-169200	0.932662	GTTG	-3.01847
chr2:168400-169400	0.921074	GTTG	-6.07137
chr2:168600-169600	0.79538	GTTG	-4.19222
chr2:173200-174200	0.975559	GTTG	-9.686
chr2:173400-174400	0.979932	GTTG	-10.4913
chr2:175000-176000	0.980964	GTTG	-9.70444
chr2:175200-176200	0.865809	GTTG	-9.47216
chr2:175400-176400	0.833379	GTTG	-3.19561
chr2:175600-176600	0.701906	GTTG	-3.19795
chr2:176200-177200	0.986684	GTTG	-3.63223
chr2:176400-177400	0.949777	GTTG	-3.63164
chr2:187600-188600	0.961655	GTTG	-0.150326
chr2:198600-199600	0.942888	GTTG	-0.648903
chr2:199000-200000	0.920673	GTTG	-4.30043
chr2:199200-200200	0.727086	GTTG	-2.04615
chr2:204000-205000	0.98911	GTTG	-9.36109
chr2:204200-205200	0.58229	GTTG	-7.24163
chr2:208800-209800	0.948233	GTTG	-2.9156
chr2:209000-210000	0.978349	GTTG	-1.49909
chr2:209200-210200	0.757599	GTTG	-1.78857
chr2:211200-212200	0.9331	GTTG	-6.08194
chr2:222400-223400	0.838758	GTTG	-1.24626
chr2:223400-224400	0.983412	GTTG	-2.84047
chr2:229800-230800	0.973338	GTTG	-2.18245
chr2:230000-231000	0.762833	GTTG	-2.06992
chr2:231000-232000	0.929071	GTTG	-8.96273
chr2:231200-232200	0.991531	GTTG	-8.84917
chr2:231400-232400	0.862553	GTTG	-8.88587
chr2:238200-239200	0.973688	GTTG	-3.64724
chr2:240400-241400	0.769598	GTTG	-1.92915
chr2:241400-242400	0.978555	GTTG	-8.50643
chr2:249000-250000	0.913315	GTTG	-4.74907
chr2:249200-250200	0.87589	GTTG	-3.41329
chr2:250600-251600	0.52155	GTTG	-0.283506
chr2:257000-258000	0.988363	GTTG	-7.71113
chr2:257200-258200	0.999344	GTTG	-5.01274
chr2:257400-258400	0.785532	GTTG	-3.69983
chr2:257600-258600	0.985562	GTTG	-1.19793
chr2:257800-258800	0.950533	GTTG	-0.797161
chr2:263200-264200	0.772606	GTTG	-7.90938
chr2:273000-274000	0.90248	GTTG	-0.500258
chr2:273200-274200	0.831328	GTTG	-0.659665
chr2:273800-274800	0.896455	GTTG	-6.48788
chr2:274000-275000	0.976313	GTTG	-6.65317
chr2:286000-287000	0.912049	GTTG	-4.25369
chr2:286200-287200	0.997167	GTTG	-6.65827
chr2:286400-287400	0.952219	GTTG	-6.10748
chr2:288800-289800	0.90166	GTTG	-4.55857
chr2:295000-296000	0.957571	GTTG	-3.64951
chr2:295200-296200	0.993285	GTTG	-7.29837
chr2:295400-296400	0.992299	GTTG	-5.07589
chr2:295600-296600	0.990146	GTTG	-6.12912
chr2:297600-298600	0.885986	GTTG	-2.15866
chr2:298800-299800	0.880796	GTTG	-7.18696
chr2:300400-301400	0.744721	GTTG	-1.0524
chr2:301400-302400	0.651844	GTTG	-1.37634
chr2:308800-309800	0.945652	GTTG	-5.69224
chr2:309000-310000	0.957212	GTTG	-0.982048
chr2:309200-310200	0.879952	GTTG	-0.678184
chr2:309600-310600	0.834956	GTTG	-5.01578
chr2:316800-317800	0.588161	GTTG	-0.425387
chr2:317600-318600	0.69017	GTTG	-11.9798
chr2:328000-329000	0.995837	GTTG	-3.63047
chr2:328200-329200	0.99874	GTTG	-5.10161
chr2:328400-329400	0.999707	GTTG	-7.28006
chr2:328600-329600	0.996175	GTTG	-8.6046
chr2:328800-329800	0.893761	GTTG	-6.40789
chr2:329000-330000	0.982244	GTTG	-2.67767
chr2:329200-330200	0.989058	GTTG	-6.02867
chr2:329400-330400	0.9993	GTTG	-5.78949
chr2:329600-330600	0.998391	GTTG	-7.2279
chr2:329800-330800	0.992737	GTTG	-7.4974
chr2:330000-331000	0.922609	GTTG	-3.74787
chr2:336200-337200	0.998514	GTTG	-1.47778
chr2:336400-337400	0.996922	GTTG	-1.98053
chr2:336600-337600	0.934176	GTTG	-2.6495
chr2:338400-339400	0.869472	GTTG	-4.09796
chr2:338600-339600	0.982503	GTTG	-9.19924
chr2:338800-339800	0.988194	GTTG	-8.37841
chr2:339000-340000	0.975475	GTTG	-5.75743
chr2:341200-342200	0.960095	GTTG	-5.70733
chr2:341400-342400	0.997524	GTTG	-2.95635
chr2:341600-342600	0.964215	GTTG	-1.89401
chr2:342600-343600	0.810744	GTTG	-4.84632
chr2:345400-346400	0.838573	GTTG	-0.0196585
chr2:347600-348600	0.5364	GTTG	-1.81225
chr2:347800-348800	0.982643	GTTG	-2.52867
chr2:363400-364400	0.694448	GTTG	-3.44466
chr2:363600-364600	0.983277	GTTG	-5.64049
chr2:363800-364800	0.827043	GTTG	-8.80878
chr2:367200-368200	0.995062	GTTG	-7.69873
chr2:367400-368400	0.928832	GTTG	-9.17749
chr2:368000-369000	0.858814	GTTG	-0.468628
chr2:377400-378400	0.792141	GTTG	-1.21679
chr2:377600-378600	0.986141	GTTG	-2.38097
chr2:377800-378800	0.9962	GTTG	-3.29809
chr2:378000-379000	0.972897	GTTG	-3.63324
chr2:382800-383800	0.708613	GTTG	-3.57483
chr2:383800-384800	0.83834	GTTG	-5.87988
chr2:384000-385000	0.944213	GTTG	-7.38819
chr2:412600-413600	0.97914	GTTG	-0.254537
chr2:416200-417200	0.66442	GTTG	-2.59344
chr2:416800-417800	0.724462	GTTG	-7.99544
chr2:417000-418000	0.906304	GTTG	-5.84738
chr2:423800-424800	0.901843	GTTG	-0.11097
chr2:428000-429000	0.846423	GTTG	-5.25064
chr2:452800-453800	0.983352	GTTG	-5.73293
chr2:453000-454000	0.999586	GTTG	-4.89974
chr2:453200-454200	0.99705	GTTG	-5.94451
chr2:462400-463400	0.987112	GTTG	-0.36823
chr2:463200-464200	0.664306	GTTG	1.68319e-08
chr2:463400-464400	0.928639	GTTG	-0.91109
chr2:497000-498000	0.98295	GTTG	-5.70519
chr2:497200-498200	0.913956	GTTG	-5.39756
chr2:498200-499200	0.834258	GTTG	0.351707
chr2:513400-514400	0.893487	GTTG	-10.1728
chr2:513600-514600	0.983528	GTTG	-4.1961
chr2:513800-514800	0.897632	GTTG	-1.83544
chr2:519000-520000	0.884409	GTTG	-0.61082
chr2:520800-521800	0.71599	GTTG	0.168396
chr2:521000-522000	0.916718	GTTG	0.127715
chr2:524000-525000	0.613757	GTTG	-6.33026
chr2:530800-531800	0.909901	GTTG	-6.22979
chr2:531000-532000	0.959964	GTTG	-6.40911
chr2:531600-532600	0.99936	GTTG	-4.54853
chr2:531800-532800	0.998293	GTTG	-6.02213
chr2:532000-533000	0.97778	GTTG	-11.6394
chr2:532200-533200	0.945818	GTTG	-4.79849
chr2:556400-557400	0.835615	GTTG	-5.20643
chr2:556600-557600	0.980992	GTTG	-5.67132
chr2:556800-557800	0.92626	GTTG	-12.0627
chr2:557000-558000	0.987907	GTTG	-10.6935
chr2:557200-558200	0.993514	GTTG	-7.32325
chr2:557400-558400	0.994941	GTTG	-6.85217
chr2:558000-559000	0.880719	GTTG	-0.190716
chr2:558200-559200	0.979306	GTTG	-0.447687
chr2:558800-559800	0.77011	GTTG	-3.17082
chr2:566000-567000	0.925233	GTTG	-0.0780358
chr2:568200-569200	0.984314	GTTG	0.000862456
chr2:568400-569400	0.990594	GTTG	-0.0239814
chr2:568800-569800	0.997812	GTTG	-3.90248
chr2:569000-570000	0.982692	GTTG	-5.68796
chr2:569200-570200	0.987976	GTTG	-7.85413
chr2:569400-570400	0.990754	GTTG	-5.57857
chr2:569600-570600	0.98666	GTTG	-8.48151
chr2:569800-570800	0.980567	GTTG	-3.98531
chr2:572000-573000	0.945818	GTTG	-7.99239
chr2:572200-573200	0.983199	GTTG	-7.98512
chr2:572400-573400	0.99878	GTTG	-7.64717
chr2:572600-573600	0.996338	GTTG	-7.20401
chr2:577200-578200	0.967022	GTTG	-1.09265
chr2:577400-578400	0.943671	GTTG	-0.280538
chr2:578400-579400	0.926484	GTTG	2.52581e-07
chr2:578600-579600	0.997802	GTTG	-1.13924e-05
chr2:578800-579800	0.963826	GTTG	-6.95864e-08
chr2:585600-586600	0.958152	GTTG	-8.51016
chr2:587200-588200	0.50474	GTTG	-8.81032
chr2:587600-588600	0.996589	GTTG	-7.78572
chr2:587800-588800	0.972169	GTTG	-8.24601
chr2:593000-594000	0.926462	GTTG	-1.91781
chr2:614400-615400	0.987173	GTTG	-7.92126
chr2:614600-615600	0.990548	GTTG	-7.70334
chr2:616400-617400	0.866007	GTTG	-7.58977
chr2:617200-618200	0.994917	GTTG	-0.372324
chr2:617400-618400	0.998492	GTTG	-1.04711
chr3:29200-30200	0.99051	GTTG	-6.46359
chr3:39600-40600	0.99005	GTTG	-4.39734
chr3:39800-40800	0.945003	GTTG	-7.34077
chr3:45400-46400	0.905513	GTTG	0.0860075
chr3:45600-46600	0.936327	GTTG	0.155348
chr3:49000-50000	0.93455	GTTG	-2.16765
chr3:55600-56600	0.812583	GTTG	-0.235951
chr3:66200-67200	0.566236	GTTG	-0.179789
chr3:67200-68200	0.728661	GTTG	-2.47909
chr3:67400-68400	0.881195	GTTG	-2.96261
chr3:67600-68600	0.994897	GTTG	-2.93514
chr3:67800-68800	0.99515	GTTG	-7.83306
chr3:68000-69000	0.993371	GTTG	-5.15667
chr3:68200-69200	0.99328	GTTG	-6.67324
chr3:76800-77800	0.989062	GTTG	-6.88237
chr3:77000-78000	0.987096	GTTG	-8.33614
chr3:77400-78400	0.510733	GTTG	-4.17389
chr3:95200-96200	0.987296	GTTG	-5.57968
chr3:95400-96400	0.961286	GTTG	-3.86103
chr3:98800-99800	0.99307	GTTG	-7.48444
chr3:99400-100400	0.924691	GTTG	-0.147377
chr3:107000-108000	0.752953	GTTG	-1.33134
chr3:107200-108200	0.838731	GTTG	-1.02322
chr3:107600-108600	0.777607	GTTG	-2.74166
chr3:107800-108800	0.982423	GTTG	-2.37539
chr3:108600-109600	0.676693	GTTG	-3.2775
chr3:112400-113400	0.790238	GTTG	-1.65627
chr3:119000-120000	0.938899	GTTG	-6.78731
chr3:119200-120200	0.995317	GTTG	-5.89793
chr3:134400-135400	0.592049	GTTG	-8.89337
chr3:134600-135600	0.979012	GTTG	-10.6383
chr3:134800-135800	0.981173	GTTG	-9.73168
chr3:135000-136000	0.860271	GTTG	-5.91439
chr3:135600-136600	0.6168	GTTG	-5.07175
chr3:135800-136800	0.741349	GTTG	-6.43658
chr3:136000-137000	0.801109	GTTG	-3.27992
chr3:149800-150800	0.889116	GTTG	-5.67196
chr3:150200-151200	0.978697	GTTG	-12.762
chr3:150400-151400	0.721681	GTTG	-12.0022
chr3:154200-155200	0.992397	GTTG	-6.21227
chr3:154400-155400	0.986924	GTTG	-7.63851
chr3:154600-155600	0.710428	GTTG	-4.82681
chr3:164200-165200	0.525889	GTTG	-0.807642
chr3:169000-170000	0.999922	GTTG	-2.62656
chr3:169200-170200	0.999876	GTTG	-3.1949
chr3:169400-170400	0.945951	GTTG	-11.3349
chr3:169600-170600	0.942203	GTTG	-5.27692
chr3:175000-176000	0.993998	GTTG	-1.33996
chr3:175200-176200	0.998078	GTTG	-1.9467
chr3:184800-185800	0.968963	GTTG	-0.529491
chr3:185000-186000	0.980086	GTTG	-0.820709
chr3:185200-186200	0.821662	GTTG	-0.341542
chr3:189800-190800	0.981362	GTTG	-8.92636
chr3:194200-195200	0.57094	GTTG	-2.44181
chr3:194800-195800	0.998181	GTTG	-4.51422
chr3:195000-196000	0.997002	GTTG	-3.67106
chr3:196200-197200	0.885411	GTTG	-7.64889
chr3:196400-197400	0.839084	GTTG	-13.3926
chr3:200200-201200	0.965778	GTTG	-2.38408
chr3:201200-202200	0.686675	GTTG	-0.927591
chr3:220000-221000	0.994278	GTTG	-4.14178
chr3:220200-221200	0.980654	GTTG	-6.58924
chr3:223400-224400	0.879623	GTTG	-4.06663
chr3:223600-224600	0.960113	GTTG	-4.45542
chr3:223800-224800	0.990742	GTTG	-9.02491
chr3:224000-225000	0.981454	GTTG	-7.83706
chr3:224200-225200	0.860964	GTTG	-6.70449
chr3:226400-227400	0.887248	GTTG	-4.00023
chr3:233200-234200	0.997407	GTTG	-8.30931
chr3:233400-234400	0.992365	GTTG	-9.64908
chr3:233600-234600	0.966047	GTTG	-7.77345
chr3:238400-239400	0.968914	GTTG	-7.05979
chr3:238600-239600	0.984489	GTTG	-4.26286
chr3:245200-246200	0.913726	GTTG	-2.48489
chr3:245400-246400	0.961746	GTTG	-3.81943
chr3:246200-247200	0.859113	GTTG	-5.72891
chr3:246400-247400	0.977499	GTTG	-6.45365
chr3:246600-247600	0.984194	GTTG	-5.25683
chr3:247200-248200	0.971174	GTTG	-5.05828
chr3:248000-249000	0.515993	GTTG	-5.47206
chr3:271800-272800	0.799553	GTTG	-2.06055
chr3:273600-274600	0.659978	GTTG	-6.62945
chr3:275800-276800	0.997469	GTTG	-2.13026
chr3:276000-277000	0.993562	GTTG	-6.31442
chr3:276200-277200	0.979505	GTTG	-9.00653
chr3:276400-277400	0.965129	GTTG	-5.62181
chr3:281600-282600	0.88051	GTTG	-6.85042
chr3:281800-282800	0.981097	GTTG	-10.0882
chr3:282000-283000	0.998894	GTTG	-10.446
chr3:282200-283200	0.968635	GTTG	-11.288
chr3:287800-288800	0.812113	GTTG	-2.59017
chr3:289200-290200	0.933782	GTTG	-2.03722
chr3:289400-290400	0.781041	GTTG	-4.49038
chr3:291800-292800	0.995051	GTTG	-7.33588
chr3:298200-299200	0.804596	GTTG	-0.281366
chr3:307000-308000	0.994143	GTTG	-8.01792
chr3:307200-308200	0.847137	GTTG	-4.82869
chr3:315000-316000	0.69501	GTTG	-1.61641
chr3:315800-316800	0.851232	GTTG	-9.16295
chr3:316000-317000	0.999268	GTTG	-5.98837
chr3:316200-317200	0.983482	GTTG	-7.67224
chr3:319000-320000	0.983635	GTTG	-11.3614
chr3:319200-320200	0.985875	GTTG	-10.3666
chr3:342600-343600	0.973533	GTTG	-5.35797
chr3:342800-343800	0.994897	GTTG	-6.56323
chr3:343000-344000	0.995244	GTTG	-9.03889
chr3:343200-344200	0.5515	GTTG	-7.30271
chr3:346000-347000	0.951026	GTTG	-2.91996
chr3:346600-347600	0.973957	GTTG	-2.75484
chr3:348600-349600	0.934516	GTTG	-2.47957
chr3:348800-349800	0.726775	GTTG	-2.43915
chr3:351000-352000	0.748989	GTTG	-7.48676
chr3:351200-352200	0.532671	GTTG	-2.1627
chr3:351800-352800	0.97779	GTTG	-2.17472
chr3:352400-353400	0.912026	GTTG	-3.70989
chr3:355200-356200	0.747363	GTTG	-2.4282
chr3:370200-371200	0.958948	GTTG	-2.71754
chr3:370800-371800	0.952394	GTTG	-2.98091
chr3:372000-373000	0.939569	GTTG	-7.70355
chr3:372200-373200	0.791691	GTTG	-5.01186
chr3:378400-379400	0.731271	GTTG	-4.32667
chr3:386600-387600	0.809205	GTTG	-1.18983
chr3:386800-387800	0.988369	GTTG	-1.54663
chr3:387400-388400	0.899849	GTTG	0.0131955
chr3:391200-392200	0.72878	GTTG	-6.14381
chr3:391400-392400	0.994176	GTTG	-3.37546
chr3:391600-392600	0.996495	GTTG	-6.67924
chr3:391800-392800	0.990908	GTTG	-6.84729
chr3:392000-393000	0.949524	GTTG	-11.8127
chr3:393200-394200	0.985962	GTTG	-5.20231
chr3:393400-394400	0.983857	GTTG	-5.05809
chr3:394000-395000	0.999064	GTTG	-5.42374
chr3:394200-395200	0.847614	GTTG	-10.5502
chr3:404000-405000	0.727612	GTTG	-5.05102
chr3:404200-405200	0.9739	GTTG	-11.4642
chr3:404400-405400	0.894331	GTTG	-10.2125
chr3:410200-411200	0.959113	GTTG	-5.39465
chr3:410400-411400	0.960243	GTTG	-4.20298
chr3:410600-411600	0.879057	GTTG	-7.51927
chr3:413200-414200	0.698475	GTTG	-0.308034
chr3:416600-417600	0.942187	GTTG	-0.851094
chr3:416800-417800	0.984441	GTTG	-2.16709
chr3:418800-419800	0.538246	GTTG	-8.06498
chr3:419000-420000	0.978988	GTTG	-8.9575
chr3:425400-426400	0.980335	GTTG	-10.5128
chr3:425600-426600	0.687457	GTTG	-7.76989
chr3:435800-436800	0.553964	GTTG	-3.15037
chr3:436000-437000	0.772183	GTTG	-2.18214
chr3:441400-442400	0.932048	GTTG	-8.583
chr3:442400-443400	0.744901	GTTG	-1.09556
chr3:451600-452600	0.749853	GTTG	-4.28923
chr3:453000-454000	0.934827	GTTG	-12.3512
chr3:453200-454200	0.970864	GTTG	-12.1246
chr3:456600-457600	0.919143	GTTG	-2.41818
chr3:456800-457800	0.982935	GTTG	-3.2242
chr3:457000-458000	0.977075	GTTG	-2.41746
chr3:465800-466800	0.943083	GTTG	-13.316
chr3:466000-467000	0.998911	GTTG	-15.151
chr3:466200-467200	0.990728	GTTG	-14.3301
chr3:466400-467400	0.973656	GTTG	-10.0708
chr3:466600-467600	0.958536	GTTG	-3.90663
chr3:466800-467800	0.845557	GTTG	-6.39973
chr3:470200-471200	0.876732	GTTG	-3.74043
chr3:470400-471400	0.993569	GTTG	-3.21465
chr3:470600-471600	0.813627	GTTG	-1.94614
chr3:470800-471800	0.891874	GTTG	-2.29057
chr3:476200-477200	0.679369	GTTG	-11.401
chr3:476400-477400	0.970873	GTTG	-10.2188
chr3:476600-477600	0.966539	GTTG	-8.50896
chr3:479400-480400	0.576921	GTTG	-13.8874
chr3:482200-483200	0.883496	GTTG	-7.40376
chr3:485800-486800	0.878811	GTTG	-1.87941
chr3:486000-487000	0.9738	GTTG	-1.4759
chr3:493400-494400	0.779185	GTTG	-6.99065
chr3:493600-494600	0.993334	GTTG	-8.86839
chr3:495600-496600	0.988055	GTTG	-5.44716
chr3:495800-496800	0.967174	GTTG	-5.84528
chr3:498200-499200	0.640232	GTTG	1.66464e-07
chr3:506600-507600	0.977657	GTTG	-4.60607
chr3:507200-508200	0.997114	GTTG	1.19766e-05
chr3:507400-508400	0.672736	GTTG	-0.0421215
chr3:509200-510200	0.911709	GTTG	-4.53744
chr3:514000-515000	0.702498	GTTG	-4.08387
chr3:521000-522000	0.986348	GTTG	-9.05543
chr3:521200-522200	0.954698	GTTG	-10.8376
chr3:539600-540600	0.982304	GTTG	-2.53697
chr3:539800-540800	0.999568	GTTG	-4.24625
chr3:540000-541000	0.999587	GTTG	-8.39796
chr3:540200-541200	0.995885	GTTG	-13.4155
chr3:540400-541400	0.51218	GTTG	-14.9791
chr3:541800-542800	0.814024	GTTG	-1.38428
chr3:542000-543000	0.825385	GTTG	-2.09313
chr3:542600-543600	0.830103	GTTG	-0.41449
chr3:543600-544600	0.994591	GTTG	-2.92593
chr3:543800-544800	0.953241	GTTG	-4.81687
chr3:544000-545000	0.952762	GTTG	-2.5958
chr3:545400-546400	0.991005	GTTG	-7.13346
chr3:545600-546600	0.996315	GTTG	-6.73356
chr3:545800-546800	0.998145	GTTG	-6.81687
chr3:546000-547000	0.791609	GTTG	-5.74572
chr3:552800-553800	0.972819	GTTG	-1.36132
chr3:554000-555000	0.89885	GTTG	-6.41367
chr3:554200-555200	0.973521	GTTG	-3.0752
chr3:559600-560600	0.999445	GTTG	-11.7949
chr3:559800-560800	0.998795	GTTG	-10.6688
chr3:560000-561000	0.982285	GTTG	-7.57049
chr3:560200-561200	0.988028	GTTG	-3.27617
chr3:560400-561400	0.805401	GTTG	-3.65706
chr3:566000-567000	0.800117	GTTG	-6.74718
chr4:8600-9600	0.914869	GTTG	-6.06673
chr4:12600-13600	0.522656	GTTG	-0.743419
chr4:27200-28200	0.534869	GTTG	-2.8329
chr4:32200-33200	0.948182	GTTG	-9.84976
chr4:35000-36000	0.972926	GTTG	-6.8044
chr4:39000-40000	0.695495	GTTG	-4.223
chr4:41800-42800	0.94014	GTTG	-7.40705
chr4:43600-44600	0.990012	GTTG	-9.69377
chr4:43800-44800	0.994842	GTTG	-12.7368
chr4:44000-45000	0.976945	GTTG	-10.6333
chr4:57600-58600	0.968188	GTTG	-8.39517
chr4:57800-58800	0.992264	GTTG	-11.2095
chr4:72600-73600	0.96842	GTTG	-3.32098
chr4:72800-73800	0.996734	GTTG	-3.5071
chr4:73000-74000	0.545444	GTTG	-3.03264
chr4:78000-79000	0.921988	GTTG	-2.41928
chr4:78600-79600	0.735333	GTTG	-3.31954
chr4:79600-80600	0.71127	GTTG	-6.36333
chr4:79800-80800	0.998581	GTTG	-7.38409
chr4:86000-87000	0.75961	GTTG	-0.212255
chr4:98800-99800	0.69113	GTTG	-2.8516
chr4:99200-100200	0.996659	GTTG	-4.74888
chr4:99400-100400	0.998196	GTTG	-5.87675
chr4:99600-100600	0.52026	GTTG	-7.75073
chr4:101600-102600	0.966086	GTTG	-1.21625e-06
chr4:101800-102800	0.995228	GTTG	8.90045e-07
chr4:108600-109600	0.934854	GTTG	-7.39924
chr4:108800-109800	0.981947	GTTG	-4.88262
chr4:109000-110000	0.968671	GTTG	-3.33762
chr4:109200-110200	0.974763	GTTG	-1.41943
chr4:109400-110400	0.988305	GTTG	-0.684777
chr4:112200-113200	0.777038	GTTG	-1.82311
chr4:112400-113400	0.936287	GTTG	-2.59526
chr4:112600-113600	0.954519	GTTG	-3.0026
chr4:112800-113800	0.509864	GTTG	-4.74234
chr4:116800-117800	0.999683	GTTG	-2.96844
chr4:117000-118000	0.999907	GTTG	-1.96969
chr4:117200-118200	0.992865	GTTG	-2.77242
chr4:122200-123200	0.93486	GTTG	-2.28482
chr4:122400-123400	0.868877	GTTG	-0.79547
chr4:124000-125000	0.634806	GTTG	-4.00763
chr4:124200-125200	0.886515	GTTG	-3.9675
chr4:125600-126600	0.946892	GTTG	-3.17963
chr4:127000-128000	0.99412	GTTG	-3.76968
chr4:127600-128600	0.96383	GTTG	-4.75938
chr4:128400-129400	0.709799	GTTG	-4.79963
chr4:128600-129600	0.963787	GTTG	-5.72762
chr4:128800-129800	0.988131	GTTG	-4.1108
chr4:129000-130000	0.972152	GTTG	-7.2179
chr4:134000-135000	0.99294	GTTG	-7.14126
chr4:134200-135200	0.990467	GTTG	-5.75936
chr4:136000-137000	0.993119	GTTG	-10.4504
chr4:136200-137200	0.996479	GTTG	-10.9511
chr4:154600-155600	0.955095	GTTG	-7.00572
chr4:158400-159400	0.957228	GTTG	-0.930662
chr4:158600-159600	0.993228	GTTG	-2.02576
chr4:158800-159800	0.989231	GTTG	-1.48339
chr4:159200-160200	0.976439	GTTG	-2.93314
chr4:160000-161000	0.964525	GTTG	0.241637
chr4:175400-176400	0.577193	GTTG	-2.82387
chr4:185400-186400	0.929026	GTTG	-6.65389
chr4:185600-186600	0.920416	GTTG	-3.41888
chr4:187000-188000	0.999247	GTTG	-7.71456
chr4:187200-188200	0.990654	GTTG	-8.04251
chr4:191200-192200	0.986148	GTTG	-10.4762
chr4:191400-192400	0.997399	GTTG	-9.54
chr4:191600-192600	0.565333	GTTG	-7.75505
chr4:196400-197400	0.966851	GTTG	-0.221348
chr4:196600-197600	0.688539	GTTG	-1.44698
chr4:197200-198200	0.907023	GTTG	-1.30525
chr4:197400-198400	0.987791	GTTG	-2.7785
chr4:197600-198600	0.973926	GTTG	-2.89901
chr4:198000-199000	0.714143	GTTG	-0.823039
chr4:198800-199800	0.978463	GTTG	-11.9066
chr4:199000-200000	0.993554	GTTG	-6.6577
chr4:199200-200200	0.993513	GTTG	-4.70597
chr4:202400-203400	0.999848	GTTG	-5.78694
chr4:202600-203600	0.999253	GTTG	-6.2701
chr4:202800-203800	0.989088	GTTG	-6.77847
chr4:203000-204000	0.732253	GTTG	-3.64923
chr4:206000-207000	0.992452	GTTG	-3.413
chr4:207000-208000	0.993591	GTTG	-0.927445
chr4:207200-208200	0.995365	GTTG	-0.345961
chr4:209600-210600	0.968612	GTTG	-0.848244
chr4:209800-210800	0.92602	GTTG	-1.19869
chr4:211000-212000	0.552841	GTTG	-4.13814e-09
chr4:211600-212600	0.656468	GTTG	-1.42937
chr4:215600-216600	0.987776	GTTG	-0.858453
chr4:255200-256200	0.987474	GTTG	-0.586135
chr4:255400-256400	0.992035	GTTG	-3.02756
chr4:255800-256800	0.92198	GTTG	-12.1607
chr4:256000-257000	0.994759	GTTG	-8.32026
chr4:256200-257200	0.953019	GTTG	-4.03417
chr4:256800-257800	0.888889	GTTG	-1.09845
chr4:257000-258000	0.947552	GTTG	-0.627614
chr4:257200-258200	0.939368	GTTG	-2.5439
chr4:257400-258400	0.791734	GTTG	-2.40536
chr4:257600-258600	0.994777	GTTG	-0.922372
chr4:257800-258800	0.897492	GTTG	0.133206
chr4:259400-260400	0.981048	GTTG	-5.81228
chr4:259600-260600	0.944666	GTTG	-5.75866
chr4:263000-264000	0.915046	GTTG	-9.84776
chr4:274600-275600	0.943244	GTTG	-10.6145
chr4:284400-285400	0.957061	GTTG	-6.40578
chr4:284600-285600	0.979152	GTTG	-10.6574
chr4:287800-288800	0.836913	GTTG	-1.87531
chr4:288200-289200	0.99719	GTTG	-1.64211
chr4:291800-292800	0.959345	GTTG	-2.41577
chr4:292200-293200	0.81662	GTTG	-1.1648
chr4:292400-293400	0.972861	GTTG	-1.11731
chr4:292800-293800	0.621841	GTTG	-6.53148
chr4:293000-294000	0.877866	GTTG	-5.89094
chr4:294200-295200	0.78952	GTTG	-5.59251
chr4:296200-297200	0.985028	GTTG	-2.57104
chr4:304000-305000	0.60202	GTTG	-8.16631
chr4:304200-305200	0.848289	GTTG	-3.2876
chr4:306800-307800	0.730354	GTTG	-5.91129
chr4:322200-323200	0.943495	GTTG	-2.05506
chr4:347600-348600	0.610108	GTTG	-4.03523
chr4:352600-353600	0.581084	GTTG	-5.94418
chr4:352800-353800	0.908954	GTTG	-4.83439
chr4:354200-355200	0.763841	GTTG	-1.87472
chr4:355800-356800	0.797238	GTTG	-4.64812
chr4:366400-367400	0.973616	GTTG	-0.0190761
chr4:367000-368000	0.996007	GTTG	-2.88839
chr4:367200-368200	0.981316	GTTG	-3.37628
chr4:379800-380800	0.975394	GTTG	-4.39468
chr4:381000-382000	0.94789	GTTG	-2.31478
chr4:387800-388800	0.966159	GTTG	-0.374488
chr4:393800-394800	0.994791	GTTG	-3.63648
chr4:394000-395000	0.995391	GTTG	-4.19865
chr4:394200-395200	0.903625	GTTG	-4.65617
chr4:398200-399200	0.995225	GTTG	-2.54302
chr4:398400-399400	0.997616	GTTG	-2.08747
chr4:398600-399600	0.848041	GTTG	-1.09744
chr4:398800-399800	0.996774	GTTG	-0.534097
chr4:400800-401800	0.779576	GTTG	-0.749298
chr4:403000-404000	0.918137	GTTG	-10.2276
chr4:421800-422800	0.997085	GTTG	-7.52776
chr4:422000-423000	0.996758	GTTG	-3.51536
chr4:422200-423200	0.999456	GTTG	-3.60304
chr4:422400-423400	0.987045	GTTG	-3.49172
chr4:428600-429600	0.990866	GTTG	-3.89141
chr4:428800-429800	0.97371	GTTG	-2.01971
chr4:433200-434200	0.941842	GTTG	-0.428403
chr4:433400-434400	0.896513	GTTG	-1.13513
chr4:435400-436400	0.788332	GTTG	-7.35979
chr4:440600-441600	0.893432	GTTG	-1.19674
chr4:441200-442200	0.936227	GTTG	-10.9298
chr4:445800-446800	0.83666	GTTG	-6.15168
chr4:452400-453400	0.811496	GTTG	-4.41772
chr4:452600-453600	0.998934	GTTG	-7.77371
chr4:452800-453800	0.999679	GTTG	-11.1637
chr4:453000-454000	0.98784	GTTG	-9.0657
chr4:453800-454800	0.985093	GTTG	-4.85259
chr4:454000-455000	0.994111	GTTG	-3.95529
chr4:454200-455200	0.78785	GTTG	-3.12297
chr4:467200-468200	0.949187	GTTG	-5.16534
chr4:467400-468400	0.945169	GTTG	-2.85828
chr4:469400-470400	0.91128	GTTG	-3.20319
chr4:470800-471800	0.552624	GTTG	-0.839625
chr4:489000-490000	0.991163	GTTG	-4.04918
chr4:489200-490200	0.94327	GTTG	-3.47153
chr4:491400-492400	0.696893	GTTG	-0.977586
chr4:496400-497400	0.862194	GTTG	-6.2061
chr4:500600-501600	0.978841	GTTG	-5.98748
chr4:501200-502200	0.984034	GTTG	-6.2271
chr4:501400-502400	0.999184	GTTG	-5.84739
chr4:501600-502600	0.999258	GTTG	-7.86302
chr4:501800-502800	0.942803	GTTG	-15.2205
chr4:504400-505400	0.99222	GTTG	-8.73816
chr4:504600-505600	0.959253	GTTG	-13.9209
chr4:506600-507600	0.738904	GTTG	-5.97072
chr4:512600-513600	0.986866	GTTG	-4.83574
chr4:513200-514200	0.964585	GTTG	1.07466e-06
chr4:520800-521800	0.609556	GTTG	-0.407543
chr4:526400-527400	0.927184	GTTG	-3.94328
chr4:526600-527600	0.997452	GTTG	-5.05496
chr4:526800-527800	0.982719	GTTG	-4.17279
chr4:528400-529400	0.871077	GTTG	-3.16076
chr4:530000-531000	0.874787	GTTG	-6.73898
chr4:530200-531200	0.993864	GTTG	-4.26409
chr4:530600-531600	0.760228	GTTG	-2.30713
chr4:530800-531800	0.977722	GTTG	-1.68811
chr4:531600-532600	0.982776	GTTG	-8.77883
chr4:533200-534200	0.926942	GTTG	-0.210166
chr4:533400-534400	0.975083	GTTG	-2.23692
chr4:533600-534600	0.996885	GTTG	-10.9805
chr4:533800-534800	0.998534	GTTG	-12.3671
chr4:534000-535000	0.94437	GTTG	-8.64632
chr4:540200-541200	0.826448	GTTG	-0.147932
chr4:540400-541400	0.590547	GTTG	0.381896
chr4:541000-542000	0.998531	GTTG	-4.26211
chr4:541200-542200	0.973751	GTTG	-7.06633
chr4:561200-562200	0.60729	GTTG	-3.58225
chr4:562800-563800	0.999696	GTTG	-7.62569
chr4:563000-564000	0.999665	GTTG	-4.70904
chr4:563200-564200	0.995548	GTTG	-1.76228
chr4:567600-568600	0.675092	GTTG	-8.81141
chr4:573000-574000	0.962483	GTTG	-2.44644
chr4:573600-574600	0.936638	GTTG	-4.66273
chr4:573800-574800	0.88097	GTTG	-4.20207
chr4:584400-585400	0.529546	GTTG	-1.90602
chr4:584600-585600	0.998479	GTTG	-1.90967
chr4:584800-585800	0.984075	GTTG	-1.41894
chr4:585200-586200	0.895491	GTTG	-5.90661
chr4:585400-586400	0.922557	GTTG	-6.09801
chr4:613200-614200	0.957245	GTTG	-5.96702
chr4:613400-614400	0.895054	GTTG	-3.52608
chr4:613600-614600	0.824765	GTTG	-3.16586
chr4:614000-615000	0.97308	GTTG	-2.0545
chr4:622600-623600	0.972479	GTTG	-4.45081
chr4:622800-623800	0.949846	GTTG	-1.35654
chr4:624600-625600	0.903865	GTTG	-6.33197
chr4:624800-625800	0.978942	GTTG	-6.71419
chr4:636600-637600	0.990056	GTTG	-10.3381
chr4:636800-637800	0.994997	GTTG	-10.7781
chr4:643600-644600	0.958755	GTTG	-1.89526
chr4:643800-644800	0.969366	GTTG	-2.42727
chr4:644600-645600	0.592862	GTTG	-1.59142
chr4:644800-645800	0.767609	GTTG	-0.381848
chr4:669000-670000	0.838465	GTTG	-3.05831
chr4:669200-670200	0.975626	GTTG	-5.62256
chr4:669400-670400	0.953684	GTTG	-5.18706
chr4:678600-679600	0.980843	GTTG	-8.00979
chr4:678800-679800	0.938073	GTTG	-10.0135
chr4:689600-690600	0.794132	GTTG	-3.51832
chr4:689800-690800	0.968818	GTTG	-4.27704
chr4:690000-691000	0.681277	GTTG	-7.96153
chr4:690800-691800	0.934574	GTTG	-1.01531
chr4:691000-692000	0.981229	GTTG	-1.58735
chr4:718800-719800	0.997699	GTTG	-9.8909
chr4:719000-720000	0.955536	GTTG	-9.69722
chr4:720200-721200	0.822952	GTTG	-2.11876
chr4:721200-722200	0.997277	GTTG	-5.58214
chr4:721400-722400	0.982869	GTTG	-10.5053
chr4:721600-722600	0.923937	GTTG	-8.04808
chr5:3200-4200	0.516384	GTTG	-0.797552
chr5:3400-4400	0.943632	GTTG	-0.684845
chr5:31200-32200	0.860048	GTTG	-5.47744
chr5:41200-42200	0.542834	GTTG	-1.03186
chr5:41400-42400	0.795296	GTTG	-2.12348
chr5:41600-42600	0.877535	GTTG	-1.7064
chr5:42400-43400	0.768573	GTTG	-7.10105
chr5:42600-43600	0.844317	GTTG	-6.99373
chr5:57000-58000	0.594661	GTTG	-0.530999
chr5:57200-58200	0.774039	GTTG	-1.7682
chr5:61600-62600	0.509539	GTTG	-1.04522
chr5:64200-65200	0.959683	GTTG	-2.0139
chr5:64400-65400	0.978027	GTTG	-1.01881
chr5:69200-70200	0.966263	GTTG	-9.0221
chr5:69400-70400	0.929113	GTTG	-9.62454
chr5:69600-70600	0.967999	GTTG	-10.7466
chr5:69800-70800	0.96171	GTTG	-12.96
chr5:72600-73600	0.981724	GTTG	-4.52724
chr5:72800-73800	0.999419	GTTG	-4.6955
chr5:73000-74000	0.989264	GTTG	-2.82986
chr5:73400-74400	0.999965	GTTG	-5.04068
chr5:73600-74600	0.999925	GTTG	-8.74233
chr5:73800-74800	0.555507	GTTG	-13.1129
chr5:74000-75000	0.854689	GTTG	-4.69389
chr5:75000-76000	0.769403	GTTG	-2.7135
chr5:80000-81000	0.511451	GTTG	-2.64558
chr5:99200-100200	0.941919	GTTG	-3.80044
chr5:100600-101600	0.975772	GTTG	-2.72749
chr5:103200-104200	0.796108	GTTG	0.0198392
chr5:103600-104600	0.909732	GTTG	0.126371
chr5:103800-104800	0.527005	GTTG	0.103456
chr5:105200-106200	0.630926	GTTG	-3.3322
chr5:112600-113600	0.972862	GTTG	-4.29696
chr5:113800-114800	0.567263	GTTG	-1.94664
chr5:121600-122600	0.693261	GTTG	-3.22031
chr5:123200-124200	0.98601	GTTG	-1.69541
chr5:131200-132200	0.667741	GTTG	-2.822
chr5:138200-139200	0.682702	GTTG	-1.80828
chr5:147000-148000	0.959495	GTTG	-11.2758
chr5:148000-149000	0.999894	GTTG	-5.97006
chr5:148200-149200	0.99998	GTTG	-8.68406
chr5:148400-149400	0.995913	GTTG	-9.12566
chr5:149000-150000	0.982174	GTTG	-6.36268
chr5:149200-150200	0.999635	GTTG	-4.97225
chr5:149400-150400	0.978821	GTTG	-7.6524
chr5:149800-150800	0.999201	GTTG	-3.45452
chr5:169800-170800	0.586017	GTTG	-5.37292
chr5:171200-172200	0.744092	GTTG	-4.72265
chr5:171800-172800	0.997129	GTTG	-0.577999
chr5:172000-173000	0.998879	GTTG	-0.686145
chr5:172200-173200	0.711259	GTTG	-0.83388
chr5:172400-173400	0.956546	GTTG	-5.93092
chr5:172600-173600	0.965362	GTTG	-6.94465
chr5:173200-174200	0.913643	GTTG	-2.42888
chr5:176200-177200	0.702491	GTTG	-9.26903
chr5:176400-177400	0.909454	GTTG	-13.7243
chr5:181200-182200	0.797484	GTTG	-1.19352
chr5:181400-182400	0.642553	GTTG	-1.07037
chr5:182000-183000	0.959096	GTTG	-4.21615
chr5:182200-183200	0.527841	GTTG	-7.3244
chr5:193400-194400	0.927124	GTTG	-0.98868
chr5:193600-194600	0.997605	GTTG	-2.00206
chr5:193800-194800	0.996328	GTTG	-3.23555
chr5:194200-195200	0.996349	GTTG	-5.9036
chr5:194400-195400	0.947614	GTTG	-6.76364
chr5:198400-199400	0.985454	GTTG	-5.59409
chr5:198600-199600	0.983564	GTTG	-12.658
chr5:205000-206000	0.933985	GTTG	-9.92591
chr5:205200-206200	0.994452	GTTG	-8.56911
chr5:205400-206400	0.594387	GTTG	-5.83472
chr5:205600-206600	0.928705	GTTG	-8.22443
chr5:205800-206800	0.997252	GTTG	-14.1243
chr5:206000-207000	0.931497	GTTG	-11.6883
chr5:214000-215000	0.962295	GTTG	-5.16136
chr5:214200-215200	0.92528	GTTG	-3.00103
chr5:214400-215400	0.579226	GTTG	-6.09889
chr5:214600-215600	0.979712	GTTG	-7.69275
chr5:214800-215800	0.933861	GTTG	-6.11574
chr5:215000-216000	0.931048	GTTG	-2.37524
chr5:254400-255400	0.977662	GTTG	-9.1318
chr5:254600-255600	0.997908	GTTG	-6.80217
chr5:254800-255800	0.887191	GTTG	-5.11314
chr5:255000-256000	0.93178	GTTG	-1.94914
chr5:262000-263000	0.962293	GTTG	-7.83333
chr5:262200-263200	0.998445	GTTG	-6.82885
chr5:262400-263400	0.987663	GTTG	-6.30068
chr5:262800-263800	0.601098	GTTG	-3.20229
chr5:263600-264600	0.775582	GTTG	-2.19026
chr5:263800-264800	0.942686	GTTG	-0.962194
chr5:264000-265000	0.987637	GTTG	-1.27531
chr5:264400-265400	0.999151	GTTG	-6.34229
chr5:264600-265600	0.995119	GTTG	-7.1436
chr5:265000-266000	0.998676	GTTG	-2.65096
chr5:265200-266200	0.98919	GTTG	-3.24191
chr5:272600-273600	0.76318	GTTG	-7.51299
chr5:273000-274000	0.874476	GTTG	-2.57722
chr5:276200-277200	0.984131	GTTG	-4.66546
chr5:277600-278600	0.56739	GTTG	-4.09148
chr5:278000-279000	0.977962	GTTG	-7.94184
chr5:278400-279400	0.985402	GTTG	-8.76098
chr5:284400-285400	0.935174	GTTG	-3.74198
chr5:284600-285600	0.973373	GTTG	-4.41815
chr5:288800-289800	0.994314	GTTG	-1.71929
chr5:289000-290000	0.913649	GTTG	-2.25187
chr5:291800-292800	0.60977	GTTG	-1.81039
chr5:292000-293000	0.995929	GTTG	-4.90283
chr5:292200-293200	0.991979	GTTG	-3.7247
chr5:292400-293400	0.984951	GTTG	-6.90861
chr5:292600-293600	0.909951	GTTG	-5.25021
chr5:297600-298600	0.961743	GTTG	-0.0417007
chr5:324200-325200	0.883887	GTTG	-0.0234534
chr5:324400-325400	0.930498	GTTG	-0.106427
chr5:329400-330400	0.981474	GTTG	-8.78439
chr5:335600-336600	0.692283	GTTG	-4.47474
chr5:335800-336800	0.987892	GTTG	-5.59376
chr5:336000-337000	0.517634	GTTG	-6.19394
chr5:336200-337200	0.977474	GTTG	-5.69633
chr5:336400-337400	0.993306	GTTG	-5.44749
chr5:336600-337600	0.957985	GTTG	-6.47253
chr5:351400-352400	0.545156	GTTG	-1.20512
chr5:351600-352600	0.990831	GTTG	-0.261215
chr5:352400-353400	0.988888	GTTG	-6.72549
chr5:352600-353600	0.922831	GTTG	-6.89863
chr5:352800-353800	0.991031	GTTG	-8.52111
chr5:353000-354000	0.998701	GTTG	-4.44466
chr5:353200-354200	0.998923	GTTG	-6.19829
chr5:353400-354400	0.9808	GTTG	-5.15136
chr5:355200-356200	0.895572	GTTG	-0.260263
chr5:364200-365200	0.879178	GTTG	-4.54949
chr5:365600-366600	0.899726	GTTG	-2.66531
chr5:368000-369000	0.957474	GTTG	-10.7526
chr5:374800-375800	0.98984	GTTG	-5.76653
chr5:383400-384400	0.993755	GTTG	-5.68249
chr5:383600-384600	0.994322	GTTG	-7.30873
chr5:388800-389800	0.83299	GTTG	-3.34441
chr5:392000-393000	0.967576	GTTG	-6.50249
chr5:392200-393200	0.923871	GTTG	-5.44247
chr5:392800-393800	0.94769	GTTG	-4.4268
chr5:393000-394000	0.593492	GTTG	-3.84095
chr5:393200-394200	0.850581	GTTG	-0.763934
chr5:417400-418400	0.979945	GTTG	-3.52437
chr5:424000-425000	0.913114	GTTG	-1.87291
chr5:424200-425200	0.865624	GTTG	-5.06672
chr5:426600-427600	0.981275	GTTG	-6.15731
chr5:428600-429600	0.911045	GTTG	-8.55741
chr5:428800-429800	0.938457	GTTG	-6.23537
chr5:437400-438400	0.825566	GTTG	-4.29213
chr5:437600-438600	0.923716	GTTG	-2.64972
chr5:438000-439000	0.98228	GTTG	-7.01173
chr5:438200-439200	0.994294	GTTG	-8.74389
chr5:438400-439400	0.994088	GTTG	-7.84546
chr5:438600-439600	0.884355	GTTG	-3.74348
chr5:443200-444200	0.986062	GTTG	-6.37108
chr5:443400-444400	0.985284	GTTG	-8.23599
chr5:444000-445000	0.995922	GTTG	-6.65249
chr5:444200-445200	0.999882	GTTG	-7.51182
chr5:444400-445400	0.999975	GTTG	-8.41342
chr5:444600-445600	0.99938	GTTG	-6.19158
chr5:445000-446000	0.869519	GTTG	-4.00296
chr5:445200-446200	0.985627	GTTG	-4.92371
chr5:448400-449400	0.929146	GTTG	-1.33703
chr5:448600-449600	0.995061	GTTG	-1.41633
chr5:448800-449800	0.940768	GTTG	-1.51418
chr5:449000-450000	0.943687	GTTG	-9.14388
chr5:454000-455000	0.983258	GTTG	-6.64985
chr5:454200-455200	0.794048	GTTG	-10.4469
chr5:454400-455400	0.999348	GTTG	-10.5875
chr5:454600-455600	0.999202	GTTG	-4.87258
chr5:454800-455800	0.835655	GTTG	-4.78132
chr5:458200-459200	0.72341	GTTG	-11.2403
chr5:458400-459400	0.997351	GTTG	-10.4745
chr5:458600-459600	0.979905	GTTG	-6.68514
chr5:459000-460000	0.52126	GTTG	-4.25238
chr5:464000-465000	0.516426	GTTG	-1.5728
chr5:464200-465200	0.977239	GTTG	-4.34184
chr5:464400-465400	0.960695	GTTG	-5.79714
chr5:465000-466000	0.930935	GTTG	-0.769855
chr5:465600-466600	0.969696	GTTG	-2.97206
chr5:466200-467200	0.954388	GTTG	-1.95928
chr5:467000-468000	0.928388	GTTG	-1.54694
chr5:472400-473400	0.993701	GTTG	-6.55569
chr5:472600-473600	0.865282	GTTG	-9.59862
chr5:473000-474000	0.583035	GTTG	-3.77759
chr5:474200-475200	0.991128	GTTG	-4.7906
chr5:474800-475800	0.96766	GTTG	-1.0023
chr5:475000-476000	0.784864	GTTG	-0.249779
chr5:475600-476600	0.986658	GTTG	-4.43005
chr5:475800-476800	0.995758	GTTG	-7.72938
chr5:476000-477000	0.998923	GTTG	-12.0632
chr5:476200-477200	0.976589	GTTG	-15.6697
chr5:482600-483600	0.702122	GTTG	-1.37194
chr5:483000-484000	0.911028	GTTG	-2.95181
chr5:483200-484200	0.62232	GTTG	-1.90746
chr5:489000-490000	0.881765	GTTG	-5.72092
chr5:489600-490600	0.988607	GTTG	-5.80096
chr5:489800-490800	0.989331	GTTG	-4.96814
chr5:493800-494800	0.977203	GTTG	-10.3981
chr5:494000-495000	0.994738	GTTG	-10.1504
chr5:494200-495200	0.972657	GTTG	-7.15497
chr5:496200-497200	0.770749	GTTG	-6.45274
chr5:496400-497400	0.676585	GTTG	-6.73909
chr5:496800-497800	0.998228	GTTG	-7.03581
chr5:497000-498000	0.998615	GTTG	-10.8127
chr5:497200-498200	0.995599	GTTG	-6.24579
chr5:497400-498400	0.939426	GTTG	-8.29301
chr5:498000-499000	0.966481	GTTG	-0.263463
chr5:498200-499200	0.919577	GTTG	-0.00481442
chr5:501600-502600	0.968672	GTTG	-4.13261
chr5:501800-502800	0.549971	GTTG	0.239375
chr5:502000-503000	0.587575	GTTG	-1.98942
chr5:502200-503200	0.950186	GTTG	-4.41977
chr5:502400-503400	0.996924	GTTG	-2.67896
chr5:502600-503600	0.987042	GTTG	-1.53464
chr5:504400-505400	0.983299	GTTG	-5.53365
chr5:504600-505600	0.660147	GTTG	-7.84119
chr5:505600-506600	0.855244	GTTG	-5.26478
chr5:506000-507000	0.906987	GTTG	-5.46099
chr5:506800-507800	0.932557	GTTG	-2.1352
chr5:507400-508400	0.977057	GTTG	-6.96441
chr5:507600-508600	0.994524	GTTG	-8.79942
chr5:507800-508800	0.935717	GTTG	-8.85081
chr5:522000-523000	0.981728	GTTG	-4.20107
chr5:524600-525600	0.997024	GTTG	-11.0986
chr5:529400-530400	0.995438	GTTG	-1.79463
chr5:529600-530600	0.898494	GTTG	-0.466607
chr5:530000-531000	0.902765	GTTG	-5.40736
chr5:530200-531200	0.990734	GTTG	-4.43068
chr5:530600-531600	0.640103	GTTG	-3.51894
chr5:531000-532000	0.995995	GTTG	-7.41979
chr5:531200-532200	0.999163	GTTG	-10.5577
chr5:531400-532400	0.998721	GTTG	-3.69658
chr5:531600-532600	0.991636	GTTG	-2.86591
chr5:531800-532800	0.612203	GTTG	-0.958324
chr5:538800-539800	0.775841	GTTG	-3.5786
chr5:544200-545200	0.759136	GTTG	-6.58433
chr5:544400-545400	0.870349	GTTG	-7.90696
chr5:549800-550800	0.940117	GTTG	-6.50584
chr5:554200-555200	0.998956	GTTG	-6.78593
chr5:554400-555400	0.998702	GTTG	-5.72583
chr5:554600-555600	0.841577	GTTG	-7.54579
chr5:555800-556800	0.844748	GTTG	-6.23454
chr5:556000-557000	0.99894	GTTG	-9.64268
chr5:556200-557200	0.996992	GTTG	-13.2237
chr5:563800-564800	0.846447	GTTG	-6.35577
chr5:564000-565000	0.961897	GTTG	-4.88872
chr5:566400-567400	0.845974	GTTG	-2.91173
chr5:567800-568800	0.967726	GTTG	-8.31187
chr5:568000-569000	0.999122	GTTG	-6.09866
chr5:568200-569200	0.908035	GTTG	-4.42676
chr5:569400-570400	0.992091	GTTG	-10.6736
chr5:569600-570600	0.995508	GTTG	-8.32043
chr5:569800-570800	0.998231	GTTG	-7.78461
chr5:570000-571000	0.99878	GTTG	-2.5545
chr5:570200-571200	0.977441	GTTG	0.168292
chr5:572200-573200	0.604945	GTTG	-2.45131
chr5:579000-580000	0.98824	GTTG	-9.17344
chr5:579200-580200	0.989104	GTTG	-7.71857
chr5:580000-581000	0.825252	GTTG	-0.743722
chr5:580200-581200	0.959859	GTTG	-0.892467
chr5:580400-581400	0.808664	GTTG	-1.11448
chr5:580800-581800	0.798493	GTTG	-0.584486
chr5:581000-582000	0.864815	GTTG	-0.46777
chr5:585000-586000	0.87181	GTTG	-4.32166
chr5:585200-586200	0.804419	GTTG	-5.44936
chr5:585800-586800	0.997296	GTTG	-0.53971
chr5:586000-587000	0.995351	GTTG	-0.719443
chr5:595600-596600	0.732006	GTTG	-1.84439
chr5:595800-596800	0.877778	GTTG	-2.4807
chr5:602600-603600	0.655897	GTTG	-7.44269
chr5:602800-603800	0.99194	GTTG	-10.7133
chr5:603000-604000	0.999558	GTTG	-10.5357
chr5:603200-604200	0.993648	GTTG	-14.1852
chr5:603400-604400	0.963923	GTTG	-9.84535
chr5:608600-609600	0.769995	GTTG	-1.29185
chr5:609200-610200	0.973252	GTTG	-10.9619
chr5:611600-612600	0.878741	GTTG	-4.15247
chr5:611800-612800	0.993896	GTTG	-5.77039
chr5:612000-613000	0.994339	GTTG	-8.97419
chr5:612200-613200	0.986164	GTTG	-4.29548
chr5:623200-624200	0.593837	GTTG	-4.71164
chr5:626200-627200	0.687414	GTTG	-4.23222
chr5:632800-633800	0.963561	GTTG	-5.99715
chr5:633000-634000	0.986546	GTTG	-7.26492
chr5:633200-634200	0.985094	GTTG	-3.35189
chr5:642400-643400	0.82472	GTTG	-2.90221
chr5:652200-653200	0.991405	GTTG	-2.35177
chr5:655600-656600	0.875731	GTTG	-3.8812
chr5:655800-656800	0.875513	GTTG	-3.73962
chr5:661600-662600	0.997725	GTTG	-10.5084
chr5:662200-663200	0.93795	GTTG	-12.2944
chr5:668000-669000	0.766841	GTTG	-4.30047
chr5:681800-682800	0.843591	GTTG	-0.0375791
chr5:689400-690400	0.89475	GTTG	-9.22568
chr5:689600-690600	0.993472	GTTG	-7.06603
chr5:689800-690800	0.959188	GTTG	-4.7834
chr5:690000-691000	0.983595	GTTG	-6.94326
chr5:690200-691200	0.790754	GTTG	-9.76481
chr5:693200-694200	0.654649	GTTG	-4.81483
chr5:693400-694400	0.989825	GTTG	-3.08751
chr5:697000-698000	0.791694	GTTG	-6.2877
chr5:697200-698200	0.99733	GTTG	-3.05574
chr5:697400-698400	0.996667	GTTG	-2.12084
chr5:697600-698600	0.999435	GTTG	-0.240511
chr5:697800-698800	0.996798	GTTG	0.216577
chr5:698400-699400	0.71712	GTTG	-0.268129
chr5:699600-700600	0.696921	GTTG	-1.63939
chr5:699800-700800	0.859127	GTTG	-4.21905
chr5:700000-701000	0.998735	GTTG	-10.003
chr5:700200-701200	0.999898	GTTG	-10.1703
chr5:700400-701400	0.921069	GTTG	-11.8834
chr5:701800-702800	0.83863	GTTG	-6.47143
chr5:702000-703000	0.902415	GTTG	-6.6369
chr5:702200-703200	0.998182	GTTG	-9.53821
chr5:702400-703400	0.999979	GTTG	-4.44164
chr5:702600-703600	0.999916	GTTG	-5.47133
chr5:708800-709800	0.914082	GTTG	-0.281787
chr5:709000-710000	0.954287	GTTG	-0.492775
chr5:709200-710200	0.910815	GTTG	-1.3911
chr5:710600-711600	0.808887	GTTG	-9.77806
chr5:711000-712000	0.706732	GTTG	-8.28073
chr5:711200-712200	0.978871	GTTG	-5.46333
chr5:711400-712400	0.994935	GTTG	-7.55379
chr5:711600-712600	0.979912	GTTG	-4.24083
chr5:711800-712800	0.876987	GTTG	-6.50628
chr5:712000-713000	0.895208	GTTG	-7.27033
chr5:726200-727200	0.967134	GTTG	-2.60786
chr5:727200-728200	0.674997	GTTG	-1.95572
chr5:727400-728400	0.963349	GTTG	-4.88169
chr5:727600-728600	0.969287	GTTG	-5.34632
chr5:727800-728800	0.750382	GTTG	-7.10908
chr5:731000-732000	0.955222	GTTG	-2.84304
chr5:731200-732200	0.993511	GTTG	-6.98921
chr5:731400-732400	0.893789	GTTG	-4.74489
chr5:735800-736800	0.933167	GTTG	-7.59689
chr5:736000-737000	0.892736	GTTG	-7.21829
chr5:738800-739800	0.878399	GTTG	-5.70876
chr5:739000-740000	0.691228	GTTG	-3.17244
chr5:739200-740200	0.837789	GTTG	-1.44708
chr5:743200-744200	0.970314	GTTG	-6.94984
chr5:745400-746400	0.588155	GTTG	-6.29693
chr5:752000-753000	0.508848	GTTG	-2.39935
chr5:752400-753400	0.94809	GTTG	-1.87177
chr5:752600-753600	0.989786	GTTG	-1.2791
chr5:754200-755200	0.974719	GTTG	-7.22644
chr5:754400-755400	0.943915	GTTG	-7.45852
chr5:761600-762600	0.855804	GTTG	-7.89324
chr5:761800-762800	0.918263	GTTG	-6.37104
chr5:775200-776200	0.906542	GTTG	-4.77761
chr5:775800-776800	0.999584	GTTG	-12.6392
chr5:776000-777000	0.999947	GTTG	-12.9859
chr5:776200-777200	0.999642	GTTG	-17.3748
chr5:776400-777400	0.999159	GTTG	-17.0138
chr5:776600-777600	0.997562	GTTG	-14.8529
chr5:776800-777800	0.865768	GTTG	-18.4968
chr5:777000-778000	0.97411	GTTG	-8.48143
chr5:777200-778200	0.918181	GTTG	-2.81198
chr5:777400-778400	0.93131	GTTG	-6.54982
chr5:777600-778600	0.868646	GTTG	-7.37568
chr5:777800-778800	0.84239	GTTG	-5.5079
chr5:779800-780800	0.622941	GTTG	-1.89695
chr5:780000-781000	0.512244	GTTG	-1.61108
chr5:780600-781600	0.994177	GTTG	-6.56514
chr5:780800-781800	0.634605	GTTG	-4.43149
chr5:781200-782200	0.950726	GTTG	-2.08766
chr5:781400-782400	0.823537	GTTG	-0.712201
chr5:782000-783000	0.988576	GTTG	-6.19067
chr5:794200-795200	0.921449	GTTG	-7.35866
chr5:801600-802600	0.985475	GTTG	-2.83303
chr5:801800-802800	0.860565	GTTG	-5.41549
chr5:802200-803200	0.996917	GTTG	-6.09993
chr5:802400-803400	0.914985	GTTG	-6.12046
chr5:804000-805000	0.931066	GTTG	-3.09492
chr5:805000-806000	0.961532	GTTG	-4.87192
chr5:805200-806200	0.997491	GTTG	-6.39988
chr5:805400-806400	0.994443	GTTG	-4.04981
chr5:817800-818800	0.715544	GTTG	-4.17003
chr5:818000-819000	0.973744	GTTG	-4.82363
chr5:818200-819200	0.73614	GTTG	-4.83838
chr5:832000-833000	0.861828	GTTG	-6.43173
chr5:834400-835400	0.971273	GTTG	-13.3781
chr5:834600-835600	0.963644	GTTG	-10.1019
chr5:851200-852200	0.976183	GTTG	-1.60942e-06
chr5:851400-852400	0.896469	GTTG	-7.11891e-08
chr5:854600-855600	0.987154	GTTG	-7.62161
chr5:854800-855800	0.999871	GTTG	-5.97578
chr5:855000-856000	0.998913	GTTG	-5.57237
chr5:855400-856400	0.582645	GTTG	-3.23654
chr5:857800-858800	0.9955	GTTG	-7.17113
chr5:868000-869000	0.915925	GTTG	-12.1308
chr5:873000-874000	0.964603	GTTG	-3.46762
chr5:880600-881600	0.998895	GTTG	-12.2749
chr5:880800-881800	0.99886	GTTG	-11.3922
chr5:881000-882000	0.776203	GTTG	-8.82109
chr5:881200-882200	0.710309	GTTG	-4.84995
chr5:881600-882600	0.92511	GTTG	-3.49432
chr5:883400-884400	0.525409	GTTG	-5.52248
chr5:883600-884600	0.987094	GTTG	-5.31897
chr5:894000-895000	0.825862	GTTG	-1.02107
chr5:900000-901000	0.993848	GTTG	-2.34612
chr5:900200-901200	0.99818	GTTG	-1.62477
chr5:900600-901600	0.979698	GTTG	-8.62578
chr5:900800-901800	0.99184	GTTG	-10.6011
chr5:903000-904000	0.963403	GTTG	-2.39227
chr5:903200-904200	0.946326	GTTG	-6.01821
chr5:903400-904400	0.996057	GTTG	-10.4442
chr5:906400-907400	0.934775	GTTG	-9.01827
chr5:906600-907600	0.999692	GTTG	-11.4256
chr5:906800-907800	0.98123	GTTG	-9.5726
chr5:907200-908200	0.61919	GTTG	-6.20805
chr5:907400-908400	0.974323	GTTG	-6.43175
chr5:909800-910800	0.883559	GTTG	-2.54651
chr5:910000-911000	0.777346	GTTG	-8.45127
chr5:918400-919400	0.905566	GTTG	-11.9971
chr5:920200-921200	0.822179	GTTG	-1.39485
chr5:920600-921600	0.594008	GTTG	-1.78792
chr5:920800-921800	0.990079	GTTG	-1.32436
chr5:922200-923200	0.672613	GTTG	1.4895e-07
chr6:14000-15000	0.988589	GTTG	-5.04702
chr6:14200-15200	0.625933	GTTG	-6.35186
chr6:14400-15400	0.728769	GTTG	-6.22027
chr6:25600-26600	0.936599	GTTG	-6.45707
chr6:25800-26800	0.99287	GTTG	-11.057
chr6:26000-27000	0.983987	GTTG	-3.81104
chr6:30000-31000	0.666684	GTTG	-1.98939
chr6:30400-31400	0.989766	GTTG	-6.56036
chr6:30600-31600	0.999705	GTTG	-5.74631
chr6:30800-31800	0.987817	GTTG	-4.3128
chr6:36000-37000	0.533684	GTTG	-2.41196
chr6:37600-38600	0.985234	GTTG	-10.0223
chr6:37800-38800	0.980372	GTTG	-7.07395
chr6:39400-40400	0.619721	GTTG	-5.82672
chr6:39600-40600	0.975185	GTTG	-7.2757
chr6:49800-50800	0.988127	GTTG	-6.3086
chr6:50000-51000	0.997186	GTTG	-6.60549
chr6:50200-51200	0.983675	GTTG	-3.98205
chr6:75600-76600	0.959583	GTTG	-5.55392
chr6:75800-76800	0.757265	GTTG	-6.70875
chr6:76200-77200	0.64046	GTTG	-0.107014
chr6:79000-80000	0.795317	GTTG	-4.49086
chr6:79200-80200	0.982753	GTTG	-5.7338
chr6:79600-80600	0.740927	GTTG	-1.71144
chr6:86800-87800	0.938337	GTTG	-0.610331
chr6:87000-88000	0.865652	GTTG	-0.394791
chr6:87400-88400	0.981141	GTTG	-7.02008
chr6:87600-88600	0.848838	GTTG	-7.35441
chr6:91600-92600	0.923347	GTTG	-1.64419
chr6:94600-95600	0.778084	GTTG	0.0357382
chr6:94800-95800	0.687679	GTTG	-0.0508853
chr6:112200-113200	0.840451	GTTG	-0.658088
chr6:113400-114400	0.510828	GTTG	-3.25497
chr6:117200-118200	0.990408	GTTG	-4.17038
chr6:117400-118400	0.99198	GTTG	-2.34355
chr6:117600-118600	0.98728	GTTG	-0.731348
chr6:117800-118800	0.961718	GTTG	-0.0567547
chr6:128800-129800	0.836132	GTTG	-5.13502
chr6:129200-130200	0.667549	GTTG	-6.27092
chr6:129800-130800	0.504142	GTTG	-0.873091
chr6:133200-134200	0.996526	GTTG	-7.17075
chr6:133400-134400	0.8403	GTTG	-5.75525
chr6:135000-136000	0.893494	GTTG	-7.17479
chr6:138600-139600	0.547318	GTTG	-3.63954
chr6:139200-140200	0.872272	GTTG	-8.6335
chr6:139400-140400	0.561731	GTTG	-8.28962
chr6:140400-141400	0.565563	GTTG	-1.84795
chr6:140600-141600	0.950674	GTTG	-4.22744
chr6:140800-141800	0.958684	GTTG	-3.45238
chr6:141000-142000	0.778905	GTTG	-1.45543
chr6:143200-144200	0.961188	GTTG	-3.37987
chr6:145800-146800	0.949412	GTTG	-5.03771
chr6:146000-147000	0.889665	GTTG	-10.932
chr6:148000-149000	0.995605	GTTG	-6.71988
chr6:148400-149400	0.976083	GTTG	-7.67159
chr6:148600-149600	0.999005	GTTG	-7.69201
chr6:148800-149800	0.999694	GTTG	-8.51969
chr6:149000-150000	0.981158	GTTG	-9.29346
chr6:149200-150200	0.9518	GTTG	-3.64252
chr6:149400-150400	0.779216	GTTG	-2.12137
chr6:158200-159200	0.970738	GTTG	-5.0492
chr6:158400-159400	0.999845	GTTG	-2.74127
chr6:158600-159600	0.998285	GTTG	-5.29158
chr6:158800-159800	0.961681	GTTG	-1.91415
chr6:159000-160000	0.953052	GTTG	-6.64607
chr6:159200-160200	0.995742	GTTG	-4.56303
chr6:159400-160400	0.997615	GTTG	-3.09188
chr6:159600-160600	0.863931	GTTG	0.0152038
chr6:169800-170800	0.970868	GTTG	-1.1484
chr6:171600-172600	0.948955	GTTG	-3.00668
chr6:171800-172800	0.964513	GTTG	-3.36559
chr6:172000-173000	0.997634	GTTG	-6.52257
chr6:172200-173200	0.996199	GTTG	-11.5458
chr6:172400-173400	0.941995	GTTG	-6.67767
chr6:191800-192800	0.977406	GTTG	-0.299243
chr6:192000-193000	0.957018	GTTG	-0.411679
chr6:200800-201800	0.975629	GTTG	-8.34063
chr6:201200-202200	0.935175	GTTG	-8.22238
chr6:201400-202400	0.97499	GTTG	-7.50263
chr6:213400-214400	0.986334	GTTG	-3.74103
chr6:216400-217400	0.995711	GTTG	-0.795484
chr6:216600-217600	0.979541	GTTG	-1.67881
chr6:216800-217800	0.831352	GTTG	-4.23361
chr6:223400-224400	0.666434	GTTG	-10.2275
chr6:237800-238800	0.999308	GTTG	-5.44918
chr6:238000-239000	0.997895	GTTG	-6.03297
chr6:240400-241400	0.924553	GTTG	-4.63106
chr6:240600-241600	0.999116	GTTG	-2.69418
chr6:240800-241800	0.955956	GTTG	-1.34363
chr6:243200-244200	0.800245	GTTG	-3.55594
chr6:246800-247800	0.961933	GTTG	-2.93441
chr6:255200-256200	0.997805	GTTG	-6.0669
chr6:270000-271000	0.98573	GTTG	-6.56102
chr6:282800-283800	0.741757	GTTG	-0.24649
chr6:294600-295600	0.788887	GTTG	-6.94636
chr6:301800-302800	0.916849	GTTG	-0.462143
chr6:302200-303200	0.938996	GTTG	-1.05952e-07
chr6:303000-304000	0.905972	GTTG	-0.0327152
chr6:322800-323800	0.995483	GTTG	-0.259206
chr6:323000-324000	0.971179	GTTG	-0.0539076
chr6:331600-332600	0.748979	GTTG	-8.80588
chr6:345800-346800	0.813684	GTTG	-1.64441
chr6:346000-347000	0.981703	GTTG	-1.593
chr6:351200-352200	0.980508	GTTG	-5.07012
chr6:351400-352400	0.975775	GTTG	-7.30023
chr6:351600-352600	0.998133	GTTG	-6.79813
chr6:351800-352800	0.968814	GTTG	-5.46692
chr6:352000-353000	0.965452	GTTG	-7.862
chr6:353600-354600	0.72148	GTTG	0.0355567
chr6:366200-367200	0.979104	GTTG	-3.86522
chr6:366400-367400	0.998548	GTTG	-9.57661
chr6:366600-367600	0.998364	GTTG	-9.66532
chr6:366800-367800	0.9922	GTTG	-8.6633
chr6:369600-370600	0.993096	GTTG	-4.74904
chr6:369800-370800	0.961754	GTTG	-10.3917
chr6:370200-371200	0.980871	GTTG	-2.12344
chr6:370400-371400	0.69783	GTTG	-1.61518
chr6:371000-372000	0.701553	GTTG	-3.30789
chr6:371200-372200	0.98965	GTTG	-2.87154
chr6:371400-372400	0.960088	GTTG	-2.32563
chr6:375200-376200	0.994638	GTTG	-4.56674
chr6:375400-376400	0.999288	GTTG	-2.94264
chr6:393000-394000	0.994456	GTTG	-6.40139
chr6:393200-394200	0.992807	GTTG	-7.98351
chr6:394000-395000	0.967025	GTTG	1.60927e-07
chr6:398000-399000	0.678294	GTTG	-3.35656
chr6:398200-399200	0.97253	GTTG	-4.87643
chr6:413400-414400	0.951489	GTTG	-3.56591
chr6:416200-417200	0.918621	GTTG	-0.567531
chr6:416800-417800	0.780418	GTTG	-5.43559
chr6:417000-418000	0.908539	GTTG	-9.79432
chr6:424800-425800	0.755278	GTTG	-5.5275
chr6:429600-430600	0.923948	GTTG	-4.89909
chr6:429800-430800	0.936151	GTTG	-12.3882
chr6:430000-431000	0.999823	GTTG	-8.59021
chr6:430200-431200	0.999734	GTTG	-6.54411
chr6:434000-435000	0.632702	GTTG	-5.31014
chr6:436800-437800	0.964479	GTTG	-6.92066
chr6:437800-438800	0.785996	GTTG	-0.0657194
chr6:438600-439600	0.734816	GTTG	-12.9215
chr6:439200-440200	0.983895	GTTG	-2.54711
chr6:439400-440400	0.833044	GTTG	-6.21309
chr6:448000-449000	0.881001	GTTG	-6.6856
chr6:451000-452000	0.998759	GTTG	-10.1256
chr6:451200-452200	0.999564	GTTG	-11.9031
chr6:451400-452400	0.993046	GTTG	-10.3785
chr6:452000-453000	0.625958	GTTG	-5.0446
chr6:454400-455400	0.620332	GTTG	-2.4052
chr6:457000-458000	0.836271	GTTG	-1.05742e-07
chr6:460000-461000	0.969112	GTTG	-2.67721
chr6:462000-463000	0.951247	GTTG	-5.67389
chr6:462200-463200	0.989605	GTTG	-12.0378
chr6:465400-466400	0.567889	GTTG	-0.979326
chr6:465600-466600	0.942647	GTTG	-1.69066
chr6:467000-468000	0.803368	GTTG	-2.13046
chr6:467200-468200	0.707365	GTTG	-1.9766
chr6:480200-481200	0.991221	GTTG	-3.48817
chr6:480400-481400	0.691536	GTTG	-2.35886
chr6:493000-494000	0.974956	GTTG	-10.3425
chr6:493200-494200	0.996464	GTTG	-6.39751
chr6:498000-499000	0.982	GTTG	-3.05544
chr6:498200-499200	0.948924	GTTG	-7.02429
chr6:504000-505000	0.70196	GTTG	-8.47402
chr6:504200-505200	0.995069	GTTG	-11.9712
chr6:504400-505400	0.996848	GTTG	-6.93708
chr6:517000-518000	0.976459	GTTG	-5.83671
chr6:517200-518200	0.88229	GTTG	-4.48256
chr6:523400-524400	0.906409	GTTG	-3.68522
chr6:523600-524600	0.940529	GTTG	-2.69098
chr6:523800-524800	0.717136	GTTG	-1.87883
chr6:527200-528200	0.982447	GTTG	-3.69735
chr6:527400-528400	0.833264	GTTG	-4.60846
chr6:540400-541400	0.952816	GTTG	-8.26697
chr6:540600-541600	0.997064	GTTG	-7.87525
chr6:541200-542200	0.997947	GTTG	-6.2642
chr6:541400-542400	0.995882	GTTG	-8.6198
chr6:541600-542600	0.953992	GTTG	-8.13356
chr6:541800-542800	0.771823	GTTG	-4.94687
chr6:544200-545200	0.977504	GTTG	-8.99792
chr6:544400-545400	0.9834	GTTG	-4.74233
chr6:544600-545600	0.946225	GTTG	-1.69829
chr6:551800-552800	0.622915	GTTG	0.0123579
chr6:554000-555000	0.606161	GTTG	-2.87228
chr6:557800-558800	0.794962	GTTG	-0.440322
chr6:560400-561400	0.610066	GTTG	2.59249e-08
chr6:560600-561600	0.994202	GTTG	3.95643e-06
chr6:560800-561800	0.573071	GTTG	1.97868e-08
chr6:562400-563400	0.997988	GTTG	-9.38745
chr6:563400-564400	0.966127	GTTG	-2.22254
chr6:563600-564600	0.876281	GTTG	-0.312107
chr6:564400-565400	0.744083	GTTG	-0.0297973
chr6:572400-573400	0.581242	GTTG	-1.62317
chr6:572600-573600	0.741182	GTTG	-1.61485
chr6:575400-576400	0.832308	GTTG	-4.46191
chr6:575600-576600	0.994427	GTTG	-3.18981
chr6:575800-576800	0.996072	GTTG	-2.04018
chr6:582000-583000	0.907569	GTTG	-5.63273
chr6:582200-583200	0.894372	GTTG	-7.90653
chr6:582400-583400	0.958898	GTTG	-13.4639
chr6:588200-589200	0.701445	GTTG	-2.07269
chr6:596000-597000	0.969752	GTTG	-4.70828
chr6:617000-618000	0.558893	GTTG	-0.959716
chr6:640200-641200	0.658052	GTTG	-3.85632
chr6:654800-655800	0.993265	GTTG	-6.92088
chr6:655000-656000	0.966433	GTTG	-4.86272
chr6:655600-656600	0.995264	GTTG	-3.70787
chr6:655800-656800	0.999302	GTTG	-5.21618
chr6:656000-657000	0.99657	GTTG	-2.95997
chr6:659000-660000	0.986035	GTTG	-5.6861
chr6:659200-660200	0.963356	GTTG	-6.10978
chr6:661800-662800	0.997677	GTTG	-1.55096
chr6:662000-663000	0.990379	GTTG	-1.25289
chr6:673600-674600	0.947403	GTTG	-4.81801
chr6:673800-674800	0.992979	GTTG	-5.41475
chr6:675800-676800	0.972375	GTTG	-3.08574
chr6:676000-677000	0.987199	GTTG	-3.58004
chr6:689800-690800	0.693636	GTTG	-4.58805
chr6:693200-694200	0.970648	GTTG	-5.64574
chr6:694400-695400	0.952837	GTTG	-6.75291
chr6:694600-695600	0.998	GTTG	-10.2788
chr6:694800-695800	0.998887	GTTG	-8.91534
chr6:724000-725000	0.991381	GTTG	4.72261e-06
chr6:726400-727400	0.698251	GTTG	-2.66589
chr6:729400-730400	0.520573	GTTG	-4.13607
chr6:729600-730600	0.926209	GTTG	-9.04454
chr6:729800-730800	0.976449	GTTG	-7.46307
chr6:730000-731000	0.887828	GTTG	-4.3701
chr6:740000-741000	0.95171	GTTG	-2.54644
chr6:745400-746400	0.971769	GTTG	-8.24855
chr6:745600-746600	0.819401	GTTG	-9.59801
chr6:758000-759000	0.938216	GTTG	-12.2841
chr6:767800-768800	0.607157	GTTG	-1.91579
chr6:770200-771200	0.814226	GTTG	-4.84433
chr6:772200-773200	0.538802	GTTG	-3.4531
chr6:774400-775400	0.937018	GTTG	-2.16233
chr6:774600-775600	0.959504	GTTG	-0.899031
chr6:774800-775800	0.805588	GTTG	0.0529094
chr6:776400-777400	0.78829	GTTG	-4.2529
chr6:785800-786800	0.994755	GTTG	-2.56921
chr6:786000-787000	0.942692	GTTG	-2.90521
chr6:787600-788600	0.594171	GTTG	-2.8051
chr6:790000-791000	0.805727	GTTG	-1.19141
chr6:790200-791200	0.933571	GTTG	-1.35533
chr6:802200-803200	0.586979	GTTG	-7.2078
chr6:802400-803400	0.988112	GTTG	-8.95791
chr6:809200-810200	0.800947	GTTG	-6.11573
chr6:812600-813600	0.747837	GTTG	-5.97212
chr6:814000-815000	0.629698	GTTG	-1.53454
chr6:814600-815600	0.950115	GTTG	-3.65524
chr6:814800-815800	0.882233	GTTG	-5.23807
chr6:815000-816000	0.910226	GTTG	-5.68873
chr6:815200-816200	0.752855	GTTG	-4.72752
chr6:818600-819600	0.83382	GTTG	-9.22933
chr6:818800-819800	0.947312	GTTG	-7.3733
chr6:819600-820600	0.608423	GTTG	-3.71677
chr6:822400-823400	0.987598	GTTG	-6.76266
chr6:822600-823600	0.993979	GTTG	-8.40429
chr6:828600-829600	0.93403	GTTG	-4.38676
chr6:843600-844600	0.996909	GTTG	-12.7295
chr6:843800-844800	0.996824	GTTG	-7.99438
chr6:844000-845000	0.989619	GTTG	-5.31427
chr6:855200-856200	0.537276	GTTG	-5.283
chr6:855400-856400	0.69157	GTTG	-4.75828
chr6:855800-856800	0.987804	GTTG	-3.2658
chr6:856000-857000	0.980744	GTTG	-2.08716
chr6:856400-857400	0.530253	GTTG	-1.67243
chr6:856600-857600	0.967724	GTTG	-1.25013
chr6:865800-866800	0.999629	GTTG	-8.06077
chr6:866000-867000	0.99994	GTTG	-7.79644
chr6:866200-867200	0.991983	GTTG	-10.3104
chr6:868000-869000	0.87528	GTTG	-13.5316
chr6:868200-869200	0.999118	GTTG	-11.0293
chr6:868400-869400	0.980838	GTTG	-12.2308
chr6:868600-869600	0.996665	GTTG	-10.882
chr6:868800-869800	0.986872	GTTG	-7.48634
chr6:869600-870600	0.9969	GTTG	-12.5929
chr6:869800-870800	0.999896	GTTG	-11.8405
chr6:870000-871000	0.99916	GTTG	-9.86186
chr6:870600-871600	0.998192	GTTG	-7.72199
chr6:871800-872800	0.874131	GTTG	-0.630365
chr6:872200-873200	0.975085	GTTG	-2.53857
chr6:872400-873400	0.987395	GTTG	-2.6751
chr6:872600-873600	0.54441	GTTG	-3.27454
chr6:872800-873800	0.534594	GTTG	-4.6873
chr6:873000-874000	0.692377	GTTG	-5.25734
chr6:876400-877400	0.798912	GTTG	-6.61347
chr6:876600-877600	0.734861	GTTG	-5.77925
chr6:881400-882400	0.991811	GTTG	-6.82509
chr6:881600-882600	0.69492	GTTG	-8.28788
chr6:883200-884200	0.869798	GTTG	-2.3691
chr6:884200-885200	0.998019	GTTG	-5.94268
chr6:885000-886000	0.985247	GTTG	-1.66216
chr6:885200-886200	0.921229	GTTG	-1.34789
chr6:886600-887600	0.977104	GTTG	-6.5222
chr6:886800-887800	0.987723	GTTG	-6.63576
chr6:891400-892400	0.928298	GTTG	-2.97287
chr6:891600-892600	0.981481	GTTG	-3.20051
chr6:892200-893200	0.94041	GTTG	-0.820584
chr6:892800-893800	0.97391	GTTG	-9.02518
chr6:893000-894000	0.674098	GTTG	-8.50832
chr6:894200-895200	0.781286	GTTG	-6.25402
chr6:894400-895400	0.963261	GTTG	-5.27475
chr6:894600-895600	0.586398	GTTG	-1.24982
chr6:895400-896400	0.98316	GTTG	-3.13943
chr6:895600-896600	0.768327	GTTG	-9.64036
chr6:900600-901600	0.981877	GTTG	-0.105847
chr6:901000-902000	0.948999	GTTG	-0.824058
chr6:902200-903200	0.954323	GTTG	-4.40802
chr6:902400-903400	0.884599	GTTG	-8.03006
chr6:902800-903800	0.94366	GTTG	-5.27111
chr6:903000-904000	0.989505	GTTG	-5.47442
chr6:903400-904400	0.999592	GTTG	-9.93006
chr6:903600-904600	0.999656	GTTG	-12.1908
chr6:905800-906800	0.947062	GTTG	-15.6294
chr6:906000-907000	0.930786	GTTG	-12.4346
chr6:906400-907400	0.930106	GTTG	-9.34006
chr6:906600-907600	0.917033	GTTG	-11.5009
chr6:910200-911200	0.963056	GTTG	-3.7463
chr6:910400-911400	0.978507	GTTG	-3.19927
chr6:911600-912600	0.847219	GTTG	-3.14422
chr6:911800-912800	0.870261	GTTG	-5.95767
chr6:912000-913000	0.539821	GTTG	-2.44499
chr6:914600-915600	0.986596	GTTG	-2.75569
chr6:915400-916400	0.857047	GTTG	-3.15163
chr6:915600-916600	0.971775	GTTG	-6.46449
chr7:16600-17600	0.987572	GTTG	-6.4328
chr7:22400-23400	0.877755	GTTG	-5.51647
chr7:22600-23600	0.999953	GTTG	-5.61703
chr7:22800-23800	0.99796	GTTG	-3.33527
chr7:24800-25800	0.937382	GTTG	-2.33656
chr7:25400-26400	0.948345	GTTG	2.20556e-07
chr7:25800-26800	0.977453	GTTG	-2.56545
chr7:26000-27000	0.642495	GTTG	-3.9183
chr7:26400-27400	0.968118	GTTG	-2.47988
chr7:26600-27600	0.950722	GTTG	-1.65115
chr7:26800-27800	0.903076	GTTG	-1.45011
chr7:27000-28000	0.878934	GTTG	-3.83391
chr7:27200-28200	0.942056	GTTG	-3.26864
chr7:27400-28400	0.667815	GTTG	-3.79649
chr7:27600-28600	0.645933	GTTG	-2.30445
chr7:28200-29200	0.801183	GTTG	-2.1616
chr7:28400-29400	0.549998	GTTG	-1.4435
chr7:28800-29800	0.960346	GTTG	1.2972e-08
chr7:29000-30000	0.926503	GTTG	-0.0675924
chr7:29400-30400	0.767358	GTTG	-1.32446
chr7:29600-30600	0.854922	GTTG	-1.41603
chr7:32400-33400	0.658898	GTTG	-7.40819
chr7:32600-33600	0.994221	GTTG	-5.86591
chr7:33400-34400	0.956167	GTTG	-2.93732
chr7:35000-36000	0.614931	GTTG	-1.34152
chr7:35200-36200	0.992428	GTTG	-4.26071
chr7:35400-36400	0.903301	GTTG	-3.17736
chr7:39600-40600	0.810231	GTTG	-6.39298
chr7:39800-40800	0.98933	GTTG	-6.52644
chr7:40200-41200	0.990475	GTTG	-7.85456
chr7:40400-41400	0.999492	GTTG	-9.40691
chr7:40600-41600	0.977749	GTTG	-15.9303
chr7:41000-42000	0.951598	GTTG	-1.07456
chr7:47200-48200	0.792616	GTTG	-1.69517
chr7:48200-49200	0.8629	GTTG	-0.319341
chr7:57000-58000	0.959327	GTTG	-4.87948
chr7:57200-58200	0.928439	GTTG	-4.67204
chr7:58400-59400	0.984003	GTTG	-5.20618
chr7:65600-66600	0.991459	GTTG	-0.0992914
chr7:72000-73000	0.700217	GTTG	-2.32743
chr7:72200-73200	0.978415	GTTG	-2.60811
chr7:72600-73600	0.951358	GTTG	-1.66481
chr7:72800-73800	0.988888	GTTG	-1.58571
chr7:73400-74400	0.714986	GTTG	-6.91652
chr7:75000-76000	0.98302	GTTG	-8.21237
chr7:75200-76200	0.993622	GTTG	-11.1408
chr7:75400-76400	0.986938	GTTG	-11.2456
chr7:75800-76800	0.994243	GTTG	-3.56352
chr7:76000-77000	0.998702	GTTG	-7.20554
chr7:76200-77200	0.996906	GTTG	-4.60884
chr7:76600-77600	0.680881	GTTG	-1.33657
chr7:102000-103000	0.960868	GTTG	-7.55287
chr7:102200-103200	0.99058	GTTG	-15.3973
chr7:104000-105000	0.992334	GTTG	-9.14647
chr7:104200-105200	0.999329	GTTG	-9.50616
chr7:104400-105400	0.998309	GTTG	-7.71103
chr7:105000-106000	0.956826	GTTG	-0.144421
chr7:105200-106200	0.932248	GTTG	-0.0829881
chr7:115000-116000	0.810708	GTTG	-2.70097
chr7:115200-116200	0.769375	GTTG	-2.35349
chr7:116800-117800	0.808863	GTTG	-1.74519
chr7:118000-119000	0.895805	GTTG	-5.57221
chr7:146000-147000	0.69764	GTTG	0.0741205
chr7:146600-147600	0.955816	GTTG	-1.22121
chr7:146800-147800	0.657209	GTTG	-1.65144
chr7:149600-150600	0.848045	GTTG	-3.35165
chr7:155800-156800	0.900814	GTTG	-7.50948
chr7:156600-157600	0.993598	GTTG	-3.43138
chr7:156800-157800	0.996074	GTTG	-4.42115
chr7:157000-158000	0.981762	GTTG	-4.77918
chr7:157200-158200	0.995927	GTTG	-7.73252
chr7:157400-158400	0.985614	GTTG	-7.05654
chr7:162200-163200	0.809402	GTTG	1.26742e-08
chr7:165200-166200	0.885852	GTTG	-8.83517
chr7:165400-166400	0.997621	GTTG	-6.30174
chr7:165600-166600	0.989512	GTTG	-5.43825
chr7:165800-166800	0.893373	GTTG	-2.07153
chr7:189800-190800	0.91523	GTTG	-9.85934
chr7:190000-191000	0.634666	GTTG	-9.48731
chr7:196400-197400	0.97986	GTTG	-6.77454
chr7:196600-197600	0.97896	GTTG	-8.10568
chr7:198600-199600	0.906625	GTTG	-2.79536
chr7:198800-199800	0.94366	GTTG	-1.50101
chr7:206200-207200	0.982938	GTTG	-5.29223
chr7:206400-207400	0.932479	GTTG	-4.28223
chr7:207200-208200	0.677956	GTTG	-4.92517
chr7:217200-218200	0.987927	GTTG	-5.68398
chr7:217400-218400	0.99896	GTTG	-6.28943
chr7:217600-218600	0.997567	GTTG	-3.99331
chr7:217800-218800	0.942201	GTTG	-2.03684
chr7:218200-219200	0.971834	GTTG	-7.27691
chr7:218400-219400	0.90898	GTTG	-5.40374
chr7:230400-231400	0.617736	GTTG	-2.52664
chr7:230600-231600	0.981163	GTTG	-5.99693
chr7:234200-235200	0.817606	GTTG	-3.79374
chr7:245200-246200	0.600827	GTTG	-4.34621
chr7:246600-247600	0.976116	GTTG	-5.13757
chr7:246800-247800	0.829873	GTTG	-6.8304
chr7:247200-248200	0.97153	GTTG	-8.83415
chr7:247400-248400	0.958157	GTTG	-7.27996
chr7:252600-253600	0.702215	GTTG	-5.20125
chr7:252800-253800	0.98493	GTTG	-9.58661
chr7:253000-254000	0.959379	GTTG	-8.64959
chr7:255400-256400	0.836431	GTTG	-2.54247
chr7:255600-256600	0.917335	GTTG	-0.654856
chr7:259000-260000	0.791309	GTTG	-0.214288
chr7:269200-270200	0.939011	GTTG	-7.56786
chr7:269400-270400	0.968428	GTTG	-9.28334
chr7:269800-270800	0.629277	GTTG	-3.19362
chr7:270000-271000	0.859873	GTTG	-1.6669
chr7:270200-271200	0.882976	GTTG	-2.04674
chr7:270600-271600	0.947936	GTTG	-0.636736
chr7:273000-274000	0.640154	GTTG	-5.95482
chr7:274400-275400	0.942745	GTTG	-3.47973
chr7:274600-275600	0.986442	GTTG	-2.26906
chr7:274800-275800	0.998561	GTTG	-1.33372
chr7:275000-276000	0.993551	GTTG	-0.775336
chr7:277400-278400	0.74718	GTTG	-9.1926
chr7:282200-283200	0.837906	GTTG	-2.04583
chr7:282400-283400	0.861715	GTTG	-6.68219
chr7:282800-283800	0.976469	GTTG	-10.0593
chr7:283000-284000	0.999923	GTTG	-7.35269
chr7:283200-284200	0.994953	GTTG	-4.45647
chr7:289000-290000	0.996174	GTTG	-2.51279
chr7:289200-290200	0.999395	GTTG	-3.03002
chr7:289400-290400	0.979422	GTTG	-3.52769
chr7:297000-298000	0.997615	GTTG	-5.80876
chr7:297200-298200	0.996869	GTTG	-8.77612
chr7:297400-298400	0.903458	GTTG	-6.12591
chr7:297600-298600	0.979502	GTTG	-3.27878
chr7:297800-298800	0.992933	GTTG	-2.07819
chr7:303800-304800	0.543039	GTTG	-7.49064
chr7:311400-312400	0.838046	GTTG	-2.27167
chr7:317000-318000	0.969366	GTTG	-2.95296
chr7:317400-318400	0.860517	GTTG	-1.07676
chr7:319000-320000	0.721006	GTTG	-3.13888
chr7:319800-320800	0.626023	GTTG	-3.77957
chr7:320600-321600	0.993584	GTTG	-3.37081
chr7:320800-321800	0.978906	GTTG	-3.86883
chr7:321000-322000	0.921466	GTTG	-8.91419
chr7:321200-322200	0.957322	GTTG	-8.88828
chr7:323400-324400	0.786156	GTTG	-3.66914
chr7:323600-324600	0.981929	GTTG	-2.93577
chr7:323800-324800	0.711993	GTTG	-1.98587
chr7:324800-325800	0.978859	GTTG	-1.87238
chr7:326600-327600	0.945102	GTTG	-1.52834
chr7:327600-328600	0.968994	GTTG	-4.02491
chr7:327800-328800	0.943875	GTTG	-4.30088
chr7:328000-329000	0.99799	GTTG	-3.11957
chr7:328200-329200	0.999634	GTTG	-2.98762
chr7:328400-329400	0.847165	GTTG	-7.37993
chr7:328600-329600	0.989763	GTTG	-9.29626
chr7:328800-329800	0.999622	GTTG	-6.71839
chr7:329000-330000	0.998725	GTTG	-12.0653
chr7:329200-330200	0.948727	GTTG	-8.02179
chr7:334400-335400	0.593252	GTTG	-4.3259
chr7:338800-339800	0.982792	GTTG	-14.0796
chr7:339000-340000	0.997826	GTTG	-10.7832
chr7:339200-340200	0.891614	GTTG	-10.1393
chr7:339600-340600	0.839939	GTTG	-0.253244
chr7:339800-340800	0.967648	GTTG	-0.718951
chr7:343800-344800	0.989852	GTTG	-1.47253
chr7:344000-345000	0.999579	GTTG	-2.65538
chr7:344200-345200	0.998014	GTTG	-4.68313
chr7:344400-345400	0.989562	GTTG	-11.4261
chr7:344600-345600	0.999636	GTTG	-13.5013
chr7:344800-345800	0.999905	GTTG	-7.28386
chr7:345000-346000	0.999891	GTTG	-7.42563
chr7:345200-346200	0.99898	GTTG	-4.42081
chr7:349600-350600	0.842025	GTTG	-0.453118
chr7:349800-350800	0.989488	GTTG	-0.315994
chr7:359600-360600	0.99812	GTTG	-5.53421
chr7:362400-363400	0.995767	GTTG	-3.31229
chr7:362600-363600	0.987661	GTTG	-3.28652
chr7:364800-365800	0.599445	GTTG	-10.7539
chr7:365200-366200	0.995574	GTTG	-7.23114
chr7:365400-366400	0.991396	GTTG	-5.88075
chr7:370800-371800	0.999672	GTTG	-4.09376
chr7:371000-372000	0.999786	GTTG	-3.20043
chr7:371200-372200	0.818622	GTTG	-1.72997
chr7:371400-372400	0.63546	GTTG	-6.08192e-10
chr7:371600-372600	0.895512	GTTG	-2.03492e-07
chr7:376800-377800	0.99004	GTTG	-5.60402
chr7:377200-378200	0.987846	GTTG	-1.73414
chr7:384400-385400	0.657947	GTTG	-4.13626
chr7:405200-406200	0.750298	GTTG	-4.23958
chr7:414600-415600	0.946118	GTTG	-3.92202
chr7:419000-420000	0.813093	GTTG	-5.86948
chr7:419200-420200	0.979911	GTTG	-4.37197
chr7:419400-420400	0.878269	GTTG	-3.69312
chr7:419600-420600	0.707152	GTTG	-4.51641
chr7:421800-422800	0.950857	GTTG	-4.32476
chr7:422600-423600	0.970683	GTTG	-1.35363
chr7:422800-423800	0.997358	GTTG	-3.08447
chr7:423000-424000	0.986312	GTTG	-3.43432
chr7:423600-424600	0.756763	GTTG	-0.522612
chr7:424000-425000	0.991124	GTTG	-10.6581
chr7:424200-425200	0.996224	GTTG	-10.1139
chr7:431600-432600	0.987201	GTTG	-4.66872
chr7:431800-432800	0.974362	GTTG	-9.0676
chr7:432200-433200	0.8207	GTTG	-7.20247
chr7:434800-435800	0.791098	GTTG	-5.98761
chr7:435000-436000	0.982343	GTTG	-7.24431
chr7:435200-436200	0.549916	GTTG	-8.22566
chr7:435400-436400	0.672903	GTTG	-7.69521
chr7:435600-436600	0.918981	GTTG	-12.9638
chr7:435800-436800	0.921321	GTTG	-8.06981
chr7:438000-439000	0.985786	GTTG	-2.65717
chr7:438200-439200	0.914467	GTTG	-4.27034
chr7:439800-440800	0.929987	GTTG	-1.27304
chr7:440000-441000	0.997766	GTTG	-4.92909
chr7:440200-441200	0.998426	GTTG	-4.55542
chr7:440400-441400	0.998332	GTTG	-5.36416
chr7:440600-441600	0.579692	GTTG	-4.28517
chr7:444600-445600	0.798197	GTTG	-3.69681
chr7:444800-445800	0.874658	GTTG	-3.87379
chr7:448800-449800	0.955845	GTTG	-1.83235
chr7:451800-452800	0.985817	GTTG	-4.79681
chr7:452000-453000	0.948712	GTTG	-9.81541
chr7:452200-453200	0.97915	GTTG	-6.56524
chr7:452400-453400	0.838031	GTTG	-6.37228
chr7:452600-453600	0.996695	GTTG	-2.93077
chr7:452800-453800	0.999778	GTTG	-3.58269
chr7:453000-454000	0.999709	GTTG	-4.61753
chr7:455200-456200	0.913605	GTTG	-3.54645
chr7:455400-456400	0.978643	GTTG	-5.52218
chr7:455600-456600	0.932309	GTTG	-7.56025
chr7:455800-456800	0.98433	GTTG	-4.7764
chr7:456000-457000	0.990823	GTTG	-3.71525
chr7:456200-457200	0.654051	GTTG	-1.60657
chr7:456400-457400	0.739672	GTTG	-0.336626
chr7:457400-458400	0.76831	GTTG	6.71507e-09
chr7:458200-459200	0.880805	GTTG	-10.2819
chr7:458400-459400	0.754068	GTTG	-12.0854
chr7:460000-461000	0.625605	GTTG	-3.05235
chr7:461000-462000	0.996252	GTTG	-6.7729
chr7:461200-462200	0.999281	GTTG	-8.68462
chr7:461400-462400	0.980323	GTTG	-12.5699
chr7:461600-462600	0.952779	GTTG	-9.69032
chr7:461800-462800	0.895615	GTTG	-5.78542
chr7:470200-471200	0.588776	GTTG	-6.29067
chr7:475400-476400	0.990458	GTTG	-8.32281
chr7:475600-476600	0.990183	GTTG	-7.07252
chr7:475800-476800	0.543368	GTTG	-4.82838
chr7:478000-479000	0.909975	GTTG	-0.946911
chr7:478400-479400	0.996323	GTTG	-3.9373
chr7:478600-479600	0.993051	GTTG	-2.84279
chr7:496600-497600	0.872766	GTTG	-7.83048
chr7:496800-497800	0.965763	GTTG	-5.98234
chr7:499200-500200	0.799532	GTTG	-3.24251
chr7:499400-500400	0.887822	GTTG	-2.71675
chr7:503600-504600	0.639022	GTTG	-1.19496
chr7:503800-504800	0.577178	GTTG	-0.966534
chr7:505800-506800	0.758972	GTTG	-10.6992
chr7:506000-507000	0.955302	GTTG	-5.59295
chr7:508200-509200	0.952163	GTTG	-1.74926
chr7:508400-509400	0.908603	GTTG	-1.28493
chr7:513200-514200	0.95897	GTTG	-10.6375
chr7:513400-514400	0.71223	GTTG	-9.92135
chr7:513600-514600	0.632556	GTTG	-10.8194
chr7:513800-514800	0.985283	GTTG	-7.87702
chr7:516600-517600	0.997213	GTTG	-4.40087
chr7:516800-517800	0.942466	GTTG	-3.83
chr7:517200-518200	0.576532	GTTG	-5.76659
chr7:521400-522400	0.994524	GTTG	-8.06731
chr7:521600-522600	0.988117	GTTG	-5.85038
chr7:521800-522800	0.95865	GTTG	-1.98572
chr7:522000-523000	0.999802	GTTG	-1.28919
chr7:522200-523200	0.99954	GTTG	-1.26009
chr7:530200-531200	0.978383	GTTG	-5.40243
chr7:530400-531400	0.665871	GTTG	-7.98941
chr7:539000-540000	0.993807	GTTG	-8.11115
chr7:539200-540200	0.921849	GTTG	-8.7513
chr7:539800-540800	0.966253	GTTG	-1.99334
chr7:561400-562400	0.990343	GTTG	-5.62053
chr7:561600-562600	0.969336	GTTG	-11.6152
chr7:561800-562800	0.946586	GTTG	-14.9214
chr7:562000-563000	0.954514	GTTG	-14.4795
chr7:567400-568400	0.555181	GTTG	-7.21943
chr7:567600-568600	0.973306	GTTG	-4.72727
chr7:567800-568800	0.758816	GTTG	-4.12163
chr7:569800-570800	0.984304	GTTG	-5.66616
chr7:570000-571000	0.999556	GTTG	-2.08698
chr7:570200-571200	0.971297	GTTG	-5.1054
chr7:570400-571400	0.688043	GTTG	-8.89874
chr7:570600-571600	0.997677	GTTG	-4.7194
chr7:576200-577200	0.845448	GTTG	-4.54415
chr7:576800-577800	0.681516	GTTG	-0.238105
chr7:577000-578000	0.908069	GTTG	-0.159548
chr7:581400-582400	0.908269	GTTG	-4.46017
chr7:585200-586200	0.940055	GTTG	-3.54972
chr7:586000-587000	0.562814	GTTG	-0.538905
chr7:592600-593600	0.519444	GTTG	-1.15738
chr7:602000-603000	0.965957	GTTG	-0.914109
chr7:602200-603200	0.994017	GTTG	-1.79314
chr7:606400-607400	0.788499	GTTG	-2.80993
chr7:606600-607600	0.980458	GTTG	-1.25395
chr7:606800-607800	0.96892	GTTG	-10.4883
chr7:607000-608000	0.999015	GTTG	-6.70041
chr7:607200-608200	0.993355	GTTG	-8.36188
chr7:607400-608400	0.828254	GTTG	-4.41529
chr7:607600-608600	0.889785	GTTG	-1.64599
chr7:608200-609200	0.61164	GTTG	-4.63469
chr7:608400-609400	0.996958	GTTG	-8.11713
chr7:608600-609600	0.987643	GTTG	-9.3616
chr7:611600-612600	0.889221	GTTG	-0.608347
chr7:614600-615600	0.973005	GTTG	-3.2159
chr7:614800-615800	0.998392	GTTG	-4.88064
chr7:615000-616000	0.998012	GTTG	-8.54411
chr7:615200-616200	0.758519	GTTG	-9.93145
chr7:619200-620200	0.747844	GTTG	-2.48831
chr7:623000-624000	0.963527	GTTG	-5.45512
chr7:628400-629400	0.689346	GTTG	-7.47923
chr7:628600-629600	0.51283	GTTG	-6.71907
chr7:632800-633800	0.785505	GTTG	-10.6272
chr7:633800-634800	0.961575	GTTG	-3.97875
chr7:634000-635000	0.979035	GTTG	-3.03679
chr7:635800-636800	0.878035	GTTG	-4.96721
chr7:636400-637400	0.95908	GTTG	-9.2413
chr7:645800-646800	0.947404	GTTG	-6.616
chr7:646400-647400	0.801454	GTTG	-3.61451
chr7:656600-657600	0.96075	GTTG	-0.959928
chr7:675200-676200	0.94365	GTTG	-3.04721
chr7:680000-681000	0.944636	GTTG	-0.592212
chr7:685200-686200	0.968662	GTTG	-6.51553
chr7:685400-686400	0.99841	GTTG	-6.27437
chr7:685600-686600	0.959893	GTTG	-5.52302
chr7:707200-708200	0.599296	GTTG	0.100357
chr7:708400-709400	0.991399	GTTG	-3.9712
chr7:708600-709600	0.999362	GTTG	-4.87441
chr7:710400-711400	0.989313	GTTG	-3.80184
chr7:711000-712000	0.973054	GTTG	-10.655
chr7:711200-712200	0.927546	GTTG	-11.0203
chr7:716400-717400	0.990556	GTTG	-7.96183
chr7:717400-718400	0.977947	GTTG	-7.57527
chr7:717600-718600	0.994989	GTTG	-10.1772
chr7:717800-718800	0.997469	GTTG	-8.52569
chr7:718000-719000	0.997247	GTTG	-5.15361
chr7:718200-719200	0.994865	GTTG	-3.98176
chr7:721200-722200	0.844335	GTTG	-1.89323
chr7:726400-727400	0.99975	GTTG	-11.9574
chr7:726600-727600	0.999536	GTTG	-13.5227
chr7:728600-729600	0.990189	GTTG	-4.07111
chr7:728800-729800	0.926214	GTTG	-0.578464
chr7:740200-741200	0.996715	GTTG	-4.84684
chr7:750200-751200	0.693122	GTTG	-9.57206
chr7:752800-753800	0.87591	GTTG	-0.265652
chr7:753000-754000	0.999038	GTTG	-0.428598
chr7:753200-754200	0.993286	GTTG	-1.11272
chr7:755600-756600	0.56043	GTTG	-8.13134
chr7:758600-759600	0.995701	GTTG	-7.93456
chr7:759200-760200	0.959447	GTTG	-6.65088
chr7:775800-776800	0.583031	GTTG	-5.71507
chr7:777600-778600	0.924676	GTTG	-4.267
chr7:801000-802000	0.891086	GTTG	-4.64614
chr7:801200-802200	0.928237	GTTG	-5.38469
chr7:801600-802600	0.613635	GTTG	-4.73503
chr8:9000-10000	0.89076	GTTG	-1.07335
chr8:12800-13800	0.910481	GTTG	-3.8136
chr8:13400-14400	0.947294	GTTG	-3.20821
chr8:15400-16400	0.890407	GTTG	-0.52015
chr8:15600-16600	0.937068	GTTG	-3.19086
chr8:16000-17000	0.938004	GTTG	-6.81335
chr8:16400-17400	0.94594	GTTG	-2.37881
chr8:16600-17600	0.984178	GTTG	-5.81764
chr8:16800-17800	0.969712	GTTG	-6.13786
chr8:19400-20400	0.988042	GTTG	-3.6544
chr8:19600-20600	0.9983	GTTG	-2.93401
chr8:19800-20800	0.74415	GTTG	-1.71381
chr8:20200-21200	0.942969	GTTG	1.86413e-07
chr8:20400-21400	0.93117	GTTG	-0.480779
chr8:20600-21600	0.978567	GTTG	-2.5072
chr8:20800-21800	0.997598	GTTG	-1.67327
chr8:21200-22200	0.69528	GTTG	-0.812847
chr8:29000-30000	0.739784	GTTG	-10.7454
chr8:35800-36800	0.934377	GTTG	-0.260941
chr8:36000-37000	0.994883	GTTG	-0.134601
chr8:36800-37800	0.907657	GTTG	-2.31785
chr8:40200-41200	0.918678	GTTG	-5.14083
chr8:40400-41400	0.860685	GTTG	-3.25925
chr8:41600-42600	0.690756	GTTG	-3.77937
[truncated: 4,755 more rows]

## Sheet: pfAP2-G5.Troph.AAAAA
Chromosome Regions	Binding Profile	Disrupted Motif	Binding effects of SNS
chr1:4000-5000	0.954171	AAAAA	-0.528413
chr1:4200-5200	0.66953	AAAAA	-1.51358
chr1:5200-6200	0.533411	AAAAA	-0.494744
chr1:5400-6400	0.517483	AAAAA	-0.249162
chr1:6200-7200	0.67731	AAAAA	-0.779642
chr1:6400-7400	0.959558	AAAAA	-0.397
chr1:6600-7600	0.973994	AAAAA	-0.3788
chr1:6800-7800	0.963326	AAAAA	-0.474778
chr1:7000-8000	0.979777	AAAAA	-0.288422
chr1:7200-8200	0.955366	AAAAA	-0.266079
chr1:7400-8400	0.976581	AAAAA	-0.386055
chr1:7600-8600	0.98567	AAAAA	-0.596049
chr1:7800-8800	0.978899	AAAAA	-0.331743
chr1:8000-9000	0.981405	AAAAA	-0.289262
chr1:8200-9200	0.989391	AAAAA	-0.616454
chr1:8400-9400	0.989324	AAAAA	-0.55425
chr1:8600-9600	0.988739	AAAAA	-0.156878
chr1:8800-9800	0.995161	AAAAA	-0.122373
chr1:9000-10000	0.993301	AAAAA	-0.0999475
chr1:9200-10200	0.985312	AAAAA	2.73015e-06
chr1:9400-10400	0.898808	AAAAA	3.12555e-07
chr1:26600-27600	0.937004	AAAAA	-1.11032
chr1:26800-27800	0.975588	AAAAA	-0.249961
chr1:27000-28000	0.988473	AAAAA	-0.128227
chr1:27200-28200	0.998231	AAAAA	-0.566988
chr1:27400-28400	0.999132	AAAAA	-1.58109
chr1:27600-28600	0.998933	AAAAA	-1.1343
chr1:27800-28800	0.99932	AAAAA	-1.15906
chr1:28000-29000	0.966896	AAAAA	-0.32743
chr1:29000-30000	0.999167	AAAAA	0.286582
chr1:36600-37600	0.80303	AAAAA	0.276886
chr1:38400-39400	0.808042	AAAAA	0.981815
chr1:46000-47000	0.982676	AAAAA	-0.29043
chr1:47600-48600	0.986462	AAAAA	-0.208089
chr1:47800-48800	0.999658	AAAAA	-1.32491
chr1:48000-49000	0.993558	AAAAA	-0.00445821
chr1:49400-50400	0.996521	AAAAA	0.510697
chr1:51200-52200	0.668891	AAAAA	0.197462
chr1:55800-56800	0.660074	AAAAA	1.30951
chr1:56400-57400	0.994875	AAAAA	-0.106427
chr1:57200-58200	0.999414	AAAAA	-0.283216
chr1:57400-58400	0.999251	AAAAA	-0.19704
chr1:58800-59800	0.988556	AAAAA	0.548674
chr1:61600-62600	0.996244	AAAAA	-0.583074
chr1:65200-66200	0.971162	AAAAA	-1.23588
chr1:65400-66400	0.99948	AAAAA	-1.3249
chr1:66400-67400	0.886595	AAAAA	-0.088763
chr1:68800-69800	0.980379	AAAAA	-1.15218
chr1:74800-75800	0.983304	AAAAA	-2.65954
chr1:76400-77400	0.801857	AAAAA	-0.217301
chr1:77800-78800	0.971125	AAAAA	-0.73578
chr1:81200-82200	0.602609	AAAAA	0.780791
chr1:86800-87800	0.997051	AAAAA	-0.564768
chr1:89800-90800	0.99863	AAAAA	-0.187162
chr1:92200-93200	0.985232	AAAAA	-0.867858
chr1:92400-93400	0.981967	AAAAA	-0.65253
chr1:93400-94400	0.86677	AAAAA	-1.4949
chr1:94600-95600	0.793009	AAAAA	-1.51137
chr1:95400-96400	0.762679	AAAAA	0.386561
chr1:108800-109800	0.976649	AAAAA	-0.978724
chr1:109000-110000	0.81475	AAAAA	-0.0281855
chr1:116200-117200	0.989113	AAAAA	-1.67507
chr1:116400-117400	0.997822	AAAAA	-0.735216
chr1:116600-117600	0.99926	AAAAA	-3.12462
chr1:116800-117800	0.993798	AAAAA	-3.10321
chr1:219800-220800	0.975322	AAAAA	-1.19406
chr1:303800-304800	0.875245	AAAAA	-0.614892
chr1:312000-313000	0.998783	AAAAA	-1.61369
chr1:312200-313200	0.999601	AAAAA	-2.10081
chr1:347600-348600	0.635772	AAAAA	-0.349894
chr1:349200-350200	0.545845	AAAAA	-0.515315
chr1:373200-374200	0.991647	AAAAA	-3.31233
chr1:373400-374400	0.99305	AAAAA	-2.634
chr1:392200-393200	0.957183	AAAAA	-2.40949
chr1:454400-455400	0.945109	AAAAA	-1.16175
chr1:454800-455800	0.952268	AAAAA	-0.906486
chr1:475400-476400	0.869866	AAAAA	0.209253
chr1:483600-484600	0.929746	AAAAA	-2.08888
chr1:483800-484800	0.71582	AAAAA	-0.971978
chr1:491000-492000	0.99234	AAAAA	-2.54547
chr1:491200-492200	0.890837	AAAAA	0.27822
chr1:493200-494200	0.973544	AAAAA	-3.85532
chr1:493400-494400	0.912857	AAAAA	-2.95283
chr1:526200-527200	0.999626	AAAAA	-0.512037
chr1:526400-527400	0.999953	AAAAA	-1.4709
chr1:526600-527600	0.999202	AAAAA	-1.00725
chr1:555800-556800	0.976285	AAAAA	-1.90663
chr1:556000-557000	0.999935	AAAAA	-3.75959
chr1:556200-557200	0.994684	AAAAA	-2.99834
chr1:560000-561000	0.977953	AAAAA	-0.221577
chr1:563200-564200	0.94872	AAAAA	0.80031
chr1:564800-565800	0.609407	AAAAA	1.02235
chr1:566200-567200	0.987477	AAAAA	-0.885879
chr1:569000-570000	0.998983	AAAAA	-1.49288
chr1:577200-578200	0.991531	AAAAA	-1.78744
chr1:584200-585200	0.996668	AAAAA	-2.6611
chr1:584400-585400	0.996041	AAAAA	-2.85413
chr1:589000-590000	0.990499	AAAAA	-1.37254
chr1:589200-590200	0.999369	AAAAA	-1.82255
chr1:589400-590400	0.961858	AAAAA	-1.1451
chr1:590800-591800	0.979181	AAAAA	-0.620714
chr1:591000-592000	0.996969	AAAAA	0.827398
chr1:592600-593600	0.965008	AAAAA	-0.147891
chr1:593200-594200	0.982192	AAAAA	0.275606
chr1:593400-594400	0.711526	AAAAA	2.16813
chr1:595800-596800	0.667742	AAAAA	0.86233
chr1:599000-600000	0.724586	AAAAA	0.545902
chr1:601400-602400	0.934438	AAAAA	-0.272212
chr1:605000-606000	0.920961	AAAAA	0.709349
chr1:614400-615400	0.997954	AAAAA	-0.160427
chr1:614600-615600	0.944763	AAAAA	0.0406601
chr1:615600-616600	0.995262	AAAAA	-0.925482
chr1:615800-616800	0.999917	AAAAA	-1.36823
chr1:616000-617000	0.993735	AAAAA	-1.43048
chr1:616200-617200	0.981122	AAAAA	-1.81632
chr1:616400-617400	0.992241	AAAAA	-1.84588
chr1:616600-617600	0.996228	AAAAA	-1.20211
chr1:616800-617800	0.993555	AAAAA	-0.313463
chr1:617000-618000	0.997379	AAAAA	-0.0453776
chr1:617200-618200	0.988888	AAAAA	-0.222683
chr1:617400-618400	0.958738	AAAAA	-0.102573
chr2:600-1600	0.683082	AAAAA	4.24711e-07
chr2:4800-5800	0.981704	AAAAA	-0.408581
chr2:5000-6000	0.956195	AAAAA	-0.614723
chr2:7200-8200	0.880945	AAAAA	-0.345675
chr2:7400-8400	0.904685	AAAAA	-0.34612
chr2:7600-8600	0.966089	AAAAA	-0.350579
chr2:7800-8800	0.978424	AAAAA	-0.33505
chr2:8000-9000	0.98371	AAAAA	-0.439422
chr2:8200-9200	0.99432	AAAAA	-0.292269
chr2:8400-9400	0.995718	AAAAA	-0.273082
chr2:8600-9600	0.996758	AAAAA	-0.127311
chr2:8800-9800	0.997744	AAAAA	-0.191299
chr2:9000-10000	0.995982	AAAAA	-0.166959
chr2:9200-10200	0.997589	AAAAA	-0.230594
chr2:9400-10400	0.997607	AAAAA	-0.140983
chr2:9600-10600	0.998398	AAAAA	0.0256065
chr2:9800-10800	0.991435	AAAAA	0.0070199
chr2:10000-11000	0.985471	AAAAA	-0.0116161
chr2:10200-11200	0.973868	AAAAA	4.80086e-08
chr2:10400-11400	0.648697	AAAAA	-1.37832e-07
chr2:10600-11600	0.61789	AAAAA	-3.50036e-07
chr2:10800-11800	0.690705	AAAAA	-3.82696e-07
chr2:21800-22800	0.970237	AAAAA	-0.184211
chr2:22000-23000	0.994003	AAAAA	-0.104844
chr2:22200-23200	0.994967	AAAAA	-0.178062
chr2:22400-23400	0.994781	AAAAA	-0.67301
chr2:22600-23600	0.996284	AAAAA	-0.771759
chr2:22800-23800	0.997824	AAAAA	-0.672261
chr2:23000-24000	0.997159	AAAAA	-1.34064
chr2:23200-24200	0.998585	AAAAA	-2.14041
chr2:23400-24400	0.98687	AAAAA	-1.28156
chr2:24600-25600	0.991399	AAAAA	0.5947
chr2:24800-25800	0.999356	AAAAA	0.0341281
chr2:30600-31600	0.737445	AAAAA	0.747287
chr2:32600-33600	0.56664	AAAAA	2.01738
chr2:35400-36400	0.992861	AAAAA	-0.0783142
chr2:37800-38800	0.996989	AAAAA	-0.0760928
chr2:41000-42000	0.968916	AAAAA	0.824548
chr2:44800-45800	0.986871	AAAAA	-0.455901
chr2:46400-47400	0.997591	AAAAA	0.22085
chr2:46600-47600	0.990455	AAAAA	-1.06109
chr2:48400-49400	0.998225	AAAAA	0.374387
chr2:51400-52400	0.836615	AAAAA	-0.968472
chr2:53800-54800	0.998825	AAAAA	-0.380478
chr2:58600-59600	0.942445	AAAAA	-1.13263
chr2:59800-60800	0.518684	AAAAA	0.681779
chr2:60600-61600	0.997785	AAAAA	-0.758306
chr2:60800-61800	0.997984	AAAAA	0.254951
chr2:63800-64800	0.968731	AAAAA	-0.391905
chr2:67000-68000	0.98041	AAAAA	-0.341904
chr2:69200-70200	0.986193	AAAAA	-0.658942
chr2:71000-72000	0.987588	AAAAA	-1.55488
chr2:71200-72200	0.998755	AAAAA	-1.55868
chr2:106200-107200	0.968032	AAAAA	-1.68953
chr2:106400-107400	0.998345	AAAAA	-0.558862
chr2:119200-120200	0.991682	AAAAA	-1.40111
chr2:119400-120400	0.658949	AAAAA	-0.0872463
chr2:163800-164800	0.999188	AAAAA	-0.619357
chr2:251200-252200	0.98296	AAAAA	-0.0235274
chr2:268400-269400	0.990897	AAAAA	-2.10383
chr2:274000-275000	0.992176	AAAAA	0.339998
chr2:297400-298400	0.999629	AAAAA	-2.30424
chr2:297600-298600	0.980208	AAAAA	-0.580677
chr2:306800-307800	0.997671	AAAAA	-3.87118
chr2:307000-308000	0.997593	AAAAA	-4.18245
chr2:307200-308200	0.949403	AAAAA	-2.55438
chr2:384400-385400	0.985776	AAAAA	-1.98298
chr2:409800-410800	0.992865	AAAAA	-2.51381
chr2:446000-447000	0.966702	AAAAA	-2.40195
chr2:446200-447200	0.96605	AAAAA	-1.78521
chr2:521800-522800	0.99797	AAAAA	-2.40646
chr2:522000-523000	0.999488	AAAAA	-3.75354
chr2:522200-523200	0.923432	AAAAA	-4.68569
chr2:540600-541600	0.851466	AAAAA	-2.87324
chr2:578000-579000	0.995795	AAAAA	-1.2597
chr2:578200-579200	0.998788	AAAAA	-1.85091
chr2:591200-592200	0.997667	AAAAA	-1.87163
chr2:591400-592400	0.998382	AAAAA	-2.69746
chr2:591600-592600	0.949627	AAAAA	-0.851579
chr2:592200-593200	0.940977	AAAAA	-4.88611
chr2:592400-593400	0.99477	AAAAA	-4.77078
chr2:593200-594200	0.966911	AAAAA	-1.31541
chr2:601800-602800	0.999417	AAAAA	-1.68101
chr2:602000-603000	0.999055	AAAAA	-2.68139
chr2:614800-615800	0.637911	AAAAA	-1.34451
chr2:632400-633400	0.973187	AAAAA	1.28951
chr2:632600-633600	0.897323	AAAAA	0.0449137
chr2:683200-684200	0.931202	AAAAA	0.187771
chr2:684800-685800	0.99284	AAAAA	-0.785717
chr2:685000-686000	0.998551	AAAAA	-1.43754
chr2:685200-686200	0.693581	AAAAA	-1.29496
chr2:689200-690200	0.995555	AAAAA	-4.27876
chr2:689400-690400	0.999853	AAAAA	-6.78783
chr2:689600-690600	0.993808	AAAAA	-3.80662
chr2:732400-733400	0.960896	AAAAA	-2.32392
chr2:777600-778600	0.968625	AAAAA	-1.2285
chr2:789200-790200	0.991277	AAAAA	-1.83622
chr2:789400-790400	0.941153	AAAAA	-0.154966
chr2:791800-792800	0.958394	AAAAA	-1.18023
chr2:794000-795000	0.997892	AAAAA	-1.3921
chr2:794200-795200	0.885754	AAAAA	0.963078
chr2:815600-816600	0.998743	AAAAA	1.08188
chr2:815800-816800	0.999891	AAAAA	-0.917409
chr2:838000-839000	0.991081	AAAAA	-2.8994
chr2:838200-839200	0.99897	AAAAA	-3.42954
chr2:838400-839400	0.986665	AAAAA	-2.33722
chr2:844200-845200	0.795809	AAAAA	-1.89236
chr2:844400-845400	0.981946	AAAAA	-1.08456
chr2:848600-849600	0.993116	AAAAA	-0.0507831
chr2:853400-854400	0.861967	AAAAA	0.698092
chr2:855200-856200	0.665203	AAAAA	-0.912216
chr2:858200-859200	0.947499	AAAAA	-1.68379
chr2:861000-862000	0.975653	AAAAA	-0.229639
chr2:862600-863600	0.995992	AAAAA	-2.35343
chr2:866600-867600	0.972382	AAAAA	-2.05265
chr2:866800-867800	0.980611	AAAAA	-1.87705
chr2:869000-870000	0.982465	AAAAA	-0.68768
chr2:872600-873600	0.988628	AAAAA	-1.34486
chr2:872800-873800	0.999919	AAAAA	-1.64127
chr2:873000-874000	0.972811	AAAAA	-0.578975
chr2:874800-875800	0.841113	AAAAA	-0.450052
chr2:878000-879000	0.991785	AAAAA	-1.71402
chr2:883000-884000	0.921694	AAAAA	-3.65021
chr2:883800-884800	0.904376	AAAAA	-0.747606
chr2:887800-888800	0.99804	AAAAA	-1.29708
chr2:888000-889000	0.960489	AAAAA	-0.142356
chr2:890200-891200	0.933696	AAAAA	0.137901
chr2:891800-892800	0.878956	AAAAA	-0.106338
chr2:892000-893000	0.998013	AAAAA	0.42454
chr2:893800-894800	0.807418	AAAAA	-0.806154
chr2:894200-895200	0.98964	AAAAA	0.374693
chr2:894400-895400	0.985072	AAAAA	1.45961
chr2:900000-901000	0.637336	AAAAA	0.462082
chr2:905200-906200	0.955364	AAAAA	-0.2742
chr2:905800-906800	0.982106	AAAAA	0.214455
chr2:906000-907000	0.802969	AAAAA	2.41063
chr2:908400-909400	0.656887	AAAAA	0.410907
chr2:908800-909800	0.990398	AAAAA	-1.95594
chr2:912200-913200	0.70424	AAAAA	-1.49419
chr2:914000-915000	0.968481	AAAAA	-0.0415239
chr2:923200-924200	0.999233	AAAAA	-0.158643
chr2:924400-925400	0.999857	AAAAA	-0.612115
chr2:924600-925600	0.995957	AAAAA	-0.929204
chr2:924800-925800	0.998552	AAAAA	-1.20709
chr2:925000-926000	0.995569	AAAAA	-1.69392
chr2:925200-926200	0.99248	AAAAA	-1.48964
chr2:925400-926400	0.997306	AAAAA	-1.21881
chr2:925600-926600	0.983411	AAAAA	0.281552
chr2:925800-926800	0.983471	AAAAA	-0.17624
chr2:926000-927000	0.913615	AAAAA	-0.157944
chr2:935600-936600	0.531859	AAAAA	-3.07327e-09
chr2:935800-936800	0.818702	AAAAA	-1.70114e-07
chr2:936000-937000	0.958607	AAAAA	-7.42608e-07
chr2:936200-937200	0.978568	AAAAA	-3.90738e-07
chr2:936400-937400	0.977142	AAAAA	-3.11953e-07
chr2:936600-937600	0.938836	AAAAA	-6.7284e-08
chr2:936800-937800	0.947313	AAAAA	3.14475e-08
chr2:937000-938000	0.876572	AAAAA	4.28176e-07
chr2:937200-938200	0.995809	AAAAA	-0.168678
chr2:937400-938400	0.995509	AAAAA	-0.193817
chr2:937600-938600	0.970918	AAAAA	-0.111592
chr2:937800-938800	0.951194	AAAAA	-0.237833
chr2:938000-939000	0.983315	AAAAA	-0.562198
chr2:938200-939200	0.947756	AAAAA	-0.282252
chr2:938400-939400	0.987209	AAAAA	-0.278122
chr2:938600-939600	0.995552	AAAAA	-0.56873
chr2:938800-939800	0.986217	AAAAA	-0.36948
chr2:939000-940000	0.98734	AAAAA	-0.361633
chr2:939200-940200	0.988676	AAAAA	-0.232298
chr2:939400-940400	0.937873	AAAAA	-0.329141
chr2:939600-940600	0.964653	AAAAA	-0.184576
chr2:939800-940800	0.982154	AAAAA	-0.270814
chr2:940000-941000	0.981292	AAAAA	-0.267392
chr2:940200-941200	0.963322	AAAAA	-0.578272
chr2:940400-941400	0.50764	AAAAA	-0.753449
chr2:942200-943200	0.894145	AAAAA	-0.659432
chr2:942400-943400	0.68838	AAAAA	-0.318225
chr3:6400-7400	0.84456	AAAAA	-0.91933
chr3:6600-7600	0.926221	AAAAA	-0.438745
chr3:6800-7800	0.576507	AAAAA	-1.34156
chr3:9000-10000	0.687606	AAAAA	-0.0906733
chr3:9200-10200	0.846809	AAAAA	-0.0985238
chr3:9400-10400	0.879153	AAAAA	-0.208094
chr3:9600-10600	0.89197	AAAAA	-0.0481694
chr3:9800-10800	0.856275	AAAAA	-0.0773782
chr3:10000-11000	0.912135	AAAAA	-0.00769454
chr3:10200-11200	0.977499	AAAAA	-0.348944
chr3:10400-11400	0.981673	AAAAA	-0.159119
chr3:10600-11600	0.979497	AAAAA	-0.1163
chr3:10800-11800	0.992274	AAAAA	-0.358852
chr3:11000-12000	0.990517	AAAAA	-0.325002
chr3:11200-12200	0.906818	AAAAA	0.0249557
chr3:11400-12400	0.918165	AAAAA	0.0788884
chr3:11600-12600	0.872994	AAAAA	-0.0457474
chr3:33800-34800	0.975945	AAAAA	-0.18155
chr3:34000-35000	0.964852	AAAAA	-0.407167
chr3:34200-35200	0.952928	AAAAA	0.355851
chr3:34400-35400	0.966592	AAAAA	0.568714
chr3:34600-35600	0.51032	AAAAA	2.24544
chr3:36400-37400	0.998451	AAAAA	0.26224
chr3:45800-46800	0.919856	AAAAA	0.423587
chr3:47600-48600	0.819962	AAAAA	-0.267061
chr3:51800-52800	0.960319	AAAAA	-0.283619
chr3:57400-58400	0.744296	AAAAA	0.903797
chr3:58800-59800	0.993393	AAAAA	-0.32892
chr3:59000-60000	0.99795	AAAAA	0.0399181
chr3:62200-63200	0.600438	AAAAA	0.00217698
chr3:65200-66200	0.752555	AAAAA	0.139788
chr3:97400-98400	0.99517	AAAAA	-1.04415
chr3:99600-100600	0.986023	AAAAA	-2.47269
chr3:99800-100800	0.993225	AAAAA	-2.01385
chr3:101400-102400	0.999969	AAAAA	0.228188
chr3:101600-102600	0.998798	AAAAA	-1.53124
chr3:117600-118600	0.669597	AAAAA	-0.0240551
chr3:118400-119400	0.996353	AAAAA	-1.45698
chr3:118600-119600	0.999296	AAAAA	-2.80041
chr3:118800-119800	0.952102	AAAAA	-3.87741
chr3:119000-120000	0.852583	AAAAA	-2.78905
chr3:124200-125200	0.875199	AAAAA	0.287649
chr3:134400-135400	0.99912	AAAAA	-2.51145
chr3:134600-135600	0.951263	AAAAA	-2.09495
chr3:134800-135800	0.984719	AAAAA	-2.48433
chr3:135000-136000	0.990247	AAAAA	-2.27468
chr3:222000-223000	0.852639	AAAAA	0.904627
chr3:222400-223400	0.994259	AAAAA	-1.26155
chr3:222600-223600	0.999768	AAAAA	-1.49265
chr3:222800-223800	0.979328	AAAAA	-0.921888
chr3:226600-227600	0.881165	AAAAA	-1.35175
chr3:316800-317800	0.959776	AAAAA	-0.629613
chr3:317000-318000	0.98858	AAAAA	-1.25933
chr3:336000-337000	0.973356	AAAAA	-2.96987
chr3:336200-337200	0.923971	AAAAA	-1.57601
chr3:367400-368400	0.993368	AAAAA	-3.26496
chr3:368000-369000	0.982272	AAAAA	-4.35522
chr3:368200-369200	0.998836	AAAAA	-3.50784
chr3:425400-426400	0.933417	AAAAA	-3.42904
chr3:496800-497800	0.97687	AAAAA	-0.548802
chr3:530600-531600	0.845601	AAAAA	-1.48398
chr3:530800-531800	0.993184	AAAAA	-1.53293
chr3:531400-532400	0.999379	AAAAA	-2.35399
chr3:531600-532600	0.794374	AAAAA	-1.58336
chr3:593600-594600	0.85826	AAAAA	-1.22517
chr3:593800-594800	0.994521	AAAAA	-2.95277
chr3:602200-603200	0.994126	AAAAA	-1.42685
chr3:610200-611200	0.966449	AAAAA	-1.33917
chr3:647000-648000	0.994081	AAAAA	-4.24686
chr3:647200-648200	0.828798	AAAAA	-4.49724
chr3:684600-685600	0.925882	AAAAA	-2.06878
chr3:685200-686200	0.925912	AAAAA	-3.42331
chr3:685400-686400	0.9836	AAAAA	-2.77315
chr3:697600-698600	0.825379	AAAAA	-2.26403
chr3:697800-698800	0.989804	AAAAA	-2.13574
chr3:787400-788400	0.999679	AAAAA	-2.02417
chr3:787600-788600	0.677232	AAAAA	1.12586
chr3:857600-858600	0.981868	AAAAA	-2.09234
chr3:873200-874200	0.971146	AAAAA	-3.66306
chr3:873400-874400	0.988517	AAAAA	-4.77053
chr3:885600-886600	0.740529	AAAAA	-1.75789
chr3:885800-886800	0.995157	AAAAA	-4.53622
chr3:886000-887000	0.852586	AAAAA	-2.48402
chr3:983400-984400	0.933373	AAAAA	-2.02616
chr3:1001000-1002000	0.98065	AAAAA	-0.971894
chr3:1003800-1004800	0.575048	AAAAA	-0.609535
chr3:1005400-1006400	0.755728	AAAAA	-0.800321
chr3:1013000-1014000	0.615263	AAAAA	-0.318833
chr3:1013800-1014800	0.791198	AAAAA	-0.570641
chr3:1016400-1017400	0.979897	AAAAA	-0.0235369
chr3:1017000-1018000	0.995252	AAAAA	-0.346573
chr3:1019400-1020400	0.978891	AAAAA	-0.0769167
chr3:1028400-1029400	0.858765	AAAAA	0.0202032
chr3:1037800-1038800	0.998589	AAAAA	-0.0651454
chr3:1038800-1039800	0.957004	AAAAA	0.452139
chr3:1039000-1040000	0.999683	AAAAA	-0.959951
chr3:1039200-1040200	0.999326	AAAAA	-1.04352
chr3:1039400-1040400	0.999927	AAAAA	-2.44286
chr3:1039600-1040600	0.999927	AAAAA	-2.53396
chr3:1039800-1040800	0.986171	AAAAA	0.211695
chr3:1040000-1041000	0.999717	AAAAA	-1.90341
chr3:1040200-1041200	0.998797	AAAAA	-0.156135
chr3:1040400-1041400	0.99555	AAAAA	-0.0457092
chr3:1040600-1041600	0.996888	AAAAA	-0.102075
chr3:1040800-1041800	0.996034	AAAAA	-0.125056
chr3:1041000-1042000	0.987355	AAAAA	-0.212976
chr3:1052600-1053600	0.561794	AAAAA	1.28453e-08
chr3:1052800-1053800	0.920694	AAAAA	2.13411e-07
chr3:1053000-1054000	0.983378	AAAAA	2.3932e-07
chr3:1053200-1054200	0.988242	AAAAA	1.65105e-07
chr3:1053400-1054400	0.96994	AAAAA	-2.39911e-07
chr3:1053600-1054600	0.932468	AAAAA	3.73059e-07
chr3:1053800-1054800	0.987695	AAAAA	-0.155187
chr3:1054000-1055000	0.983395	AAAAA	-0.180316
chr3:1054200-1055200	0.90289	AAAAA	-0.112674
chr3:1054400-1055400	0.963281	AAAAA	-0.20123
chr3:1054600-1055600	0.985313	AAAAA	-0.52629
chr3:1054800-1055800	0.985135	AAAAA	-0.374294
chr3:1055000-1056000	0.994722	AAAAA	-0.434151
chr3:1055200-1056200	0.993125	AAAAA	-0.584712
chr3:1055400-1056400	0.973971	AAAAA	-0.306082
chr3:1055600-1056600	0.986091	AAAAA	-0.417546
chr3:1055800-1056800	0.989316	AAAAA	-0.258175
chr3:1056000-1057000	0.975185	AAAAA	-0.278975
chr3:1056200-1057200	0.977936	AAAAA	-0.2945
chr3:1056400-1057400	0.979089	AAAAA	-0.396622
chr3:1056600-1057600	0.900799	AAAAA	-0.318305
chr3:1056800-1057800	0.520492	AAAAA	-0.768273
chr3:1058800-1059800	0.941647	AAAAA	-0.547339
chr3:1059000-1060000	0.842734	AAAAA	-0.193983
chr3:1063000-1064000	0.706266	AAAAA	-8.46072e-07
chr3:1063200-1064200	0.958157	AAAAA	4.83796e-08
chr3:1063400-1064400	0.964112	AAAAA	-6.76477e-07
chr3:1063600-1064600	0.970459	AAAAA	5.85517e-06
chr3:1063800-1064800	0.970897	AAAAA	-2.17173e-07
chr3:1064000-1065000	0.960129	AAAAA	9.26145e-07
chr3:1064200-1065200	0.96826	AAAAA	2.86663e-08
chr3:1064400-1065400	0.964024	AAAAA	-1.27898e-08
chr3:1064600-1065600	0.963737	AAAAA	-5.8468e-08
chr3:1064800-1065800	0.962521	AAAAA	1.53183e-07
chr3:1065000-1066000	0.958403	AAAAA	1.00375e-06
chr3:1065200-1066200	0.964278	AAAAA	1.05058e-06
chr3:1065400-1066400	0.962895	AAAAA	2.00002e-07
chr3:1065600-1066600	0.958422	AAAAA	1.30158e-07
chr3:1065800-1066800	0.96487	AAAAA	-4.37414e-06
chr3:1066000-1067000	0.958017	AAAAA	-2.29849e-07
chr3:1066200-1067200	0.954689	AAAAA	2.22438e-07
chr3:1066400-1067400	0.963627	AAAAA	9.5302e-07
chr3:1066600-1067600	0.965693	AAAAA	-1.31564e-07
chr3:1066800-1067800	0.965785	AAAAA	-6.90779e-07
chr4:3400-4400	0.890439	AAAAA	-0.69207
chr4:3600-4600	0.928992	AAAAA	-0.522081
chr4:3800-4800	0.66801	AAAAA	-1.76685
chr4:5600-6600	0.812838	AAAAA	-0.557384
chr4:5800-6800	0.808547	AAAAA	-0.206255
chr4:6000-7000	0.947394	AAAAA	-0.217688
chr4:6200-7200	0.973344	AAAAA	-0.213892
chr4:6400-7400	0.956884	AAAAA	-0.434903
chr4:6600-7600	0.962792	AAAAA	-0.405025
chr4:6800-7800	0.953805	AAAAA	-0.409391
chr4:7000-8000	0.98769	AAAAA	-0.348073
chr4:7200-8200	0.994384	AAAAA	-0.391507
chr4:7400-8400	0.990468	AAAAA	-0.113642
chr4:7600-8600	0.987783	AAAAA	-0.0928924
chr4:7800-8800	0.99766	AAAAA	-0.543263
chr4:8000-9000	0.997642	AAAAA	-0.499319
chr4:8200-9200	0.988	AAAAA	-0.0985324
chr4:8400-9400	0.995457	AAAAA	-0.0333582
chr4:8600-9600	0.992075	AAAAA	-0.208554
chr4:8800-9800	0.952839	AAAAA	-8.17327e-07
chr4:9000-10000	0.878633	AAAAA	-7.37719e-07
chr4:9200-10200	0.585548	AAAAA	1.42924e-07
chr4:25600-26600	0.998657	AAAAA	-0.189277
chr4:25800-26800	0.998084	AAAAA	-1.03707
chr4:26000-27000	0.998848	AAAAA	-1.02234
chr4:26200-27200	0.994751	AAAAA	-0.11317
chr4:26400-27400	0.999925	AAAAA	-1.87267
chr4:26600-27600	0.999824	AAAAA	-0.699885
chr4:26800-27800	0.999902	AAAAA	-0.954556
chr4:27000-28000	0.999793	AAAAA	-0.158056
chr4:27200-28200	0.607061	AAAAA	0.40572
chr4:28200-29200	0.9997	AAAAA	0.151373
chr4:39600-40600	0.837243	AAAAA	0.926324
chr4:41600-42600	0.970299	AAAAA	0.267925
chr4:43200-44200	0.555777	AAAAA	2.23016
chr4:43400-44400	0.768449	AAAAA	-0.215212
chr4:56400-57400	0.896972	AAAAA	0.0691318
chr4:58600-59600	0.991561	AAAAA	-0.181331
chr4:58800-59800	0.954334	AAAAA	1.09075
chr4:60400-61400	0.927112	AAAAA	0.340946
chr4:61000-62000	0.977229	AAAAA	0.561993
chr4:62600-63600	0.909993	AAAAA	1.43413
chr4:64400-65400	0.988068	AAAAA	0.0752826
chr4:66000-67000	0.661365	AAAAA	0.874747
chr4:71000-72000	0.998521	AAAAA	0.104849
chr4:71200-72200	0.970194	AAAAA	-0.203822
chr4:72800-73800	0.977545	AAAAA	-0.0860742
chr4:76600-77600	0.999423	AAAAA	-0.274848
chr4:76800-77800	0.957149	AAAAA	0.477081
chr4:78200-79200	0.996341	AAAAA	-0.168528
chr4:83000-84000	0.961925	AAAAA	-0.19068
chr4:83600-84600	0.990152	AAAAA	0.859017
chr4:86200-87200	0.959233	AAAAA	-0.180672
chr4:89600-90600	0.989743	AAAAA	-0.154861
chr4:135200-136200	0.955479	AAAAA	-0.531793
chr4:136400-137400	0.989322	AAAAA	-0.209905
chr4:150800-151800	0.992542	AAAAA	-1.7369
chr4:151000-152000	0.996228	AAAAA	-1.58355
chr4:151400-152400	0.965407	AAAAA	-2.12736
chr4:151600-152600	0.993818	AAAAA	-1.70645
chr4:156400-157400	0.975918	AAAAA	-0.152706
chr4:158000-159000	0.96803	AAAAA	-0.861459
chr4:158800-159800	0.986823	AAAAA	0.397164
chr4:162000-163000	0.994714	AAAAA	-0.215273
chr4:165000-166000	0.999643	AAAAA	-1.60883
chr4:165200-166200	0.999943	AAAAA	-0.8402
chr4:165400-166400	0.97526	AAAAA	-0.0035377
chr4:174200-175200	0.977596	AAAAA	-0.518646
chr4:174400-175400	0.999979	AAAAA	-0.665732
chr4:215400-216400	0.637303	AAAAA	-3.67265
chr4:215600-216600	0.94664	AAAAA	-1.20181
chr4:216200-217200	0.995776	AAAAA	-6.60784
chr4:216400-217400	0.999813	AAAAA	-7.72077
chr4:216600-217600	0.998005	AAAAA	-9.71473
chr4:239400-240400	0.920816	AAAAA	-3.35959
chr4:239600-240600	0.918478	AAAAA	-2.71626
chr4:242200-243200	0.998072	AAAAA	-1.37114
chr4:242400-243400	0.9604	AAAAA	-2.0379
chr4:242600-243600	0.974008	AAAAA	-1.66391
chr4:371600-372600	0.999511	AAAAA	-1.53744
chr4:371800-372800	0.806508	AAAAA	0.191147
chr4:394000-395000	0.817417	AAAAA	0.0233831
chr4:394800-395800	0.994763	AAAAA	-3.11272
chr4:395000-396000	0.997922	AAAAA	-3.64506
chr4:395200-396200	0.998721	AAAAA	-4.07072
chr4:395400-396400	0.870192	AAAAA	-2.03438
chr4:412000-413000	0.999904	AAAAA	-2.80066
chr4:412200-413200	0.998247	AAAAA	-2.32787
chr4:420800-421800	0.993235	AAAAA	-2.10346
chr4:421000-422000	0.991641	AAAAA	-2.29242
chr4:423000-424000	0.895714	AAAAA	-3.84612
chr4:423200-424200	0.994453	AAAAA	-3.774
chr4:468600-469600	0.969633	AAAAA	0.793258
chr4:468800-469800	0.999668	AAAAA	-1.26807
chr4:469400-470400	0.999251	AAAAA	-0.122698
chr4:495800-496800	0.990402	AAAAA	-0.216194
chr4:496000-497000	0.999917	AAAAA	-0.92139
chr4:517200-518200	0.999929	AAAAA	-0.796722
chr4:517400-518400	0.999787	AAAAA	-0.349791
chr4:517600-518600	0.999974	AAAAA	-1.60136
chr4:517800-518800	0.999562	AAAAA	-1.66749
chr4:553400-554400	0.995294	AAAAA	-0.0814873
chr4:553600-554600	0.982999	AAAAA	0.0051153
chr4:556800-557800	0.743272	AAAAA	-0.209329
chr4:557000-558000	0.999982	AAAAA	-0.34654
chr4:557200-558200	0.998205	AAAAA	-0.12389
chr4:558200-559200	0.923941	AAAAA	0.585366
chr4:558400-559400	0.986166	AAAAA	-0.209499
chr4:568800-569800	0.997713	AAAAA	-0.296019
chr4:569000-570000	0.999793	AAAAA	-0.299517
chr4:569200-570200	0.996825	AAAAA	-0.423661
chr4:569400-570400	0.847934	AAAAA	0.0787792
chr4:571200-572200	0.682553	AAAAA	0.18222
chr4:572800-573800	0.999985	AAAAA	-0.401485
chr4:573000-574000	0.999499	AAAAA	-0.368753
chr4:576200-577200	0.520861	AAAAA	0.464538
chr4:576400-577400	0.995526	AAAAA	-0.102678
chr4:584200-585200	0.990642	AAAAA	-0.237939
chr4:584400-585400	0.999233	AAAAA	-0.250573
chr4:584600-585600	0.9914	AAAAA	-0.313288
chr4:586400-587400	0.999557	AAAAA	-0.408078
chr4:586600-587600	0.999824	AAAAA	-0.450073
chr4:587800-588800	0.996049	AAAAA	-0.389186
chr4:588000-589000	0.999992	AAAAA	-0.427476
chr4:588200-589200	0.890995	AAAAA	-0.210017
chr4:591400-592400	0.996331	AAAAA	0.0959768
chr4:599400-600400	0.999097	AAAAA	-0.168225
chr4:604400-605400	0.522759	AAAAA	0.473691
chr4:605400-606400	0.982613	AAAAA	-0.346131
chr4:605600-606600	0.997444	AAAAA	-0.0713217
chr4:605800-606800	0.994758	AAAAA	-0.688601
chr4:606000-607000	0.992624	AAAAA	-0.271631
chr4:611400-612400	0.999628	AAAAA	-3.81495
chr4:611600-612600	0.999485	AAAAA	-3.83152
chr4:611800-612800	0.993924	AAAAA	-4.00319
chr4:612000-613000	0.994967	AAAAA	-2.73898
chr4:612200-613200	0.931631	AAAAA	-1.49377
chr4:613600-614600	0.972075	AAAAA	-0.378455
chr4:626200-627200	0.984372	AAAAA	-2.92596
chr4:626400-627400	0.998236	AAAAA	-2.91457
chr4:651200-652200	0.957087	AAAAA	-2.88009
chr4:651400-652400	0.973677	AAAAA	-4.43273
chr4:663000-664000	0.991461	AAAAA	-0.948758
chr4:664600-665600	0.963791	AAAAA	-1.92955
chr4:664800-665800	0.676891	AAAAA	-3.32647
chr4:830000-831000	0.969557	AAAAA	-1.62354
chr4:832600-833600	0.870641	AAAAA	-4.96373
chr4:832800-833800	0.999753	AAAAA	-7.14364
chr4:833000-834000	0.996619	AAAAA	-7.93981
chr4:833200-834200	0.896314	AAAAA	-4.6166
chr4:941400-942400	0.998511	AAAAA	-0.0235397
chr4:941600-942600	0.999079	AAAAA	-0.089591
chr4:944400-945400	0.999935	AAAAA	-0.266166
chr4:944600-945600	0.999952	AAAAA	-0.466255
chr4:945600-946600	0.901383	AAAAA	0.659684
chr4:953200-954200	0.995296	AAAAA	-0.11119
chr4:953400-954400	0.999512	AAAAA	-0.0729485
chr4:953600-954600	0.963715	AAAAA	-0.0344618
chr4:955200-956200	0.914643	AAAAA	-0.451984
chr4:956400-957400	0.999976	AAAAA	-0.377775
chr4:956600-957600	0.9957	AAAAA	-0.347299
chr4:957600-958600	0.995616	AAAAA	0.048771
chr4:965200-966200	0.995402	AAAAA	-0.116624
chr4:967800-968800	0.849993	AAAAA	0.24346
chr4:968600-969600	0.964617	AAAAA	-0.0517339
chr4:976000-977000	0.979397	AAAAA	-0.345328
chr4:976200-977200	0.998798	AAAAA	-0.353678
chr4:976400-977400	0.988444	AAAAA	-0.129767
chr4:978200-979200	0.99998	AAAAA	-0.740119
chr4:978400-979400	0.999951	AAAAA	-0.807298
chr4:978600-979600	0.98039	AAAAA	-0.378266
chr4:979400-980400	0.999941	AAAAA	-0.23404
chr4:979600-980600	0.999887	AAAAA	-0.204129
chr4:981400-982400	0.9861	AAAAA	0.306984
chr4:982800-983800	0.995221	AAAAA	0.653608
chr4:983000-984000	0.990476	AAAAA	-0.521232
chr4:984400-985400	0.994178	AAAAA	-0.58402
chr4:984600-985600	0.848783	AAAAA	0.976908
chr4:1048000-1049000	0.917492	AAAAA	-0.556705
chr4:1052800-1053800	0.993796	AAAAA	-4.03431
chr4:1053000-1054000	0.942865	AAAAA	-0.543343
chr4:1071800-1072800	0.999449	AAAAA	-2.69278
chr4:1072000-1073000	0.998708	AAAAA	-3.14187
chr4:1074400-1075400	0.99473	AAAAA	-1.44376
chr4:1074600-1075600	0.999935	AAAAA	-3.5267
chr4:1074800-1075800	0.998781	AAAAA	-1.46431
chr4:1075000-1076000	0.51629	AAAAA	1.69645
chr4:1079600-1080600	0.799045	AAAAA	-0.922711
chr4:1084000-1085000	0.857291	AAAAA	-2.62297
chr4:1084200-1085200	0.994632	AAAAA	-3.72901
chr4:1098600-1099600	0.684518	AAAAA	-0.318766
chr4:1117000-1118000	0.984034	AAAAA	-0.645336
chr4:1117200-1118200	0.999608	AAAAA	-0.314771
chr4:1132800-1133800	0.961687	AAAAA	-1.13785
chr4:1133000-1134000	0.99982	AAAAA	-2.68325
chr4:1133200-1134200	0.959973	AAAAA	-0.859191
chr4:1134000-1135000	0.96775	AAAAA	-0.867241
chr4:1136800-1137800	0.97873	AAAAA	-0.735228
chr4:1137800-1138800	0.997508	AAAAA	-1.03358
chr4:1138000-1139000	0.985893	AAAAA	-1.46159
chr4:1140800-1141800	0.937262	AAAAA	0.287506
chr4:1146200-1147200	0.956965	AAAAA	-0.253375
chr4:1147600-1148600	0.996911	AAAAA	-0.337952
chr4:1147800-1148800	0.970527	AAAAA	-0.446694
chr4:1149600-1150600	0.969694	AAAAA	-0.270645
chr4:1152000-1153000	0.969896	AAAAA	-0.0652538
chr4:1153600-1154600	0.998184	AAAAA	-0.637255
chr4:1155800-1156800	0.952276	AAAAA	0.353602
chr4:1156000-1157000	0.987075	AAAAA	-0.670542
chr4:1169000-1170000	0.950538	AAAAA	-0.399799
chr4:1170600-1171600	0.789743	AAAAA	-0.484117
chr4:1179800-1180800	0.998129	AAAAA	-0.139545
chr4:1181000-1182000	0.999551	AAAAA	-1.89118
chr4:1181200-1182200	0.997202	AAAAA	-2.89314
chr4:1181400-1182400	0.999713	AAAAA	-2.03255
chr4:1181600-1182600	0.999502	AAAAA	-1.55605
chr4:1181800-1182800	0.998586	AAAAA	-1.90583
chr4:1182000-1183000	0.997915	AAAAA	0.124773
chr4:1182200-1183200	0.997065	AAAAA	-0.107889
chr4:1182400-1183400	0.996992	AAAAA	-0.191381
chr4:1182600-1183600	0.949016	AAAAA	-0.164119
chr4:1189000-1190000	0.537508	AAAAA	-2.82862e-07
chr4:1190000-1191000	0.708624	AAAAA	-8.32515e-08
chr4:1190200-1191200	0.832522	AAAAA	-1.20587e-06
chr4:1190400-1191400	0.934127	AAAAA	-1.32743e-07
chr4:1190600-1191600	0.982952	AAAAA	1.71295e-06
chr4:1190800-1191800	0.961096	AAAAA	-4.34059e-07
chr4:1191000-1192000	0.987158	AAAAA	2.68931e-06
chr4:1191200-1192200	0.997685	AAAAA	-0.238134
chr4:1191400-1192400	0.998954	AAAAA	-0.24882
chr4:1191600-1192600	0.993111	AAAAA	-0.238435
chr4:1191800-1192800	0.956169	AAAAA	-0.267693
chr4:1192000-1193000	0.958753	AAAAA	-0.479562
chr4:1192200-1193200	0.982887	AAAAA	-0.278343
chr4:1192400-1193400	0.964118	AAAAA	-0.198966
chr4:1192600-1193600	0.956506	AAAAA	-0.417252
chr4:1192800-1193800	0.977418	AAAAA	-0.262425
chr4:1193000-1194000	0.97163	AAAAA	-0.268742
chr4:1193200-1194200	0.956153	AAAAA	-0.153089
chr4:1193400-1194400	0.978121	AAAAA	-0.049421
chr4:1193600-1194600	0.96315	AAAAA	-0.454025
chr4:1193800-1194800	0.91127	AAAAA	-0.222758
chr4:1194000-1195000	0.95504	AAAAA	-0.287811
chr4:1194200-1195200	0.758113	AAAAA	-0.216488
chr4:1195600-1196600	0.726414	AAAAA	-0.591047
chr4:1195800-1196800	0.608886	AAAAA	-0.370104
chr5:3800-4800	0.983584	AAAAA	-0.5774
chr5:4000-5000	0.916947	AAAAA	-0.642673
chr5:6400-7400	0.846286	AAAAA	-0.116154
chr5:6600-7600	0.980926	AAAAA	-0.234901
chr5:6800-7800	0.985177	AAAAA	-0.278051
chr5:7000-8000	0.988655	AAAAA	-0.482238
chr5:7200-8200	0.996134	AAAAA	-0.406099
chr5:7400-8400	0.995992	AAAAA	-0.4368
chr5:7600-8600	0.995238	AAAAA	-0.563736
chr5:7800-8800	0.998619	AAAAA	-0.460424
chr5:8000-9000	0.9969	AAAAA	-0.198636
chr5:8200-9200	0.998685	AAAAA	-0.466465
chr5:8400-9400	0.996915	AAAAA	-0.228971
chr5:8600-9600	0.99206	AAAAA	-0.0462626
chr5:8800-9800	0.994566	AAAAA	-0.0771081
chr5:9000-10000	0.980122	AAAAA	-0.160543
chr5:9200-10200	0.939416	AAAAA	-1.70266e-07
chr5:9400-10400	0.975468	AAAAA	-5.32174e-08
chr5:9600-10600	0.978051	AAAAA	-1.99242e-06
chr5:9800-10800	0.959266	AAAAA	-1.27334e-07
chr5:10000-11000	0.876616	AAAAA	5.53873e-07
chr5:17600-18600	0.989391	AAAAA	-0.235377
chr5:17800-18800	0.98636	AAAAA	-0.0507185
chr5:18000-19000	0.989126	AAAAA	-0.282168
chr5:18200-19200	0.995269	AAAAA	-0.36552
chr5:18400-19400	0.995947	AAAAA	-0.0787344
chr5:18600-19600	0.999861	AAAAA	-0.435183
chr5:18800-19800	0.999867	AAAAA	-1.57915
chr5:19000-20000	0.999512	AAAAA	-1.21398
chr5:19200-20200	0.998991	AAAAA	-0.225764
chr5:20400-21400	0.999545	AAAAA	0.304141
chr5:30800-31800	0.99752	AAAAA	0.350468
chr5:31000-32000	0.99378	AAAAA	-0.747756
chr5:32600-33600	0.994747	AAAAA	0.048708
chr5:34200-35200	0.998639	AAAAA	0.236019
chr5:34400-35400	0.906616	AAAAA	0.754937
chr5:36000-37000	0.996974	AAAAA	0.236118
chr5:39000-40000	0.995797	AAAAA	-0.746164
chr5:61800-62800	0.965315	AAAAA	-1.43797
chr5:69600-70600	0.972319	AAAAA	-0.213284
chr5:79400-80400	0.661937	AAAAA	0.231967
chr5:108600-109600	0.986017	AAAAA	-0.805121
chr5:108800-109800	0.995346	AAAAA	-1.37448
chr5:138000-139000	0.973796	AAAAA	-2.6477
chr5:138200-139200	0.601169	AAAAA	-0.0657823
chr5:149800-150800	0.519895	AAAAA	-1.85878
chr5:150000-151000	0.987613	AAAAA	-4.54193
chr5:150200-151200	0.9897	AAAAA	-6.66916
chr5:150400-151400	0.856021	AAAAA	-2.52322
chr5:232600-233600	0.974417	AAAAA	-2.69813
chr5:232800-233800	0.99803	AAAAA	-2.4427
chr5:233000-234000	0.796834	AAAAA	-0.869203
chr5:300600-301600	0.981291	AAAAA	-0.0491467
chr5:300800-301800	0.986505	AAAAA	0.177623
chr5:306000-307000	0.999477	AAAAA	-1.62006
chr5:306200-307200	0.982895	AAAAA	-0.762959
chr5:309800-310800	0.996375	AAAAA	-5.84662
chr5:310000-311000	0.996785	AAAAA	-6.11793
chr5:310200-311200	0.946818	AAAAA	-3.60688
chr5:443800-444800	0.97333	AAAAA	-2.12326
chr5:450800-451800	0.999946	AAAAA	-3.96652
chr5:451000-452000	0.999516	AAAAA	-4.27178
chr5:453000-454000	0.999034	AAAAA	-1.90799
chr5:453200-454200	0.995549	AAAAA	-2.09314
chr5:453400-454400	0.981397	AAAAA	-1.52808
chr5:465200-466200	0.99313	AAAAA	-1.54988
chr5:465400-466400	0.991065	AAAAA	-0.888147
chr5:470000-471000	0.888614	AAAAA	0.107006
chr5:470600-471600	0.99392	AAAAA	-1.38456
chr5:480200-481200	0.99957	AAAAA	-1.36128
chr5:480400-481400	0.995198	AAAAA	-0.336842
chr5:535800-536800	0.661344	AAAAA	-1.75909
chr5:603400-604400	0.999417	AAAAA	-0.736363
chr5:603600-604600	0.999383	AAAAA	-1.12577
chr5:635800-636800	0.941581	AAAAA	-0.719217
chr5:657000-658000	0.874237	AAAAA	-0.729107
chr5:657200-658200	0.998789	AAAAA	-1.28984
chr5:710600-711600	0.999077	AAAAA	-2.67652
chr5:710800-711800	0.988185	AAAAA	-2.82345
chr5:799800-800800	0.997859	AAAAA	-1.12318
chr5:894600-895600	0.986984	AAAAA	-2.66402
chr5:894800-895800	0.645616	AAAAA	-0.669556
chr5:994600-995600	0.630444	AAAAA	0.380613
chr5:1009600-1010600	0.990726	AAAAA	0.146284
chr5:1053600-1054600	0.801449	AAAAA	-0.410693
chr5:1053800-1054800	0.997707	AAAAA	-1.35243
chr5:1068800-1069800	0.577582	AAAAA	-0.924656
chr5:1069400-1070400	0.999255	AAAAA	-2.77584
chr5:1069600-1070600	0.999298	AAAAA	-2.74507
chr5:1069800-1070800	0.973784	AAAAA	-2.16683
chr5:1097400-1098400	0.778257	AAAAA	-0.397735
chr5:1097600-1098600	0.999877	AAAAA	-2.00663
chr5:1097800-1098800	0.980388	AAAAA	-1.10148
chr5:1099200-1100200	0.989712	AAAAA	-1.43555
chr5:1099400-1100400	0.999015	AAAAA	-1.59508
chr5:1149600-1150600	0.574068	AAAAA	1.00578
chr5:1149800-1150800	0.999659	AAAAA	-1.99625
chr5:1150600-1151600	0.986296	AAAAA	-1.78657
chr5:1150800-1151800	0.999822	AAAAA	-2.21234
chr5:1169000-1170000	0.502837	AAAAA	-1.43826
chr5:1207800-1208800	0.990926	AAAAA	0.133727
chr5:1208000-1209000	0.999545	AAAAA	-0.212167
chr5:1291200-1292200	0.988202	AAAAA	-0.449091
chr5:1291600-1292600	0.988487	AAAAA	-1.66418
chr5:1291800-1292800	0.994818	AAAAA	-0.873412
chr5:1292000-1293000	0.607889	AAAAA	-0.397121
chr5:1295600-1296600	0.990976	AAAAA	-0.69802
chr5:1295800-1296800	0.919387	AAAAA	0.00618753
chr5:1299800-1300800	0.999055	AAAAA	-0.0149501
chr5:1300000-1301000	0.9974	AAAAA	-1.12634
chr5:1300800-1301800	0.918583	AAAAA	-0.660418
chr5:1321600-1322600	0.972808	AAAAA	0.251471
chr5:1321800-1322800	0.987582	AAAAA	-1.05749
chr5:1323800-1324800	0.996037	AAAAA	-0.21413
chr5:1333000-1334000	0.983088	AAAAA	-0.448736
chr6:1000-2000	0.782834	AAAAA	-0.0372064
chr6:3000-4000	0.999139	AAAAA	0.612301
chr6:14600-15600	0.988926	AAAAA	-0.116231
chr6:16400-17400	0.80529	AAAAA	0.47173
chr6:22200-23200	0.971498	AAAAA	-0.176992
chr6:25600-26600	0.997944	AAAAA	0.0926102
chr6:27400-28400	0.68111	AAAAA	0.311907
chr6:29200-30200	0.944603	AAAAA	0.700442
chr6:31000-32000	0.883156	AAAAA	-0.109114
chr6:33200-34200	0.874627	AAAAA	0.609512
chr6:36400-37400	0.625141	AAAAA	1.39697
chr6:36600-37600	0.978394	AAAAA	0.318813
chr6:39200-40200	0.850807	AAAAA	0.0750661
chr6:40600-41600	0.87885	AAAAA	-1.99038
chr6:40800-41800	0.953992	AAAAA	-0.224787
chr6:41600-42600	0.989398	AAAAA	-1.08141
chr6:49200-50200	0.96828	AAAAA	-0.602573
chr6:50800-51800	0.987906	AAAAA	-0.711243
chr6:73800-74800	0.999895	AAAAA	-3.18595
chr6:74000-75000	0.9948	AAAAA	-3.31258
chr6:76200-77200	0.958384	AAAAA	-0.980699
chr6:90200-91200	0.875884	AAAAA	-1.93781
chr6:160000-161000	0.528616	AAAAA	-0.688411
chr6:160800-161800	0.83823	AAAAA	-1.67414
chr6:263200-264200	0.995937	AAAAA	-0.105666
chr6:304000-305000	0.786401	AAAAA	-0.0381287
chr6:356400-357400	0.951476	AAAAA	-1.88425
chr6:424600-425600	0.992148	AAAAA	-1.65086
chr6:424800-425800	0.997853	AAAAA	-3.4716
chr6:425400-426400	0.867822	AAAAA	-1.40499
chr6:482400-483400	0.997602	AAAAA	-1.51419
chr6:487000-488000	0.987207	AAAAA	-2.79976
chr6:487200-488200	0.986145	AAAAA	-2.45017
chr6:520200-521200	0.892034	AAAAA	-1.99553
chr6:521400-522400	0.662797	AAAAA	-0.961002
chr6:563200-564200	0.993352	AAAAA	-3.47895
chr6:563400-564400	0.741675	AAAAA	-2.45153
chr6:731000-732000	0.979959	AAAAA	-0.471749
chr6:731200-732200	0.999672	AAAAA	-0.266488
chr6:731400-732400	0.996741	AAAAA	-0.482591
chr6:737800-738800	0.990307	AAAAA	-0.468465
chr6:740800-741800	0.989985	AAAAA	0.0503531
chr6:742400-743400	0.996828	AAAAA	-0.0974334
chr6:756200-757200	0.988249	AAAAA	0.721774
chr6:756400-757400	0.999967	AAAAA	-0.821516
chr6:756600-757600	0.522461	AAAAA	-0.16399
chr6:798800-799800	0.937948	AAAAA	-2.04124
chr6:845200-846200	0.991906	AAAAA	-1.9205
chr6:847200-848200	0.73504	AAAAA	-2.24753
chr6:847400-848400	0.998582	AAAAA	-3.31939
chr6:860400-861400	0.989414	AAAAA	0.731151
chr6:860600-861600	0.999965	AAAAA	-0.561035
chr6:861200-862200	0.999871	AAAAA	-0.450128
chr6:861400-862400	0.920347	AAAAA	-0.0693356
chr6:883000-884000	0.987218	AAAAA	0.182783
chr6:883200-884200	0.997278	AAAAA	-0.477644
chr6:951800-952800	0.840981	AAAAA	-0.770619
chr6:1042200-1043200	0.759739	AAAAA	-2.22573
chr6:1055200-1056200	0.85456	AAAAA	-2.46844
chr6:1062800-1063800	0.960534	AAAAA	-3.50826
chr6:1063000-1064000	0.895028	AAAAA	-2.43167
chr6:1153200-1154200	0.8691	AAAAA	-2.72843
chr6:1153400-1154400	0.949977	AAAAA	-3.09018
chr6:1174200-1175200	0.658296	AAAAA	-2.93781
chr6:1174400-1175400	0.971971	AAAAA	-1.85372
chr6:1203200-1204200	0.9872	AAAAA	-1.88769
chr6:1203400-1204400	0.975863	AAAAA	-1.74407
chr6:1203800-1204800	0.949779	AAAAA	-1.93051
chr6:1204000-1205000	0.9468	AAAAA	-1.69332
chr6:1311800-1312800	0.905544	AAAAA	-1.23522
chr6:1314800-1315800	0.745252	AAAAA	-0.421551
chr6:1316400-1317400	0.899399	AAAAA	-0.546677
chr6:1324800-1325800	0.903652	AAAAA	-0.529455
chr6:1327400-1328400	0.917542	AAAAA	0.106998
chr6:1328000-1329000	0.995418	AAAAA	-0.546802
chr6:1328800-1329800	0.517064	AAAAA	-0.326131
chr6:1330400-1331400	0.957997	AAAAA	-0.0202342
chr6:1333600-1334600	0.574251	AAAAA	0.620466
chr6:1337000-1338000	0.628858	AAAAA	0.503984
chr6:1337800-1338800	0.996871	AAAAA	0.796664
chr6:1340200-1341200	0.983681	AAAAA	-1.12403
chr6:1342400-1343400	0.60468	AAAAA	2.03923
chr6:1342600-1343600	0.996702	AAAAA	-0.803576
chr6:1344000-1345000	0.999359	AAAAA	-0.413295
chr6:1344200-1345200	0.919518	AAAAA	-0.356467
chr6:1348000-1349000	0.91414	AAAAA	0.0499663
chr6:1351600-1352600	0.99229	AAAAA	-0.0288616
chr6:1366000-1367000	0.954335	AAAAA	-0.0265753
chr6:1368600-1369600	0.869805	AAAAA	0.566733
chr6:1370600-1371600	0.916086	AAAAA	1.25893
chr6:1372400-1373400	0.862658	AAAAA	0.259159
chr6:1383200-1384200	0.670112	AAAAA	-0.446494
chr6:1383400-1384400	0.999809	AAAAA	-0.915579
chr6:1383600-1384600	0.989434	AAAAA	-1.19351
chr6:1383800-1384800	0.999531	AAAAA	-1.67824
chr6:1384000-1385000	0.99775	AAAAA	-0.928623
chr6:1384200-1385200	0.998622	AAAAA	-2.1304
chr6:1384400-1385400	0.996451	AAAAA	-1.1798
chr6:1384600-1385600	0.899078	AAAAA	0.130658
chr6:1405000-1406000	0.964199	AAAAA	1.1595e-06
chr6:1405200-1406200	0.993943	AAAAA	-1.0538e-06
chr6:1405400-1406400	0.993972	AAAAA	-0.0736077
chr6:1405600-1406600	0.994319	AAAAA	0.0178189
chr6:1405800-1406800	0.98655	AAAAA	0.0749456
chr6:1406000-1407000	0.966788	AAAAA	-0.149631
chr6:1406200-1407200	0.985219	AAAAA	-0.174197
chr6:1406400-1407400	0.980264	AAAAA	-0.159191
chr6:1406600-1407600	0.976814	AAAAA	-0.302248
chr6:1406800-1407800	0.989987	AAAAA	-0.616265
chr6:1407000-1408000	0.986711	AAAAA	-0.486722
chr6:1407200-1408200	0.982004	AAAAA	-0.501575
chr6:1407400-1408400	0.985399	AAAAA	-0.25726
chr6:1407600-1408600	0.979276	AAAAA	-0.432305
chr6:1407800-1408800	0.965872	AAAAA	-0.199888
chr6:1408000-1409000	0.957232	AAAAA	-0.21665
chr6:1408200-1409200	0.962878	AAAAA	-0.419873
chr6:1408400-1409400	0.95771	AAAAA	-0.802093
chr6:1408600-1409600	0.661519	AAAAA	-0.652249
chr6:1412400-1413400	0.746138	AAAAA	-0.713358
chr6:1416200-1417200	0.506051	AAAAA	2.26995e-08
chr6:1416400-1417400	0.952115	AAAAA	-8.48843e-08
chr6:1416600-1417600	0.964832	AAAAA	-5.09122e-06
chr6:1416800-1417800	0.96529	AAAAA	5.14644e-07
chr6:1417000-1418000	0.9607	AAAAA	6.82554e-07
chr6:1417200-1418200	0.962583	AAAAA	-4.47839e-06
chr7:4200-5200	0.915457	AAAAA	-0.479866
chr7:4400-5400	0.93315	AAAAA	-0.448264
chr7:4600-5600	0.753743	AAAAA	-1.55713
chr7:5400-6400	0.547142	AAAAA	-0.267852
chr7:5600-6600	0.897036	AAAAA	-0.432209
chr7:5800-6800	0.971754	AAAAA	-0.359578
chr7:6000-7000	0.990159	AAAAA	-0.263903
chr7:6200-7200	0.975637	AAAAA	-0.157034
chr7:6400-7400	0.986329	AAAAA	-0.379387
chr7:6600-7600	0.988238	AAAAA	-0.427067
chr7:6800-7800	0.985675	AAAAA	-0.489328
chr7:7000-8000	0.99337	AAAAA	-0.348845
chr7:7200-8200	0.994894	AAAAA	-0.234438
chr7:7400-8400	0.998945	AAAAA	-0.189794
chr7:7600-8600	0.998423	AAAAA	-0.190677
chr7:7800-8800	0.995608	AAAAA	-0.109443
chr7:8000-9000	0.997963	AAAAA	-0.313854
chr7:8200-9200	0.992654	AAAAA	-0.328223
chr7:8400-9400	0.981509	AAAAA	-0.118966
chr7:8600-9600	0.991329	AAAAA	-0.117582
chr7:8800-9800	0.992672	AAAAA	-0.13523
chr7:9000-10000	0.956529	AAAAA	-5.21956e-08
chr7:9200-10200	0.962702	AAAAA	6.70769e-07
chr7:9400-10400	0.96334	AAAAA	2.28888e-07
chr7:9600-10600	0.913926	AAAAA	1.34617e-07
chr7:9800-10800	0.677958	AAAAA	6.37684e-08
chr7:10000-11000	0.66539	AAAAA	-2.69914e-08
chr7:16800-17800	0.982654	AAAAA	-0.381066
chr7:17000-18000	0.998363	AAAAA	-0.115928
chr7:17200-18200	0.991676	AAAAA	-0.364875
chr7:17400-18400	0.9898	AAAAA	-0.637554
chr7:17600-18600	0.997226	AAAAA	-0.702449
chr7:17800-18800	0.999347	AAAAA	-1.95536
chr7:18000-19000	0.999926	AAAAA	-2.89312
chr7:18200-19200	0.999782	AAAAA	-1.05204
chr7:18400-19400	0.998343	AAAAA	-1.22621
chr7:18600-19600	0.964175	AAAAA	-0.283219
chr7:19800-20800	0.999242	AAAAA	0.000354368
chr7:27600-28600	0.703842	AAAAA	0.712305
chr7:30800-31800	0.962293	AAAAA	0.05084
chr7:36400-37400	0.990115	AAAAA	-0.00870224
chr7:39800-40800	0.994655	AAAAA	-0.435145
chr7:41400-42400	0.976255	AAAAA	0.296198
chr7:42200-43200	0.645071	AAAAA	-0.945423
chr7:42400-43400	0.918976	AAAAA	-0.877578
chr7:48600-49600	0.988698	AAAAA	-1.38758
chr7:55000-56000	0.990375	AAAAA	-0.129172
chr7:56800-57800	0.575621	AAAAA	-0.0746957
chr7:58800-59800	0.996905	AAAAA	-0.418426
chr7:61000-62000	0.68582	AAAAA	-0.151717
chr7:61200-62200	0.989328	AAAAA	-0.169891
chr7:61800-62800	0.992755	AAAAA	-0.311541
chr7:65200-66200	0.985773	AAAAA	-0.946462
chr7:72000-73000	0.772612	AAAAA	-1.53605
chr7:72800-73800	0.949027	AAAAA	-0.567628
chr7:75400-76400	0.982186	AAAAA	0.0630556
chr7:78000-79000	0.984695	AAAAA	-0.324611
chr7:78200-79200	0.975098	AAAAA	-1.45376
chr7:79400-80400	0.995894	AAAAA	-0.607654
chr7:86800-87800	0.991481	AAAAA	-2.50966
chr7:87000-88000	0.992783	AAAAA	-3.10299
chr7:99400-100400	0.998631	AAAAA	-2.04753
chr7:99600-100600	0.77462	AAAAA	0.545196
chr7:100000-101000	0.989547	AAAAA	-1.73408
chr7:100200-101200	0.997141	AAAAA	-1.23311
chr7:101200-102200	0.999643	AAAAA	-0.589384
chr7:107000-108000	0.997355	AAAAA	-0.331665
chr7:107200-108200	0.999965	AAAAA	-2.0259
chr7:107400-108400	0.969568	AAAAA	-2.00345
chr7:111000-112000	0.999981	AAAAA	-0.706122
chr7:111200-112200	0.98034	AAAAA	-0.00336013
chr7:111400-112400	0.707719	AAAAA	-1.75649
chr7:111600-112600	0.999891	AAAAA	-0.883625
chr7:146800-147800	0.705194	AAAAA	-0.582461
chr7:261400-262400	0.957755	AAAAA	-2.85266
chr7:325600-326600	0.999965	AAAAA	-0.0620463
chr7:325800-326800	0.971545	AAAAA	-0.458262
chr7:326200-327200	0.999889	AAAAA	-0.11386
chr7:326400-327400	0.998556	AAAAA	0.140607
chr7:327400-328400	0.999783	AAAAA	-1.319
chr7:327600-328600	0.56246	AAAAA	1.0935
chr7:328400-329400	0.992048	AAAAA	-0.15706
chr7:328600-329600	0.999407	AAAAA	-1.5854
chr7:388600-389600	0.551716	AAAAA	-2.81287
chr7:388800-389800	0.995691	AAAAA	-0.826635
chr7:389000-390000	0.983231	AAAAA	-1.36361
chr7:508000-509000	0.999985	AAAAA	-0.325561
chr7:508200-509200	0.999556	AAAAA	-0.560617
chr7:511400-512400	0.998158	AAAAA	-0.442928
chr7:519000-520000	0.99916	AAAAA	-0.113359
chr7:519200-520200	0.997799	AAAAA	0.0948806
chr7:519400-520400	0.517276	AAAAA	0.621085
chr7:521200-522200	0.987097	AAAAA	-1.24554
chr7:522600-523600	0.999921	AAAAA	-0.210051
chr7:522800-523800	0.999933	AAAAA	-0.217078
chr7:524600-525600	0.981569	AAAAA	0.182183
chr7:534600-535600	0.995376	AAAAA	-0.240356
chr7:534800-535800	0.999836	AAAAA	-0.186382
chr7:535000-536000	0.99558	AAAAA	0.102976
chr7:536600-537600	0.994648	AAAAA	-0.735638
chr7:536800-537800	0.999905	AAAAA	-0.758905
chr7:537000-538000	0.987881	AAAAA	-0.325446
chr7:538000-539000	0.999963	AAAAA	-1.0103
chr7:538200-539200	0.999897	AAAAA	-0.89831
chr7:541400-542400	0.995862	AAAAA	0.00406707
chr7:542400-543400	0.615838	AAAAA	2.18176
chr7:550000-551000	0.997565	AAAAA	-0.229448
chr7:550200-551200	0.954471	AAAAA	-0.0575539
chr7:558600-559600	0.99682	AAAAA	-0.21243
chr7:558800-559800	0.804495	AAAAA	-0.118645
chr7:562400-563400	0.970843	AAAAA	0.10318
chr7:573800-574800	0.996718	AAAAA	-0.146636
chr7:574000-575000	0.999835	AAAAA	-0.179477
chr7:574200-575200	0.991898	AAAAA	-0.0144288
chr7:576000-577000	0.999858	AAAAA	-0.516725
chr7:576200-577200	0.998273	AAAAA	-0.313085
chr7:576400-577400	0.975971	AAAAA	0.0447864
chr7:577400-578400	0.999928	AAAAA	-0.491887
chr7:577600-578600	0.999941	AAAAA	-0.370353
chr7:580800-581800	0.913198	AAAAA	0.137583
chr7:588400-589400	0.997733	AAAAA	-0.33129
chr7:588600-589600	0.994062	AAAAA	-0.11082
chr7:597200-598200	0.997655	AAAAA	-0.133286
chr7:597400-598400	0.981891	AAAAA	0.157499
chr7:599000-600000	0.947317	AAAAA	0.330008
chr7:599200-600200	0.99866	AAAAA	-0.933146
chr7:602800-603800	0.989419	AAAAA	-0.379588
chr7:607200-608200	0.792342	AAAAA	-0.163957
chr7:607400-608400	0.970546	AAAAA	-0.329788
chr7:644000-645000	0.999409	AAAAA	-2.65405
chr7:644200-645200	0.99986	AAAAA	-2.40099
chr7:644400-645400	0.998728	AAAAA	-5.19315
chr7:644600-645600	0.984804	AAAAA	-5.04546
chr7:670200-671200	0.984918	AAAAA	-1.193
chr7:670400-671400	0.999813	AAAAA	-0.941403
chr7:671200-672200	0.999773	AAAAA	-2.72054
chr7:672200-673200	0.999945	AAAAA	-1.89728
chr7:672400-673400	0.997437	AAAAA	-0.346601
chr7:820200-821200	0.975452	AAAAA	-3.34747
chr7:820400-821400	0.999586	AAAAA	-4.13756
chr7:820600-821600	0.996406	AAAAA	-2.6628
chr7:820800-821800	0.998268	AAAAA	-3.57393
chr7:821000-822000	0.964672	AAAAA	-1.13159
chr7:881400-882400	0.753113	AAAAA	-0.957111
chr7:881600-882600	0.668206	AAAAA	1.73197
chr7:926200-927200	0.986921	AAAAA	-0.859039
chr7:933600-934600	0.733965	AAAAA	0.553539
chr7:937200-938200	0.990985	AAAAA	-3.29631
chr7:1085400-1086400	0.960077	AAAAA	-0.11548
chr7:1085800-1086800	0.997913	AAAAA	-1.27297
chr7:1086000-1087000	0.995086	AAAAA	-0.390846
chr7:1089800-1090800	0.990852	AAAAA	-0.44465
chr7:1090000-1091000	0.628563	AAAAA	0.0640928
chr7:1091800-1092800	0.994288	AAAAA	-1.95886
chr7:1092000-1093000	0.999567	AAAAA	-1.37198
chr7:1092800-1093800	0.949687	AAAAA	0.771969
chr7:1093000-1094000	0.998946	AAAAA	-0.168993
chr7:1107800-1108800	0.998039	AAAAA	0.451579
chr7:1280800-1281800	0.958258	AAAAA	-1.27602
chr7:1281800-1282800	0.980162	AAAAA	-2.91383
chr7:1291800-1292800	0.876347	AAAAA	-2.56471
chr7:1292000-1293000	0.941767	AAAAA	-1.82921
chr7:1293400-1294400	0.993054	AAAAA	-0.803073
chr7:1317600-1318600	0.999958	AAAAA	-0.407643
chr7:1318400-1319400	0.997601	AAAAA	-1.30834
chr7:1318600-1319600	0.999969	AAAAA	-0.849584
chr7:1348000-1349000	0.993255	AAAAA	-0.357363
chr7:1348200-1349200	0.854963	AAAAA	-0.611734
chr7:1381400-1382400	0.998702	AAAAA	-0.565813
chr7:1383000-1384000	0.862801	AAAAA	0.923472
chr7:1386200-1387200	0.729717	AAAAA	-0.0248213
chr7:1391600-1392600	0.968565	AAAAA	-0.0537345
chr7:1396000-1397000	0.999512	AAAAA	0.117046
chr7:1399000-1400000	0.997969	AAAAA	-1.68383
chr7:1401400-1402400	0.983016	AAAAA	-1.35623
chr7:1401600-1402600	0.99792	AAAAA	-0.967616
chr7:1402200-1403200	0.973739	AAAAA	-0.120435
chr7:1404000-1405000	0.650026	AAAAA	-0.127806
chr7:1405400-1406400	0.999595	AAAAA	-0.198779
chr7:1405600-1406600	0.945964	AAAAA	-0.350718
chr7:1406400-1407400	0.954839	AAAAA	0.132262
chr7:1409400-1410400	0.948422	AAAAA	0.052242
chr7:1410000-1411000	0.993828	AAAAA	-1.47239
chr7:1415200-1416200	0.971587	AAAAA	-0.0378096
chr7:1425800-1426800	0.961857	AAAAA	0.24252
chr7:1426800-1427800	0.932996	AAAAA	0.262804
chr7:1427000-1428000	0.999952	AAAAA	-0.388276
chr7:1427200-1428200	0.998585	AAAAA	-1.0583
chr7:1427400-1428400	0.999497	AAAAA	-0.339673
chr7:1427600-1428600	0.99906	AAAAA	-0.912923
chr7:1427800-1428800	0.998653	AAAAA	-1.21061
chr7:1428000-1429000	0.998711	AAAAA	0.204192
chr7:1428200-1429200	0.993176	AAAAA	-0.139058
chr7:1428400-1429400	0.983927	AAAAA	-0.125274
chr7:1428600-1429600	0.936494	AAAAA	-0.0976478
chr7:1434400-1435400	0.730604	AAAAA	2.58829e-07
chr7:1434600-1435600	0.870416	AAAAA	-2.09673e-07
chr7:1434800-1435800	0.913479	AAAAA	2.40651e-08
chr7:1435000-1436000	0.842663	AAAAA	-2.95316e-07
chr7:1435200-1436200	0.826007	AAAAA	-5.32319e-07
chr7:1435400-1436400	0.781923	AAAAA	4.67477e-07
chr7:1435600-1436600	0.969882	AAAAA	4.66078e-07
chr7:1435800-1436800	0.906622	AAAAA	-9.79538e-09
chr7:1436000-1437000	0.957829	AAAAA	4.82209e-06
chr7:1436200-1437200	0.990272	AAAAA	-2.1669e-06
chr7:1436400-1437400	0.968337	AAAAA	-8.85993e-09
chr7:1436600-1437600	0.914266	AAAAA	-1.42936e-07
chr7:1436800-1437800	0.973107	AAAAA	-0.335172
chr7:1437000-1438000	0.976136	AAAAA	-0.345614
chr7:1437200-1438200	0.961732	AAAAA	-0.23892
chr7:1437400-1438400	0.975033	AAAAA	-0.175753
chr7:1437600-1438600	0.962596	AAAAA	-0.420265
chr7:1437800-1438800	0.957707	AAAAA	-0.172309
chr7:1438000-1439000	0.971627	AAAAA	-0.178833
chr7:1438200-1439200	0.937786	AAAAA	-0.199531
chr7:1438400-1439400	0.897853	AAAAA	-0.209566
chr7:1438600-1439600	0.973038	AAAAA	-0.254189
chr7:1438800-1439800	0.975952	AAAAA	-0.191496
chr7:1439000-1440000	0.978628	AAAAA	-0.295644
chr7:1439200-1440200	0.97407	AAAAA	-0.408461
chr7:1439400-1440400	0.974369	AAAAA	-0.314006
chr7:1439600-1440600	0.978396	AAAAA	-0.242784
chr7:1439800-1440800	0.96465	AAAAA	-0.439964
chr7:1440000-1441000	0.796713	AAAAA	-0.602965
chr7:1441800-1442800	0.877523	AAAAA	-0.692809
chr7:1442000-1443000	0.90488	AAAAA	-0.235617
chr7:1442200-1443200	0.700748	AAAAA	-0.161366
chr8:3800-4800	0.97473	AAAAA	-0.410426
chr8:4000-5000	0.966369	AAAAA	-0.464755
chr8:4200-5200	0.537061	AAAAA	-1.99251
chr8:6200-7200	0.868482	AAAAA	-0.19426
chr8:6400-7400	0.92683	AAAAA	-0.130931
chr8:6600-7600	0.960118	AAAAA	-0.222933
chr8:6800-7800	0.988445	AAAAA	-0.402227
chr8:7000-8000	0.986366	AAAAA	-0.0830724
chr8:7200-8200	0.989027	AAAAA	-0.0533643
chr8:7400-8400	0.996556	AAAAA	-0.165708
chr8:7600-8600	0.993427	AAAAA	-0.130954
chr8:7800-8800	0.992171	AAAAA	0.00767757
chr8:8000-9000	0.990949	AAAAA	-0.00150619
chr8:8200-9200	0.99543	AAAAA	-0.126438
chr8:8400-9400	0.96278	AAAAA	-0.0477211
chr8:8600-9600	0.931203	AAAAA	-3.48263e-07
chr8:8800-9800	0.98283	AAAAA	9.54545e-07
chr8:9000-10000	0.948665	AAAAA	-1.41539e-07
chr8:9200-10200	0.881073	AAAAA	2.92022e-07
chr8:9400-10400	0.93862	AAAAA	-7.19305e-07
chr8:9600-10600	0.895629	AAAAA	-3.77079e-08
chr8:9800-10800	0.766732	AAAAA	9.47493e-07
chr8:10000-11000	0.668241	AAAAA	-4.19095e-07
chr8:10200-11200	0.642547	AAAAA	-3.67902e-08
chr8:17800-18800	0.835891	AAAAA	-0.13013
chr8:18000-19000	0.998106	AAAAA	-0.135389
chr8:18200-19200	0.994045	AAAAA	-0.0558727
chr8:18400-19400	0.986131	AAAAA	-0.256025
chr8:18600-19600	0.986672	AAAAA	-0.297419
chr8:18800-19800	0.99345	AAAAA	-0.415155
chr8:19000-20000	0.998435	AAAAA	-1.10268
chr8:19200-20200	0.999588	AAAAA	-3.13427
chr8:19400-20400	0.999826	AAAAA	-2.10845
chr8:19600-20600	0.999054	AAAAA	-1.35682
chr8:19800-20800	0.560859	AAAAA	-0.32302
chr8:20800-21800	0.999582	AAAAA	0.73341
chr8:38600-39600	0.82103	AAAAA	0.423364
chr8:40400-41400	0.998508	AAAAA	0.0925088
chr8:50400-51400	0.904888	AAAAA	0.555966
chr8:52200-53200	0.932988	AAAAA	-0.197428
chr8:53800-54800	0.833249	AAAAA	1.53891
chr8:54000-55000	0.922217	AAAAA	-0.629603
chr8:55800-56800	0.998116	AAAAA	-0.493757
chr8:57600-58600	0.998734	AAAAA	0.438654
chr8:57800-58800	0.625052	AAAAA	-0.0341564
chr8:59200-60200	0.997389	AAAAA	-1.23414
chr8:59400-60400	0.99878	AAAAA	-1.62078
chr8:59600-60600	0.962838	AAAAA	-0.597798
chr8:64200-65200	0.999766	AAAAA	-1.94722
chr8:76200-77200	0.871247	AAAAA	0.890266
chr8:76400-77400	0.989546	AAAAA	-1.51804
chr8:90800-91800	0.9886	AAAAA	-1.591
chr8:97200-98200	0.933164	AAAAA	-1.42857
chr8:97400-98400	0.88848	AAAAA	-1.51644
chr8:97600-98600	0.957342	AAAAA	-1.02904
chr8:97800-98800	0.811507	AAAAA	-0.5423
chr8:124200-125200	0.997532	AAAAA	-3.46291
chr8:124400-125400	0.99987	AAAAA	-6.05642
chr8:124600-125600	0.829912	AAAAA	-2.11886
chr8:125000-126000	0.940984	AAAAA	-2.73079
chr8:125600-126600	0.985699	AAAAA	-3.10827
chr8:125800-126800	0.984155	AAAAA	-2.93294
chr8:216200-217200	0.866699	AAAAA	-2.77649
chr8:216400-217400	0.825398	AAAAA	-2.33689
chr8:285000-286000	0.667018	AAAAA	-1.73555
chr8:289000-290000	0.982725	AAAAA	-1.65852
chr8:302000-303000	0.993273	AAAAA	-1.43569
chr8:302200-303200	0.980841	AAAAA	-1.293
chr8:304000-305000	0.992304	AAAAA	-0.995105
chr8:368200-369200	0.865753	AAAAA	-0.870036
chr8:418600-419600	0.724845	AAAAA	-4.30805
chr8:418800-419800	0.966798	AAAAA	-5.26993
chr8:419000-420000	0.996741	AAAAA	-6.43313
chr8:424400-425400	0.770981	AAAAA	-1.67652
chr8:424600-425600	0.976706	AAAAA	-1.71035
chr8:427000-428000	0.999973	AAAAA	-0.563537
chr8:427200-428200	0.999474	AAAAA	-0.947087
chr8:430200-431200	0.81871	AAAAA	-1.28464
chr8:430400-431400	0.998903	AAAAA	-0.975309
chr8:430600-431600	0.997734	AAAAA	-0.565379
chr8:439800-440800	0.998198	AAAAA	0.263488
chr8:440000-441000	0.997835	AAAAA	0.045327
chr8:449400-450400	0.647409	AAAAA	0.949895
chr8:449600-450600	0.998664	AAAAA	-0.20934
chr8:451400-452400	0.58914	AAAAA	1.2748
chr8:455600-456600	0.999972	AAAAA	-0.726091
chr8:455800-456800	0.916915	AAAAA	-0.853252
chr8:457200-458200	0.993994	AAAAA	-0.729365
chr8:457400-458400	0.987877	AAAAA	0.108258
chr8:458800-459800	0.995322	AAAAA	1.18047
chr8:479400-480400	0.909789	AAAAA	-0.739958
chr8:517000-518000	0.997066	AAAAA	-0.227921
chr8:517200-518200	0.999915	AAAAA	-1.94428
chr8:517400-518400	0.997015	AAAAA	-0.896631
chr8:575400-576400	0.99944	AAAAA	-1.00944
chr8:620200-621200	0.998223	AAAAA	-2.3254
chr8:620400-621400	0.998513	AAAAA	-2.22224
chr8:649400-650400	0.997115	AAAAA	-1.75582
chr8:649600-650600	0.97287	AAAAA	-1.28346
chr8:704600-705600	0.997	AAAAA	-1.60696
chr8:708800-709800	0.66288	AAAAA	-0.247724
chr8:726600-727600	0.906596	AAAAA	-0.417476
chr8:747800-748800	0.767155	AAAAA	-0.949304
chr8:749600-750600	0.996096	AAAAA	-0.301524
chr8:750200-751200	0.998653	AAAAA	-0.118176
chr8:822800-823800	0.958235	AAAAA	-3.26409
chr8:823000-824000	0.999668	AAAAA	-3.94908
chr8:823200-824200	0.999235	AAAAA	-3.76651
chr8:823400-824400	0.993402	AAAAA	-4.28951
chr8:847800-848800	0.99796	AAAAA	-1.06311
chr8:858800-859800	0.997468	AAAAA	-2.0576
chr8:887400-888400	0.997732	AAAAA	0.0586704
chr8:887600-888600	0.999622	AAAAA	-1.69373
chr8:962200-963200	0.994036	AAAAA	-2.72909
chr8:962400-963400	0.996233	AAAAA	-1.65838
chr8:1003200-1004200	0.98943	AAAAA	-1.79942
chr8:1011600-1012600	0.997944	AAAAA	-0.947683
chr8:1011800-1012800	0.999981	AAAAA	-4.36601
chr8:1012000-1013000	0.98701	AAAAA	-3.3388
chr8:1144800-1145800	0.716499	AAAAA	-0.196304
chr8:1240200-1241200	0.991956	AAAAA	-0.83719
chr8:1240400-1241400	0.999866	AAAAA	-1.41431
chr8:1240600-1241600	0.999576	AAAAA	-3.7652
chr8:1240800-1241800	0.998976	AAAAA	-2.73162
chr8:1242600-1243600	0.999158	AAAAA	-4.81058
chr8:1242800-1243800	0.999193	AAAAA	-4.803
chr8:1243000-1244000	0.99903	AAAAA	-4.21785
chr8:1259200-1260200	0.972574	AAAAA	-5.68544
chr8:1259400-1260400	0.996397	AAAAA	-6.9983
chr8:1259600-1260600	0.999005	AAAAA	-4.91773
chr8:1278800-1279800	0.976553	AAAAA	0.268097
chr8:1279000-1280000	0.9948	AAAAA	-0.00329719
chr8:1291600-1292600	0.980723	AAAAA	-0.238121
chr8:1291800-1292800	0.95375	AAAAA	0.11508
chr8:1299200-1300200	0.999081	AAAAA	-1.16431
chr8:1310200-1311200	0.630331	AAAAA	-1.10419
chr8:1330600-1331600	0.981706	AAAAA	-1.69025
chr8:1349400-1350400	0.753267	AAAAA	-0.419194
chr8:1355400-1356400	0.989503	AAAAA	-1.4989
chr8:1355600-1356600	0.989516	AAAAA	-0.705201
chr8:1387800-1388800	0.910647	AAAAA	0.083946
chr8:1388000-1389000	0.646247	AAAAA	0.182562
chr8:1388800-1389800	0.993103	AAAAA	-1.20046
chr8:1389400-1390400	0.987804	AAAAA	-1.37772
chr8:1389600-1390600	0.992509	AAAAA	-1.34886
chr8:1393000-1394000	0.96455	AAAAA	-2.25197
chr8:1393200-1394200	0.982909	AAAAA	-1.08358
chr8:1394000-1395000	0.993572	AAAAA	-1.85889
chr8:1394200-1395200	0.999415	AAAAA	-2.34342
chr8:1394400-1395400	0.754657	AAAAA	-0.682306
chr8:1400600-1401600	0.984882	AAAAA	0.176885
chr8:1405400-1406400	0.997413	AAAAA	-0.187819
chr8:1408000-1409000	0.984633	AAAAA	-0.410931
chr8:1408800-1409800	0.803039	AAAAA	-0.416496
chr8:1410000-1411000	0.997776	AAAAA	-1.07251
chr8:1410200-1411200	0.858318	AAAAA	0.301061
chr8:1411600-1412600	0.981067	AAAAA	0.0369649
chr8:1414800-1415800	0.975615	AAAAA	0.0371933
chr8:1417000-1418000	0.625586	AAAAA	0.269037
chr8:1418200-1419200	0.883127	AAAAA	0.934958
chr8:1420200-1421200	0.786591	AAAAA	-0.447435
chr8:1420400-1421400	0.998576	AAAAA	-0.491611
chr8:1422000-1423000	0.990359	AAAAA	0.472053
chr8:1422200-1423200	0.754739	AAAAA	-0.867002
chr8:1423400-1424400	0.99349	AAAAA	0.647848
chr8:1423600-1424600	0.999733	AAAAA	-0.42579
chr8:1424400-1425400	0.995394	AAAAA	-0.519555
chr8:1424600-1425600	0.996403	AAAAA	-0.20787
chr8:1425000-1426000	0.988834	AAAAA	0.288073
chr8:1425200-1426200	0.855719	AAAAA	1.04416
chr8:1427600-1428600	0.940358	AAAAA	0.344534
chr8:1428200-1429200	0.970361	AAAAA	-0.31167
chr8:1430000-1431000	0.964848	AAAAA	-0.0129191
chr8:1433400-1434400	0.975431	AAAAA	0.200103
chr8:1443000-1444000	0.99854	AAAAA	0.00562341
chr8:1444000-1445000	0.990002	AAAAA	-0.25268
chr8:1444200-1445200	0.999895	AAAAA	-0.696791
chr8:1444400-1445400	0.999054	AAAAA	-1.05668
chr8:1444600-1445600	0.99997	AAAAA	-2.02382
chr8:1444800-1445800	0.999731	AAAAA	-0.889991
chr8:1445000-1446000	0.998985	AAAAA	-1.12855
chr8:1445200-1446200	0.999824	AAAAA	-1.59653
chr8:1445400-1446400	0.998843	AAAAA	0.0899856
chr8:1445600-1446600	0.995289	AAAAA	-0.196306
chr8:1445800-1446800	0.982232	AAAAA	-0.232341
chr8:1446000-1447000	0.96388	AAAAA	-0.119125
chr8:1461000-1462000	0.666215	AAAAA	1.64579e-08
chr8:1461200-1462200	0.971465	AAAAA	1.63986e-07
chr8:1461400-1462400	0.98459	AAAAA	3.3835e-07
chr8:1461600-1462600	0.989412	AAAAA	-3.65799e-07
chr8:1461800-1462800	0.974125	AAAAA	5.96636e-07
chr8:1462000-1463000	0.992473	AAAAA	-0.637282
chr8:1462200-1463200	0.982125	AAAAA	-0.66581
chr8:1462400-1463400	0.984095	AAAAA	-0.61896
chr8:1462600-1463600	0.984791	AAAAA	-0.374857
chr8:1462800-1463800	0.969292	AAAAA	-0.567389
chr8:1463000-1464000	0.986391	AAAAA	-0.113082
chr8:1463200-1464200	0.97379	AAAAA	-0.0569772
chr8:1463400-1464400	0.967022	AAAAA	-0.33897
chr8:1463600-1464600	0.978056	AAAAA	-0.295733
chr8:1463800-1464800	0.974884	AAAAA	-0.315526
chr8:1464000-1465000	0.93504	AAAAA	-0.249739
chr8:1464200-1465200	0.971647	AAAAA	-0.112557
chr8:1464400-1465400	0.923085	AAAAA	-0.415375
chr8:1464600-1465600	0.883287	AAAAA	-0.174934
chr8:1464800-1465800	0.860486	AAAAA	-0.0388711
chr8:1466200-1467200	0.709236	AAAAA	-0.9207
chr8:1466400-1467400	0.962017	AAAAA	-0.720342
chr8:1466600-1467600	0.857474	AAAAA	-0.25198
chr9:2600-3600	0.831105	AAAAA	-0.673874
chr9:2800-3800	0.978831	AAAAA	-0.421228
chr9:3000-4000	0.927845	AAAAA	-0.717232
chr9:3800-4800	0.879179	AAAAA	-0.246576
chr9:4000-5000	0.872886	AAAAA	-0.422614
chr9:4200-5200	0.878955	AAAAA	-0.679831
chr9:4400-5400	0.909459	AAAAA	-0.487746
chr9:4600-5600	0.766008	AAAAA	-0.418086
chr9:4800-5800	0.909952	AAAAA	-0.403929
chr9:5000-6000	0.911689	AAAAA	-0.407429
chr9:5200-6200	0.969913	AAAAA	-0.465543
chr9:5400-6400	0.967885	AAAAA	-0.355758
chr9:5600-6600	0.969439	AAAAA	-0.417926
chr9:5800-6800	0.984958	AAAAA	-0.141834
chr9:6000-7000	0.968114	AAAAA	-0.185629
chr9:6200-7200	0.97681	AAAAA	-0.245325
chr9:6400-7400	0.993037	AAAAA	-0.262474
chr9:6600-7600	0.988574	AAAAA	0.04975
chr9:6800-7800	0.98092	AAAAA	0.00874454
chr9:7000-8000	0.994391	AAAAA	-0.256694
chr9:7200-8200	0.986823	AAAAA	-0.241566
chr9:7400-8400	0.969436	AAAAA	-0.155193
chr9:7600-8600	0.981428	AAAAA	-0.103819
chr9:7800-8800	0.977833	AAAAA	-0.057191
chr9:8000-9000	0.972736	AAAAA	0.0191784
chr9:8200-9200	0.952401	AAAAA	0.0288245
chr9:8400-9400	0.906532	AAAAA	-0.0634202
chr9:8600-9600	0.85939	AAAAA	1.85836e-08
chr9:8800-9800	0.781179	AAAAA	-7.03986e-08
chr9:9000-10000	0.810899	AAAAA	5.64803e-07
chr9:9200-10200	0.52115	AAAAA	-2.93705e-08
chr9:16600-17600	0.939058	AAAAA	-0.225221
chr9:16800-17800	0.992022	AAAAA	-0.143469
chr9:17000-18000	0.993264	AAAAA	-0.13559
chr9:17200-18200	0.987577	AAAAA	-0.468088
chr9:17400-18400	0.995282	AAAAA	-0.661397
chr9:17600-18600	0.998083	AAAAA	-1.08596
chr9:17800-18800	0.99978	AAAAA	-2.17197
chr9:18000-19000	0.99886	AAAAA	-0.963575
chr9:18200-19200	0.999819	AAAAA	-0.899308
chr9:18400-19400	0.999902	AAAAA	-0.971615
chr9:18600-19600	0.761073	AAAAA	0.570771
chr9:19400-20400	0.994148	AAAAA	0.0377068
chr9:19600-20600	0.999854	AAAAA	-0.0348081
chr9:31000-32000	0.835116	AAAAA	2.01084
chr9:31200-32200	0.743396	AAAAA	-0.313002
chr9:35400-36400	0.836565	AAAAA	-0.804418
chr9:35600-36600	0.933517	AAAAA	0.282464
chr9:36000-37000	0.975552	AAAAA	-1.31574
chr9:36200-37200	0.986797	AAAAA	-0.235348
chr9:37000-38000	0.998506	AAAAA	-0.695278
chr9:37200-38200	0.998076	AAAAA	0.0213768
chr9:38600-39600	0.9967	AAAAA	0.50339
chr9:40200-41200	0.980072	AAAAA	0.0260404
chr9:44800-45800	0.989703	AAAAA	-0.733163
chr9:45000-46000	0.569956	AAAAA	-0.562932
chr9:45400-46400	0.99221	AAAAA	-0.359693
chr9:47200-48200	0.984657	AAAAA	0.177648
chr9:49000-50000	0.915994	AAAAA	-0.153535
chr9:49200-50200	0.997813	AAAAA	-1.02042
chr9:52200-53200	0.994548	AAAAA	-0.175664
chr9:54600-55600	0.993291	AAAAA	-0.28988
chr9:59200-60200	0.992578	AAAAA	0.181639
chr9:60800-61800	0.953287	AAAAA	0.00500043
chr9:62000-63000	0.930734	AAAAA	-0.0955104
chr9:63400-64400	0.829745	AAAAA	0.799526
chr9:63600-64600	0.933419	AAAAA	-1.016
chr9:63800-64800	0.99571	AAAAA	-1.57436
chr9:64000-65000	0.789173	AAAAA	0.314558
chr9:64800-65800	0.999966	AAAAA	0.0597091
chr9:65000-66000	0.999202	AAAAA	0.153888
chr9:66400-67400	0.982355	AAAAA	1.15835
chr9:68600-69600	0.971272	AAAAA	-1.3831
chr9:68800-69800	0.988633	AAAAA	0.431153
chr9:71200-72200	0.983662	AAAAA	-0.468229
chr9:73400-74400	0.999451	AAAAA	0.994564
chr9:75200-76200	0.976951	AAAAA	0.0377259
chr9:78400-79400	0.885969	AAAAA	0.245053
chr9:136000-137000	0.986033	AAAAA	-1.73429
chr9:136200-137200	0.993635	AAAAA	-0.284243
chr9:198600-199600	0.727143	AAAAA	0.15059
chr9:329000-330000	0.750806	AAAAA	2.80433
chr9:371000-372000	0.987773	AAAAA	-2.35583
chr9:510400-511400	0.925117	AAAAA	-2.77219
chr9:510600-511600	0.879481	AAAAA	-2.4403
chr9:591600-592600	0.987481	AAAAA	-6.70984
chr9:591800-592800	0.999006	AAAAA	-7.3299
chr9:605600-606600	0.994115	AAAAA	-0.885301
chr9:700200-701200	0.99922	AAAAA	-2.13138
chr9:700400-701400	0.99929	AAAAA	-2.09654
chr9:700800-701800	0.995393	AAAAA	-1.88084
chr9:701000-702000	0.977182	AAAAA	-0.359249
chr9:736000-737000	0.676535	AAAAA	-2.98017
chr9:736200-737200	0.999818	AAAAA	-5.37567
chr9:736400-737400	0.99567	AAAAA	-5.00528
chr9:789000-790000	0.670362	AAAAA	2.17622
chr9:790800-791800	0.94313	AAAAA	-0.308876
chr9:791000-792000	0.706047	AAAAA	1.28323
chr9:875200-876200	0.641756	AAAAA	-0.520625
chr9:940000-941000	0.890099	AAAAA	-0.0216113
chr9:1062600-1063600	0.984004	AAAAA	-0.487718
chr9:1062800-1063800	0.998865	AAAAA	-2.38455
chr9:1063000-1064000	0.645084	AAAAA	-1.30536
chr9:1084000-1085000	0.998249	AAAAA	-0.898887
chr9:1084200-1085200	0.998679	AAAAA	-1.67946
chr9:1148000-1149000	0.975973	AAAAA	-2.05006
chr9:1159400-1160400	0.975406	AAAAA	-2.20013
chr9:1183200-1184200	0.898903	AAAAA	-2.04016
chr9:1200000-1201000	0.619492	AAAAA	-4.74136
chr9:1200200-1201200	0.981478	AAAAA	-2.53675
chr9:1201400-1202400	0.983942	AAAAA	0.733785
chr9:1245200-1246200	0.874015	AAAAA	-0.587714
chr9:1259400-1260400	0.991371	AAAAA	-3.21407
chr9:1259600-1260600	0.998506	AAAAA	-2.97213
chr9:1259800-1260800	0.999977	AAAAA	-2.16325
chr9:1260000-1261000	0.999997	AAAAA	-1.59228
chr9:1260200-1261200	0.998291	AAAAA	-1.48979
chr9:1260400-1261400	0.786304	AAAAA	-0.897014
chr9:1311000-1312000	0.811004	AAAAA	-1.12149
chr9:1319800-1320800	0.627939	AAAAA	-0.735214
chr9:1353600-1354600	0.990121	AAAAA	-1.55927
chr9:1353800-1354800	0.99848	AAAAA	-4.49344
chr9:1354000-1355000	0.99312	AAAAA	-4.89832
chr9:1360400-1361400	0.842951	AAAAA	-1.33754
chr9:1360800-1361800	0.986363	AAAAA	-3.33498
chr9:1361000-1362000	0.997744	AAAAA	-3.92136
chr9:1361200-1362200	0.817038	AAAAA	-5.28835
chr9:1361400-1362400	0.997529	AAAAA	-2.53479
chr9:1374000-1375000	0.916152	AAAAA	-5.8963
chr9:1391000-1392000	0.989861	AAAAA	-0.373603
chr9:1393200-1394200	0.999252	AAAAA	0.727869
chr9:1393400-1394400	0.961965	AAAAA	-1.1118
chr9:1411200-1412200	0.965187	AAAAA	0.269181
chr9:1454000-1455000	0.948952	AAAAA	-0.191034
chr9:1459400-1460400	0.902746	AAAAA	0.111693
chr9:1465400-1466400	0.928688	AAAAA	-1.1104
chr9:1469600-1470600	0.998149	AAAAA	-6.78158
chr9:1469800-1470800	0.993861	AAAAA	-5.38137
chr9:1472800-1473800	0.961422	AAAAA	-3.33168
chr9:1473000-1474000	0.981273	AAAAA	-1.99019
chr9:1473400-1474400	0.997952	AAAAA	-0.570363
chr9:1473600-1474600	0.948017	AAAAA	0.432307
chr9:1474000-1475000	0.997938	AAAAA	-0.471595
chr9:1475600-1476600	0.982692	AAAAA	0.787409
chr9:1475800-1476800	0.995046	AAAAA	0.877967
chr9:1478200-1479200	0.651473	AAAAA	0.484391
chr9:1480400-1481400	0.984182	AAAAA	-0.335354
chr9:1482200-1483200	0.995776	AAAAA	-0.575066
chr9:1483600-1484600	0.997707	AAAAA	0.202105
chr9:1483800-1484800	0.999588	AAAAA	-0.248882
chr9:1484000-1485000	0.966687	AAAAA	-0.214832
chr9:1485600-1486600	0.987458	AAAAA	-0.69604
chr9:1489600-1490600	0.989075	AAAAA	-0.177815
chr9:1493200-1494200	0.969465	AAAAA	-0.136378
chr9:1502800-1503800	0.999553	AAAAA	-0.245865
chr9:1503000-1504000	0.97777	AAAAA	0.0497207
chr9:1504000-1505000	0.985961	AAAAA	-0.939863
chr9:1504200-1505200	0.999944	AAAAA	-0.749504
chr9:1504400-1505400	0.998991	AAAAA	-1.69951
chr9:1504600-1505600	0.999829	AAAAA	-1.7139
chr9:1504800-1505800	0.994049	AAAAA	-1.05518
chr9:1505000-1506000	0.997644	AAAAA	-1.31823
chr9:1505200-1506200	0.998007	AAAAA	0.105252
chr9:1505400-1506400	0.995238	AAAAA	-0.180002
chr9:1505600-1506600	0.985374	AAAAA	-0.384916
chr9:1505800-1506800	0.954662	AAAAA	-0.349297
chr9:1531400-1532400	0.886402	AAAAA	-0.106352
chr9:1531600-1532600	0.965614	AAAAA	-0.0195331
chr9:1531800-1532800	0.963275	AAAAA	-0.174752
chr9:1532000-1533000	0.925913	AAAAA	-0.288927
chr9:1532200-1533200	0.88069	AAAAA	-0.255077
chr9:1532400-1533400	0.913471	AAAAA	-0.238906
chr9:1532600-1533600	0.914029	AAAAA	-0.39242
chr9:1532800-1533800	0.934394	AAAAA	-0.286166
chr9:1533000-1534000	0.944208	AAAAA	-0.276875
chr9:1533200-1534200	0.949559	AAAAA	-0.329691
chr9:1533400-1534400	0.977553	AAAAA	-0.317082
chr9:1533600-1534600	0.964085	AAAAA	-0.712897
chr9:1533800-1534800	0.936563	AAAAA	-0.462918
chr9:1534000-1535000	0.9113	AAAAA	-0.430208
chr9:1534200-1535200	0.656953	AAAAA	-0.439019
chr9:1536200-1537200	0.529178	AAAAA	-0.849056
chr9:1536400-1537400	0.701063	AAAAA	-0.297937
chr10:3800-4800	0.984765	AAAAA	-0.762499
chr10:4000-5000	0.939499	AAAAA	-0.895876
chr10:6800-7800	0.548729	AAAAA	-0.332291
chr10:7000-8000	0.94365	AAAAA	-0.39388
chr10:7200-8200	0.983569	AAAAA	-0.348965
chr10:7400-8400	0.978606	AAAAA	-0.423431
chr10:7600-8600	0.983509	AAAAA	-0.259078
chr10:7800-8800	0.985469	AAAAA	-0.212457
chr10:8000-9000	0.994578	AAAAA	-0.380178
chr10:8200-9200	0.997389	AAAAA	-0.495736
chr10:8400-9400	0.994209	AAAAA	-0.149158
chr10:8600-9600	0.991349	AAAAA	-0.099622
chr10:8800-9800	0.997669	AAAAA	-0.411391
chr10:9000-10000	0.998862	AAAAA	-0.326111
chr10:9200-10200	0.988638	AAAAA	-0.111634
chr10:9400-10400	0.993063	AAAAA	-0.125088
chr10:9600-10600	0.994501	AAAAA	-0.213169
chr10:9800-10800	0.966597	AAAAA	1.33968e-07
chr10:10000-11000	0.948362	AAAAA	3.54853e-07
chr10:10200-11200	0.814608	AAAAA	1.55576e-07
chr10:24600-25600	0.648476	AAAAA	-0.508555
chr10:24800-25800	0.992997	AAAAA	-0.306206
chr10:25000-26000	0.990697	AAAAA	-0.182734
chr10:25200-26200	0.990839	AAAAA	-0.06862
chr10:25400-26400	0.997957	AAAAA	-0.0477514
chr10:25600-26600	0.998223	AAAAA	-0.790449
chr10:25800-26800	0.998607	AAAAA	-0.993359
chr10:26000-27000	0.99816	AAAAA	-0.640789
chr10:26200-27200	0.999937	AAAAA	-2.22798
chr10:26400-27400	0.999146	AAAAA	-0.927784
chr10:26600-27600	0.998707	AAAAA	-1.12278
chr10:26800-27800	0.993802	AAAAA	-0.693392
chr10:28000-29000	0.99917	AAAAA	-0.119497
chr10:35600-36600	0.979651	AAAAA	0.20947
chr10:37600-38600	0.969249	AAAAA	0.853164
chr10:39400-40400	0.686672	AAAAA	0.594413
chr10:43600-44600	0.936246	AAAAA	-1.04762
chr10:43800-44800	0.984168	AAAAA	0.190143
chr10:44400-45400	0.998338	AAAAA	-0.556136
chr10:47600-48600	0.991809	AAAAA	-0.844428
chr10:49200-50200	0.999121	AAAAA	0.142888
chr10:49400-50400	0.929416	AAAAA	-0.395328
chr10:52600-53600	0.997314	AAAAA	-7.24276
chr10:52800-53800	0.999907	AAAAA	-8.31245
chr10:53000-54000	0.991606	AAAAA	-3.87701
chr10:53600-54600	0.777897	AAAAA	-2.88079
chr10:58400-59400	0.984477	AAAAA	-0.206326
chr10:61400-62400	0.997958	AAAAA	-1.567
chr10:61600-62600	0.995199	AAAAA	-1.39826
chr10:68400-69400	0.550218	AAAAA	-1.04378
chr10:81000-82000	0.997437	AAAAA	-1.63836
chr10:81200-82200	0.983897	AAAAA	-1.49536
chr10:81800-82800	0.982183	AAAAA	-1.3558
chr10:82000-83000	0.638966	AAAAA	0.0622944
chr10:93000-94000	0.990534	AAAAA	-2.42909
chr10:101800-102800	0.944234	AAAAA	-2.43199
chr10:110600-111600	0.995924	AAAAA	-1.78749
chr10:110800-111800	0.998932	AAAAA	-1.99626
chr10:111000-112000	0.995227	AAAAA	-1.17968
chr10:258400-259400	0.70078	AAAAA	-0.712419
chr10:281000-282000	0.990812	AAAAA	-0.306143
chr10:282600-283600	0.6367	AAAAA	-0.273021
chr10:297000-298000	0.954837	AAAAA	-2.13646
chr10:412600-413600	0.989605	AAAAA	-2.8737
chr10:412800-413800	0.936334	AAAAA	-2.75123
chr10:480000-481000	0.582127	AAAAA	-0.189743
chr10:553400-554400	0.901315	AAAAA	-2.4834
chr10:654400-655400	0.799071	AAAAA	0.228457
chr10:678400-679400	0.92602	AAAAA	-1.35272
chr10:678600-679600	0.990819	AAAAA	-1.2512
chr10:700600-701600	0.994569	AAAAA	-4.2505
chr10:700800-701800	0.583703	AAAAA	-2.80935
chr10:839800-840800	0.995707	AAAAA	0.26402
chr10:932200-933200	0.973464	AAAAA	-1.04
chr10:938800-939800	0.840834	AAAAA	1.71765
chr10:941800-942800	0.560184	AAAAA	0.556066
chr10:946400-947400	0.642541	AAAAA	0.414824
chr10:946600-947600	0.940407	AAAAA	2.17072
chr10:983400-984400	0.871692	AAAAA	-0.545985
chr10:993600-994600	0.841187	AAAAA	-3.69015
chr10:993800-994800	0.965553	AAAAA	-3.18746
chr10:1011600-1012600	0.998692	AAAAA	-1.22425
chr10:1100800-1101800	0.994473	AAAAA	0.039361
chr10:1101000-1102000	0.999095	AAAAA	-0.895565
chr10:1101200-1102200	0.839982	AAAAA	-2.2308
chr10:1118000-1119000	0.902669	AAAAA	-3.44501
chr10:1118200-1119200	0.92646	AAAAA	-3.13569
chr10:1118400-1119400	0.666331	AAAAA	-2.84616
chr10:1118600-1119600	0.943752	AAAAA	-5.67428
chr10:1118800-1119800	0.881636	AAAAA	-5.58081
chr10:1119000-1120000	0.983656	AAAAA	-3.79654
chr10:1124200-1125200	0.999409	AAAAA	-0.0835795
chr10:1124400-1125400	0.972441	AAAAA	-0.639308
chr10:1142200-1143200	0.987021	AAAAA	-2.11718
chr10:1142400-1143400	0.995713	AAAAA	-2.62105
chr10:1143400-1144400	0.987307	AAAAA	-3.022
chr10:1255800-1256800	0.928623	AAAAA	-0.793883
chr10:1298800-1299800	0.920371	AAAAA	-3.18875
chr10:1307000-1308000	0.635268	AAAAA	0.0824509
chr10:1412000-1413000	0.934293	AAAAA	0.142373
chr10:1412200-1413200	0.979791	AAAAA	1.28096
chr10:1426000-1427000	0.917412	AAAAA	-3.38883
chr10:1426200-1427200	0.99572	AAAAA	-1.76793
chr10:1429600-1430600	0.946005	AAAAA	-0.566677
chr10:1429800-1430800	0.978582	AAAAA	-0.407261
chr10:1503800-1504800	0.968058	AAAAA	-1.42524
chr10:1515000-1516000	0.978316	AAAAA	-2.21402
chr10:1515200-1516200	0.96161	AAAAA	-2.79713
chr10:1576400-1577400	0.990959	AAAAA	-1.48778
chr10:1576800-1577800	0.998996	AAAAA	-1.22009
chr10:1577000-1578000	0.999938	AAAAA	-1.36868
chr10:1577200-1578200	0.905112	AAAAA	0.162614
chr10:1577600-1578600	0.968854	AAAAA	-0.61028
chr10:1577800-1578800	0.997106	AAAAA	-1.05237
chr10:1578000-1579000	0.947032	AAAAA	-1.00338
chr10:1588000-1589000	0.684839	AAAAA	-0.801421
chr10:1589600-1590600	0.966875	AAAAA	-0.257009
chr10:1600600-1601600	0.510675	AAAAA	0.0630315
chr10:1601000-1602000	0.989098	AAAAA	-1.06162
chr10:1601200-1602200	0.998976	AAAAA	-1.21738
chr10:1603400-1604400	0.985511	AAAAA	0.107597
chr10:1606400-1607400	0.949615	AAAAA	0.173415
chr10:1610000-1611000	0.964175	AAAAA	-0.256316
chr10:1613200-1614200	0.968741	AAAAA	0.0952772
chr10:1616600-1617600	0.948836	AAAAA	-0.0276802
chr10:1621400-1622400	0.996757	AAAAA	0.0537754
chr10:1621600-1622600	0.917106	AAAAA	1.43672
chr10:1623200-1624200	0.928629	AAAAA	-0.0297613
chr10:1628000-1629000	0.988326	AAAAA	0.257389
chr10:1629600-1630600	0.584423	AAAAA	-0.400004
chr10:1631400-1632400	0.987014	AAAAA	0.474491
chr10:1631600-1632600	0.690045	AAAAA	0.926162
chr10:1633200-1634200	0.741914	AAAAA	0.207222
chr10:1633800-1634800	0.968103	AAAAA	1.35218
chr10:1636200-1637200	0.984139	AAAAA	0.0785383
chr10:1638200-1639200	0.98845	AAAAA	-0.219389
chr10:1640000-1641000	0.917612	AAAAA	0.12569
chr10:1649400-1650400	0.972243	AAAAA	-0.244495
chr10:1649600-1650600	0.92849	AAAAA	-0.00564729
chr10:1650600-1651600	0.997715	AAAAA	-0.749399
chr10:1650800-1651800	0.999984	AAAAA	-0.840943
chr10:1651000-1652000	0.999467	AAAAA	-2.0195
chr10:1651200-1652200	0.999836	AAAAA	-1.57206
chr10:1651400-1652400	0.991704	AAAAA	-0.696217
chr10:1651600-1652600	0.998382	AAAAA	-1.02496
chr10:1651800-1652800	0.999466	AAAAA	0.182267
chr10:1652000-1653000	0.994487	AAAAA	-0.262762
chr10:1652200-1653200	0.9892	AAAAA	-0.263601
chr10:1652400-1653400	0.803888	AAAAA	-0.190035
chr10:1677600-1678600	0.562817	AAAAA	-0.119412
chr10:1677800-1678800	0.879722	AAAAA	-0.193126
chr10:1678000-1679000	0.779622	AAAAA	-0.374911
chr10:1678200-1679200	0.790108	AAAAA	-0.182464
chr10:1678400-1679400	0.810747	AAAAA	-0.138932
chr10:1678600-1679600	0.729293	AAAAA	-0.210735
chr10:1678800-1679800	0.78011	AAAAA	-0.110583
chr10:1679000-1680000	0.738791	AAAAA	-0.0673187
chr10:1679200-1680200	0.576333	AAAAA	-0.0240915
chr10:1679400-1680400	0.716937	AAAAA	0.0789157
chr10:1682200-1683200	0.57215	AAAAA	-1.06952
chr10:1682400-1683400	0.694372	AAAAA	-0.564617
chr10:1686600-1687600	0.765372	AAAAA	8.43884e-09
chr11:200-1200	0.641991	AAAAA	-4.82057e-07
chr11:4200-5200	0.924481	AAAAA	-0.861634
chr11:4400-5400	0.955002	AAAAA	-0.691004
chr11:4600-5600	0.730228	AAAAA	-2.1019
chr11:6200-7200	0.605789	AAAAA	-0.426037
chr11:6400-7400	0.922171	AAAAA	-0.360106
chr11:6600-7600	0.957113	AAAAA	-0.393777
chr11:6800-7800	0.971697	AAAAA	-0.314264
chr11:7000-8000	0.9776	AAAAA	-0.430424
chr11:7200-8200	0.955761	AAAAA	-0.473252
chr11:7400-8400	0.960204	AAAAA	-0.171287
chr11:7600-8600	0.937541	AAAAA	-0.158057
chr11:7800-8800	0.943301	AAAAA	-0.183911
chr11:8000-9000	0.987781	AAAAA	-0.438961
chr11:8200-9200	0.972939	AAAAA	-0.222466
chr11:8400-9400	0.974974	AAAAA	-0.174382
chr11:8600-9600	0.991893	AAAAA	-0.562515
chr11:8800-9800	0.992467	AAAAA	-0.504137
chr11:9000-10000	0.984993	AAAAA	-0.237844
chr11:9200-10200	0.988582	AAAAA	-0.198145
chr11:9400-10400	0.99084	AAAAA	-0.154043
chr11:9600-10600	0.97623	AAAAA	5.0103e-07
chr11:9800-10800	0.944132	AAAAA	-8.09447e-07
chr11:10000-11000	0.964585	AAAAA	-9.21317e-08
chr11:10200-11200	0.958369	AAAAA	-2.11595e-08
chr11:10400-11400	0.985129	AAAAA	-3.56079e-07
chr11:10600-11600	0.991305	AAAAA	-8.0157e-07
chr11:10800-11800	0.984412	AAAAA	-2.21193e-07
chr11:11000-12000	0.956268	AAAAA	-1.62446e-07
chr11:11200-12200	0.766604	AAAAA	-8.82286e-08
chr11:20800-21800	0.831537	AAAAA	-0.198794
chr11:21000-22000	0.999396	AAAAA	-0.117834
chr11:21200-22200	0.996982	AAAAA	-0.335707
chr11:21400-22400	0.994773	AAAAA	-0.778639
chr11:21600-22600	0.998313	AAAAA	-0.84053
chr11:21800-22800	0.999173	AAAAA	-1.26395
chr11:22000-23000	0.999903	AAAAA	-2.53093
chr11:22200-23200	0.999674	AAAAA	-0.976403
chr11:22400-23400	0.996822	AAAAA	-1.17504
chr11:22600-23600	0.658981	AAAAA	-0.259139
chr11:23600-24600	0.999588	AAAAA	0.297911
chr11:31000-32000	0.904733	AAAAA	1.52049
chr11:42000-43000	0.762607	AAAAA	-0.0817215
chr11:44000-45000	0.985396	AAAAA	-0.258167
chr11:44200-45200	0.983371	AAAAA	0.921344
chr11:46200-47200	0.980039	AAAAA	-0.944374
chr11:46400-47400	0.988767	AAAAA	-0.294837
chr11:48800-49800	0.946288	AAAAA	0.0922211
chr11:51200-52200	0.997102	AAAAA	-0.155879
chr11:59800-60800	0.990385	AAAAA	-1.91279
chr11:61200-62200	0.982242	AAAAA	-0.67953
chr11:61400-62400	0.676936	AAAAA	-0.00590895
chr11:62800-63800	0.816973	AAAAA	0.0526495
chr11:63000-64000	0.537116	AAAAA	-1.0894
chr11:66200-67200	0.996532	AAAAA	0.352288
chr11:69600-70600	0.965616	AAAAA	0.158166
chr11:71200-72200	0.998924	AAAAA	-1.63102
chr11:71400-72400	0.997696	AAAAA	-1.12487
chr11:72000-73000	0.981797	AAAAA	-0.66482
chr11:72200-73200	0.993637	AAAAA	-0.419173
chr11:72800-73800	0.993271	AAAAA	-1.41597
chr11:76400-77400	0.995665	AAAAA	-0.93921
chr11:79800-80800	0.989792	AAAAA	-1.32741
chr11:87400-88400	0.977206	AAAAA	-0.846559
chr11:89000-90000	0.990863	AAAAA	-1.0316
chr11:102400-103400	0.986921	AAAAA	-0.386748
chr11:102600-103600	0.998749	AAAAA	-2.18307
chr11:102800-103800	0.996992	AAAAA	-0.498383
chr11:103200-104200	0.999933	AAAAA	-1.28508
chr11:103400-104400	0.999747	AAAAA	-0.906135
chr11:121000-122000	0.577632	AAAAA	-0.729909
chr11:122200-123200	0.985713	AAAAA	-0.877533
chr11:125000-126000	0.99572	AAAAA	-3.72853
chr11:125200-126200	0.998462	AAAAA	-4.78841
chr11:126600-127600	0.879455	AAAAA	-1.4318
chr11:126800-127800	0.986337	AAAAA	-1.012
chr11:133000-134000	0.99845	AAAAA	-1.74551
chr11:133200-134200	0.988471	AAAAA	-2.83811
chr11:133400-134400	0.967935	AAAAA	-2.42549
chr11:138200-139200	0.983631	AAAAA	-0.96957
chr11:142800-143800	0.999731	AAAAA	-0.830155
chr11:143000-144000	0.999929	AAAAA	-0.993184
chr11:144400-145400	0.999903	AAAAA	-0.889562
chr11:221400-222400	0.965411	AAAAA	-1.11065
chr11:221600-222600	0.97163	AAAAA	-0.05391
chr11:293000-294000	0.842172	AAAAA	-4.55679
chr11:293200-294200	0.998967	AAAAA	-5.79698
chr11:293400-294400	0.997319	AAAAA	-5.97522
chr11:293600-294600	0.992187	AAAAA	-4.17988
chr11:342000-343000	0.996282	AAAAA	-1.35558
chr11:342200-343200	0.999703	AAAAA	-1.59718
chr11:342400-343400	0.999022	AAAAA	-2.46376
chr11:426400-427400	0.904448	AAAAA	-0.998868
chr11:446600-447600	0.996709	AAAAA	-2.56934
chr11:446800-447800	0.9841	AAAAA	-1.02585
chr11:538400-539400	0.984716	AAAAA	-1.55035
chr11:548800-549800	0.955646	AAAAA	-2.36928
chr11:594600-595600	0.986302	AAAAA	-2.06978
chr11:634600-635600	0.991768	AAAAA	-0.547808
chr11:634800-635800	0.541599	AAAAA	-0.333074
chr11:641400-642400	0.994233	AAAAA	-0.613264
chr11:641600-642600	0.995643	AAAAA	-0.488038
chr11:642800-643800	0.987101	AAAAA	-1.65769
chr11:643000-644000	0.991701	AAAAA	-1.6849
chr11:742400-743400	0.973684	AAAAA	-1.15634
chr11:742600-743600	0.954879	AAAAA	-1.03527
chr11:808000-809000	0.99894	AAAAA	-0.642087
chr11:808200-809200	0.999343	AAAAA	-1.30066
chr11:817200-818200	0.503766	AAAAA	-1.74485
chr11:817400-818400	0.999713	AAAAA	-1.2463
chr11:870000-871000	0.876068	AAAAA	-2.34967
chr11:1006800-1007800	0.740897	AAAAA	-2.19731
chr11:1007000-1008000	0.922207	AAAAA	-5.67321
chr11:1007200-1008200	0.998437	AAAAA	-6.5093
chr11:1007400-1008400	0.899219	AAAAA	-2.69984
chr11:1030200-1031200	0.524648	AAAAA	1.3266
chr11:1066000-1067000	0.963437	AAAAA	-1.51749
chr11:1066200-1067200	0.996639	AAAAA	-1.00721
chr11:1097000-1098000	0.861631	AAAAA	-0.223879
chr11:1162800-1163800	0.776101	AAAAA	-2.23165
chr11:1236800-1237800	0.943189	AAAAA	-3.46443
chr11:1237000-1238000	0.978726	AAAAA	-3.09441
chr11:1291600-1292600	0.999021	AAAAA	-2.44602
chr11:1291800-1292800	0.999626	AAAAA	-3.69483
chr11:1292000-1293000	0.989594	AAAAA	-1.38353
chr11:1292600-1293600	0.999743	AAAAA	-4.12882
chr11:1292800-1293800	0.998991	AAAAA	-4.56643
chr11:1293000-1294000	0.513411	AAAAA	-1.8709
chr11:1301600-1302600	0.829836	AAAAA	-1.58836
chr11:1401600-1402600	0.985633	AAAAA	-1.93368
chr11:1401800-1402800	0.88808	AAAAA	-1.19989
chr11:1453800-1454800	0.959207	AAAAA	-4.88594
chr11:1454000-1455000	0.99974	AAAAA	-6.79059
chr11:1454200-1455200	0.790343	AAAAA	-1.49584
chr11:1460800-1461800	0.998727	AAAAA	-0.348506
chr11:1461000-1462000	0.980058	AAAAA	-1.20847
chr11:1481400-1482400	0.934865	AAAAA	-0.0521155
chr11:1481600-1482600	0.999918	AAAAA	-1.67759
chr11:1481800-1482800	0.99381	AAAAA	-2.08311
chr11:1573800-1574800	0.996295	AAAAA	-0.161816
chr11:1574000-1575000	0.996736	AAAAA	-0.322877
chr11:1582400-1583400	0.986252	AAAAA	-0.524068
chr11:1607000-1608000	0.848361	AAAAA	-4.2808
chr11:1607200-1608200	0.988249	AAAAA	-3.56842
chr11:1607400-1608400	0.68604	AAAAA	-2.46435
chr11:1726400-1727400	0.673828	AAAAA	-3.74872
chr11:1726600-1727600	0.994448	AAAAA	-7.72445
chr11:1726800-1727800	0.770582	AAAAA	-3.37455
chr11:1727200-1728200	0.994967	AAAAA	-2.91775
chr11:1727400-1728400	0.595873	AAAAA	-1.48718
chr11:1757000-1758000	0.992267	AAAAA	-3.61092
chr11:1798000-1799000	0.996222	AAAAA	-4.8682
chr11:1798200-1799200	0.996125	AAAAA	-4.74422
chr11:1812800-1813800	0.972418	AAAAA	-1.76665
chr11:1813000-1814000	0.975748	AAAAA	-1.13344
chr11:1814000-1815000	0.987974	AAAAA	-1.56777
chr11:1825400-1826400	0.512031	AAAAA	0.257033
chr11:1825600-1826600	0.988778	AAAAA	-3.40363
chr11:1825800-1826800	0.995025	AAAAA	-3.67313
chr11:1826200-1827200	0.980818	AAAAA	-2.3686
chr11:1854600-1855600	0.970548	AAAAA	-3.43505
chr11:1868200-1869200	0.991103	AAAAA	-2.53841
chr11:1868400-1869400	0.965016	AAAAA	-1.80338
chr11:1868600-1869600	0.956982	AAAAA	-1.36471
chr11:1868800-1869800	0.999666	AAAAA	-2.66177
chr11:1869000-1870000	0.939845	AAAAA	-2.62062
chr11:1945600-1946600	0.581208	AAAAA	-0.53371
chr11:1990800-1991800	0.971342	AAAAA	-0.888165
chr11:1996800-1997800	0.899098	AAAAA	-2.19644
chr11:1997000-1998000	0.892694	AAAAA	-2.94116
chr11:1997200-1998200	0.951983	AAAAA	-2.81842
chr11:1997400-1998400	0.992892	AAAAA	-2.63651
chr11:2003200-2004200	0.996683	AAAAA	-0.788946
chr11:2003400-2004400	0.999089	AAAAA	-0.792513
chr11:2003600-2004600	0.712576	AAAAA	-0.207619
chr11:2004200-2005200	0.999372	AAAAA	-0.657013
chr11:2004600-2005600	0.736598	AAAAA	-2.56175
chr11:2004800-2005800	0.998243	AAAAA	-2.01831
chr11:2005000-2006000	0.957289	AAAAA	0.13793
chr11:2010400-2011400	0.98177	AAAAA	0.0796317
chr11:2013800-2014800	0.955319	AAAAA	-0.0665444
chr11:2015200-2016200	0.997704	AAAAA	0.0121461
chr11:2016000-2017000	0.623425	AAAAA	-0.302796
chr11:2017600-2018600	0.992447	AAAAA	-1.17793
chr11:2021400-2022400	0.985387	AAAAA	-0.59397
chr11:2023000-2024000	0.998161	AAAAA	-0.617656
chr11:2025200-2026200	0.871859	AAAAA	0.124294
chr11:2025400-2026400	0.992674	AAAAA	-0.788758
chr11:2036600-2037600	0.696965	AAAAA	0.0398337
chr11:2036800-2037800	0.962937	AAAAA	-8.81059e-07
chr11:2037000-2038000	0.962756	AAAAA	8.23984e-07
chr11:2037200-2038200	0.964945	AAAAA	-4.21982e-06
chr12:3600-4600	0.985322	AAAAA	-0.463748
chr12:3800-4800	0.983997	AAAAA	-0.623005
chr12:4000-5000	0.679463	AAAAA	-1.39898
chr12:5400-6400	0.886023	AAAAA	-0.333148
chr12:5600-6600	0.946322	AAAAA	-0.453651
chr12:5800-6800	0.950205	AAAAA	-0.555011
chr12:6000-7000	0.987556	AAAAA	-0.349421
chr12:6200-7200	0.975463	AAAAA	-0.284044
chr12:6400-7400	0.992399	AAAAA	-0.359062
chr12:6600-7600	0.994421	AAAAA	-0.453288
chr12:6800-7800	0.992522	AAAAA	-0.416167
chr12:7000-8000	0.995136	AAAAA	-0.344384
chr12:7200-8200	0.994631	AAAAA	-0.267807
chr12:7400-8400	0.998064	AAAAA	-0.364701
chr12:7600-8600	0.998404	AAAAA	-0.213709
chr12:7800-8800	0.995971	AAAAA	-0.131142
chr12:8000-9000	0.998262	AAAAA	-0.262934
chr12:8200-9200	0.996454	AAAAA	-0.284768
chr12:8400-9400	0.984807	AAAAA	-0.0293041
chr12:8600-9600	0.988797	AAAAA	-0.0854543
chr12:8800-9800	0.978289	AAAAA	-0.126664
chr12:9000-10000	0.927113	AAAAA	-4.40961e-07
chr12:9200-10200	0.966327	AAAAA	-1.27736e-06
chr12:9400-10400	0.988276	AAAAA	-4.51646e-07
chr12:9600-10600	0.981876	AAAAA	-2.00507e-06
chr12:9800-10800	0.942865	AAAAA	1.19752e-07
chr12:10000-11000	0.834842	AAAAA	-3.52716e-08
chr12:13600-14600	0.95285	AAAAA	-0.323845
chr12:13800-14800	0.999715	AAAAA	-0.307291
chr12:14000-15000	0.998471	AAAAA	-0.282022
chr12:14200-15200	0.999433	AAAAA	-0.385609
chr12:14400-15400	0.996576	AAAAA	-0.664578
chr12:14600-15600	0.998595	AAAAA	-1.16188
chr12:14800-15800	0.999428	AAAAA	-1.64116
chr12:15000-16000	0.999713	AAAAA	-1.73966
chr12:15200-16200	0.997518	AAAAA	-1.05694
chr12:15400-16400	0.836802	AAAAA	-0.136906
chr12:16400-17400	0.998044	AAAAA	0.45348
chr12:25800-26800	0.937502	AAAAA	0.884149
chr12:27600-28600	0.825261	AAAAA	1.28413
chr12:29600-30600	0.984266	AAAAA	0.916591
chr12:32200-33200	0.999068	AAAAA	0.308769
chr12:41400-42400	0.861156	AAAAA	0.402219
chr12:43200-44200	0.75817	AAAAA	0.901838
chr12:46200-47200	0.827761	AAAAA	0.287323
chr12:56600-57600	0.969462	AAAAA	-2.09828
chr12:56800-57800	0.999874	AAAAA	-2.65308
chr12:57000-58000	0.985608	AAAAA	-0.91047
chr12:84800-85800	0.990863	AAAAA	-3.50936
chr12:85000-86000	0.988639	AAAAA	-3.76654
chr12:87000-88000	0.977739	AAAAA	-8.11719
chr12:87200-88200	0.999571	AAAAA	-8.92272
chr12:87400-88400	0.979991	AAAAA	-6.61258
chr12:91200-92200	0.923191	AAAAA	-2.22153
chr12:91400-92400	0.997514	AAAAA	-0.167998
chr12:91800-92800	0.997731	AAAAA	-0.675485
chr12:92000-93000	0.995568	AAAAA	-1.14153
chr12:97000-98000	0.950493	AAAAA	-3.28452
chr12:97200-98200	0.981329	AAAAA	-0.957554
chr12:97800-98800	0.922955	AAAAA	-1.34694
chr12:165200-166200	0.999682	AAAAA	-3.63891
chr12:165400-166400	0.954088	AAAAA	-3.62666
chr12:205400-206400	0.891525	AAAAA	-1.05859
chr12:216200-217200	0.966663	AAAAA	-4.79477
chr12:216400-217400	0.835718	AAAAA	-4.20955
chr12:227400-228400	0.983102	AAAAA	-1.80045
chr12:237400-238400	0.922696	AAAAA	-3.00894
chr12:289400-290400	0.99317	AAAAA	-3.16818
chr12:289600-290600	0.770228	AAAAA	-2.7578
chr12:306000-307000	0.613968	AAAAA	-0.294755
chr12:306200-307200	0.998485	AAAAA	-1.41699
chr12:453800-454800	0.996113	AAAAA	-3.25653
chr12:454000-455000	0.604556	AAAAA	-1.24176
chr12:528600-529600	0.856171	AAAAA	0.0517623
chr12:576000-577000	0.999931	AAAAA	-1.83558
chr12:576200-577200	0.970858	AAAAA	-2.4702
chr12:586400-587400	0.738478	AAAAA	0.528853
chr12:660200-661200	0.999507	AAAAA	0.560456
chr12:660400-661400	0.999939	AAAAA	-0.162153
chr12:660600-661600	0.995818	AAAAA	-0.600146
chr12:666400-667400	0.997481	AAAAA	-1.47628
chr12:666600-667600	0.941302	AAAAA	-1.50204
chr12:701800-702800	0.779955	AAAAA	-3.56422
chr12:702000-703000	0.596624	AAAAA	-3.85335
chr12:705000-706000	0.988479	AAAAA	-2.17375
chr12:705200-706200	0.996105	AAAAA	-2.56559
chr12:764000-765000	0.915855	AAAAA	0.318736
chr12:764600-765600	0.970938	AAAAA	-0.127251
chr12:773600-774600	0.998082	AAAAA	-0.129774
chr12:773800-774800	0.998772	AAAAA	-0.221524
chr12:774800-775800	0.992735	AAAAA	0.188018
chr12:775000-776000	0.999857	AAAAA	-0.781172
[truncated: 533 more rows]

## Sheet: pfAP2-G5.Troph.AACAA
Chromosome Regions	Binding Profile	Disrupted Motif	Binding effects of SNS
chr1:4000-5000	0.954171	AACAA	-0.26205
chr1:4200-5200	0.66953	AACAA	-0.538248
chr1:5200-6200	0.533411	AACAA	-0.0821556
chr1:5400-6400	0.517483	AACAA	-0.135296
chr1:6200-7200	0.67731	AACAA	-0.109795
chr1:6400-7400	0.959558	AACAA	-0.0928746
chr1:6600-7600	0.973994	AACAA	-0.0393561
chr1:6800-7800	0.963326	AACAA	-0.0972797
chr1:7000-8000	0.979777	AACAA	-0.0995281
chr1:7200-8200	0.955366	AACAA	-0.0347489
chr1:7400-8400	0.976581	AACAA	-0.00238337
chr1:7600-8600	0.98567	AACAA	-0.0652281
chr1:7800-8800	0.978899	AACAA	-0.0804411
chr1:8000-9000	0.981405	AACAA	-0.178592
chr1:8200-9200	0.989391	AACAA	-0.241031
chr1:8400-9400	0.989324	AACAA	-0.225592
chr1:8600-9600	0.988739	AACAA	-0.190984
chr1:8800-9800	0.995161	AACAA	-0.205219
chr1:9000-10000	0.993301	AACAA	-0.179719
chr1:9200-10200	0.985312	AACAA	-0.222246
chr1:9400-10400	0.898808	AACAA	-0.361503
chr1:26600-27600	0.937004	AACAA	-0.0682142
chr1:26800-27800	0.975588	AACAA	-0.0760291
chr1:27000-28000	0.988473	AACAA	-0.0303861
chr1:27200-28200	0.998231	AACAA	-0.353207
chr1:27400-28400	0.999132	AACAA	-0.353539
chr1:27600-28600	0.998933	AACAA	-0.337147
chr1:27800-28800	0.99932	AACAA	-0.224518
chr1:28000-29000	0.966896	AACAA	-0.0746547
chr1:29000-30000	0.999167	AACAA	-0.122695
chr1:36600-37600	0.80303	AACAA	-0.153486
chr1:38400-39400	0.808042	AACAA	-0.347016
chr1:46000-47000	0.982676	AACAA	-0.0909468
chr1:47600-48600	0.986462	AACAA	-0.378238
chr1:47800-48800	0.999658	AACAA	-0.420456
chr1:48000-49000	0.993558	AACAA	-0.158632
chr1:49400-50400	0.996521	AACAA	-0.203407
chr1:51200-52200	0.668891	AACAA	0.0693058
chr1:55800-56800	0.660074	AACAA	-2.50749
chr1:56400-57400	0.994875	AACAA	-0.119912
chr1:57200-58200	0.999414	AACAA	-0.0787912
chr1:57400-58400	0.999251	AACAA	-0.185319
chr1:58800-59800	0.988556	AACAA	0.318893
chr1:61600-62600	0.996244	AACAA	0.040129
chr1:65200-66200	0.971162	AACAA	-0.409423
chr1:65400-66400	0.99948	AACAA	-0.285676
chr1:66400-67400	0.886595	AACAA	0.00759921
chr1:68800-69800	0.980379	AACAA	-1.16284
chr1:74800-75800	0.983304	AACAA	-0.733971
chr1:76400-77400	0.801857	AACAA	-0.162633
chr1:77800-78800	0.971125	AACAA	-0.256095
chr1:81200-82200	0.602609	AACAA	0.351732
chr1:86800-87800	0.997051	AACAA	-0.214277
chr1:89800-90800	0.99863	AACAA	-0.235036
chr1:92200-93200	0.985232	AACAA	-1.39267
chr1:92400-93400	0.981967	AACAA	-1.38749
chr1:93400-94400	0.86677	AACAA	-0.861922
chr1:94600-95600	0.793009	AACAA	-1.38303
chr1:95400-96400	0.762679	AACAA	-0.0609437
chr1:108800-109800	0.976649	AACAA	-0.337095
chr1:109000-110000	0.81475	AACAA	-0.388066
chr1:116200-117200	0.989113	AACAA	-2.72808
chr1:116400-117400	0.997822	AACAA	-1.99635
chr1:116600-117600	0.99926	AACAA	-1.14864
chr1:116800-117800	0.993798	AACAA	-1.02132
chr1:219800-220800	0.975322	AACAA	-0.201975
chr1:303800-304800	0.875245	AACAA	-0.651094
chr1:312000-313000	0.998783	AACAA	-0.103441
chr1:312200-313200	0.999601	AACAA	-0.101044
chr1:347600-348600	0.635772	AACAA	-0.810291
chr1:349200-350200	0.545845	AACAA	0.0912391
chr1:373200-374200	0.991647	AACAA	-0.324051
chr1:373400-374400	0.99305	AACAA	-0.250006
chr1:392200-393200	0.957183	AACAA	-0.815165
chr1:454400-455400	0.945109	AACAA	-0.997636
chr1:454800-455800	0.952268	AACAA	-0.74236
chr1:475400-476400	0.869866	AACAA	-0.160332
chr1:483600-484600	0.929746	AACAA	-0.295104
chr1:483800-484800	0.71582	AACAA	-0.2843
chr1:491000-492000	0.99234	AACAA	-1.36756
chr1:491200-492200	0.890837	AACAA	-1.39871
chr1:493200-494200	0.973544	AACAA	-0.531788
chr1:493400-494400	0.912857	AACAA	-0.535128
chr1:526200-527200	0.999626	AACAA	-0.0349125
chr1:526400-527400	0.999953	AACAA	-0.0660214
chr1:526600-527600	0.999202	AACAA	-0.139875
chr1:555800-556800	0.976285	AACAA	-0.862639
chr1:556000-557000	0.999935	AACAA	-0.974204
chr1:556200-557200	0.994684	AACAA	-0.806591
chr1:560000-561000	0.977953	AACAA	-0.0166733
chr1:563200-564200	0.94872	AACAA	0.169241
chr1:564800-565800	0.609407	AACAA	-0.353557
chr1:566200-567200	0.987477	AACAA	0.00629406
chr1:569000-570000	0.998983	AACAA	0.178569
chr1:577200-578200	0.991531	AACAA	-0.551691
chr1:584200-585200	0.996668	AACAA	0.0161195
chr1:584400-585400	0.996041	AACAA	1.04169e-07
chr1:589000-590000	0.990499	AACAA	-0.383415
chr1:589200-590200	0.999369	AACAA	-0.420456
chr1:589400-590400	0.961858	AACAA	-0.183796
chr1:590800-591800	0.979181	AACAA	-2.28011
chr1:591000-592000	0.996969	AACAA	-2.06317
chr1:592600-593600	0.965008	AACAA	-0.106371
chr1:593200-594200	0.982192	AACAA	-0.408879
chr1:593400-594400	0.711526	AACAA	-0.052093
chr1:595800-596800	0.667742	AACAA	0.0516122
chr1:599000-600000	0.724586	AACAA	0.0359738
chr1:601400-602400	0.934438	AACAA	-0.564836
chr1:605000-606000	0.920961	AACAA	-0.0458782
chr1:614400-615400	0.997954	AACAA	0.028135
chr1:614600-615600	0.944763	AACAA	0.0117569
chr1:615600-616600	0.995262	AACAA	0.0478649
chr1:615800-616800	0.999917	AACAA	-0.102669
chr1:616000-617000	0.993735	AACAA	-0.021865
chr1:616200-617200	0.981122	AACAA	-0.219069
chr1:616400-617400	0.992241	AACAA	-0.147253
chr1:616600-617600	0.996228	AACAA	-1.34497e-06
chr1:616800-617800	0.993555	AACAA	-2.21786e-06
chr1:617000-618000	0.997379	AACAA	1.4426e-05
chr1:617200-618200	0.988888	AACAA	-5.67285e-07
chr1:617400-618400	0.958738	AACAA	-9.40279e-08
chr2:600-1600	0.683082	AACAA	4.24711e-07
chr2:4800-5800	0.981704	AACAA	-0.304751
chr2:5000-6000	0.956195	AACAA	-0.455875
chr2:7200-8200	0.880945	AACAA	-0.0679103
chr2:7400-8400	0.904685	AACAA	-0.0638956
chr2:7600-8600	0.966089	AACAA	-0.11821
chr2:7800-8800	0.978424	AACAA	-0.090174
chr2:8000-9000	0.98371	AACAA	-0.023678
chr2:8200-9200	0.99432	AACAA	-0.0453405
chr2:8400-9400	0.995718	AACAA	-0.0250175
chr2:8600-9600	0.996758	AACAA	-0.0387422
chr2:8800-9800	0.997744	AACAA	-0.143278
chr2:9000-10000	0.995982	AACAA	-0.1658
chr2:9200-10200	0.997589	AACAA	-0.197905
chr2:9400-10400	0.997607	AACAA	-0.11948
chr2:9600-10600	0.998398	AACAA	-0.195887
chr2:9800-10800	0.991435	AACAA	-0.138413
chr2:10000-11000	0.985471	AACAA	-0.125264
chr2:10200-11200	0.973868	AACAA	-0.365507
chr2:10400-11400	0.648697	AACAA	-0.533196
chr2:10600-11600	0.61789	AACAA	-0.975424
chr2:10800-11800	0.690705	AACAA	-1.15275
chr2:21800-22800	0.970237	AACAA	-4.74618e-08
chr2:22000-23000	0.994003	AACAA	5.09124e-06
chr2:22200-23200	0.994967	AACAA	1.43502e-06
chr2:22400-23400	0.994781	AACAA	-0.0560602
chr2:22600-23600	0.996284	AACAA	-0.0324744
chr2:22800-23800	0.997824	AACAA	-0.130826
chr2:23000-24000	0.997159	AACAA	-0.238725
chr2:23200-24200	0.998585	AACAA	-0.259559
chr2:23400-24400	0.98687	AACAA	-0.114181
chr2:24600-25600	0.991399	AACAA	0.0850587
chr2:24800-25800	0.999356	AACAA	0.0176292
chr2:30600-31600	0.737445	AACAA	0.160228
chr2:32600-33600	0.56664	AACAA	0.0690895
chr2:35400-36400	0.992861	AACAA	-0.754148
chr2:37800-38800	0.996989	AACAA	-0.169834
chr2:41000-42000	0.968916	AACAA	-0.122033
chr2:44800-45800	0.986871	AACAA	-0.208234
chr2:46400-47400	0.997591	AACAA	-0.771773
chr2:46600-47600	0.990455	AACAA	-0.677516
chr2:48400-49400	0.998225	AACAA	-0.361262
chr2:51400-52400	0.836615	AACAA	-0.214292
chr2:53800-54800	0.998825	AACAA	-0.0073111
chr2:58600-59600	0.942445	AACAA	-2.23468
chr2:59800-60800	0.518684	AACAA	-0.0817717
chr2:60600-61600	0.997785	AACAA	0.199754
chr2:60800-61800	0.997984	AACAA	-0.0332008
chr2:63800-64800	0.968731	AACAA	-0.0238581
chr2:67000-68000	0.98041	AACAA	-0.0543661
chr2:69200-70200	0.986193	AACAA	-0.296305
chr2:71000-72000	0.987588	AACAA	-0.730653
chr2:71200-72200	0.998755	AACAA	-0.592949
chr2:106200-107200	0.968032	AACAA	-0.727214
chr2:106400-107400	0.998345	AACAA	-0.478421
chr2:119200-120200	0.991682	AACAA	-0.0362791
chr2:119400-120400	0.658949	AACAA	-0.0951459
chr2:163800-164800	0.999188	AACAA	-2.3548e-05
chr2:251200-252200	0.98296	AACAA	-0.00902267
chr2:268400-269400	0.990897	AACAA	0.0977363
chr2:274000-275000	0.992176	AACAA	0.0292172
chr2:297400-298400	0.999629	AACAA	-2.42579
chr2:297600-298600	0.980208	AACAA	-1.53647
chr2:306800-307800	0.997671	AACAA	-0.276358
chr2:307000-308000	0.997593	AACAA	-0.525066
chr2:307200-308200	0.949403	AACAA	-0.572823
chr2:384400-385400	0.985776	AACAA	-0.663035
chr2:409800-410800	0.992865	AACAA	-1.68371
chr2:446000-447000	0.966702	AACAA	-0.189324
chr2:446200-447200	0.96605	AACAA	-0.120238
chr2:521800-522800	0.99797	AACAA	-0.43756
chr2:522000-523000	0.999488	AACAA	-1.13348
chr2:522200-523200	0.923432	AACAA	-1.51794
chr2:540600-541600	0.851466	AACAA	-0.749531
chr2:578000-579000	0.995795	AACAA	-0.582486
chr2:578200-579200	0.998788	AACAA	-0.566416
chr2:591200-592200	0.997667	AACAA	-0.128224
chr2:591400-592400	0.998382	AACAA	-0.293271
chr2:591600-592600	0.949627	AACAA	0.320796
chr2:592200-593200	0.940977	AACAA	-1.09286
chr2:592400-593400	0.99477	AACAA	-1.78758
chr2:593200-594200	0.966911	AACAA	-0.541433
chr2:601800-602800	0.999417	AACAA	-0.673962
chr2:602000-603000	0.999055	AACAA	-1.46878
chr2:614800-615800	0.637911	AACAA	-0.647291
chr2:632400-633400	0.973187	AACAA	-1.88302e-07
chr2:632600-633600	0.897323	AACAA	0.000394488
chr2:683200-684200	0.931202	AACAA	-0.538439
chr2:684800-685800	0.99284	AACAA	-0.206957
chr2:685000-686000	0.998551	AACAA	-0.295985
chr2:685200-686200	0.693581	AACAA	-0.210801
chr2:689200-690200	0.995555	AACAA	-6.59465
chr2:689400-690400	0.999853	AACAA	-5.22962
chr2:689600-690600	0.993808	AACAA	-2.18577
chr2:732400-733400	0.960896	AACAA	-0.334934
chr2:777600-778600	0.968625	AACAA	-2.21424
chr2:789200-790200	0.991277	AACAA	-0.838733
chr2:789400-790400	0.941153	AACAA	-0.78736
chr2:791800-792800	0.958394	AACAA	-0.768774
chr2:794000-795000	0.997892	AACAA	-0.0229506
chr2:794200-795200	0.885754	AACAA	0.0507444
chr2:815600-816600	0.998743	AACAA	0.13108
chr2:815800-816800	0.999891	AACAA	0.161886
chr2:838000-839000	0.991081	AACAA	-0.626274
chr2:838200-839200	0.99897	AACAA	-0.486329
chr2:838400-839400	0.986665	AACAA	-0.220694
chr2:844200-845200	0.795809	AACAA	-2.55463
chr2:844400-845400	0.981946	AACAA	-1.88571
chr2:848600-849600	0.993116	AACAA	0.119105
chr2:853400-854400	0.861967	AACAA	-0.039132
chr2:855200-856200	0.665203	AACAA	-0.702275
chr2:858200-859200	0.947499	AACAA	-0.463219
chr2:861000-862000	0.975653	AACAA	-0.356318
chr2:862600-863600	0.995992	AACAA	-0.221701
chr2:866600-867600	0.972382	AACAA	-0.640445
chr2:866800-867800	0.980611	AACAA	-1.38837
chr2:869000-870000	0.982465	AACAA	-0.12682
chr2:872600-873600	0.988628	AACAA	-0.564346
chr2:872800-873800	0.999919	AACAA	-0.689059
chr2:873000-874000	0.972811	AACAA	-0.235811
chr2:874800-875800	0.841113	AACAA	-0.0848884
chr2:878000-879000	0.991785	AACAA	-0.620522
chr2:883000-884000	0.921694	AACAA	-1.80584
chr2:883800-884800	0.904376	AACAA	-0.572165
chr2:887800-888800	0.99804	AACAA	-0.367864
chr2:888000-889000	0.960489	AACAA	-0.206919
chr2:890200-891200	0.933696	AACAA	0.0478679
chr2:891800-892800	0.878956	AACAA	-1.42397
chr2:892000-893000	0.998013	AACAA	-1.23018
chr2:893800-894800	0.807418	AACAA	-0.141245
chr2:894200-895200	0.98964	AACAA	-0.852557
chr2:894400-895400	0.985072	AACAA	-0.957255
chr2:900000-901000	0.637336	AACAA	0.148118
chr2:905200-906200	0.955364	AACAA	-0.0289355
chr2:905800-906800	0.982106	AACAA	-0.794523
chr2:906000-907000	0.802969	AACAA	-0.470699
chr2:908400-909400	0.656887	AACAA	-0.0593091
chr2:908800-909800	0.990398	AACAA	-0.152095
chr2:912200-913200	0.70424	AACAA	-0.953981
chr2:914000-915000	0.968481	AACAA	-0.104892
chr2:923200-924200	0.999233	AACAA	-0.0519822
chr2:924400-925400	0.999857	AACAA	-0.563286
chr2:924600-925600	0.995957	AACAA	0.025443
chr2:924800-925800	0.998552	AACAA	-0.432072
chr2:925000-926000	0.995569	AACAA	-0.283224
chr2:925200-926200	0.99248	AACAA	-0.0671831
chr2:925400-926400	0.997306	AACAA	3.01505e-08
chr2:925600-926600	0.983411	AACAA	-2.50204e-06
chr2:925800-926800	0.983471	AACAA	-1.83344e-07
chr2:926000-927000	0.913615	AACAA	-2.1338e-07
chr2:935600-936600	0.531859	AACAA	-1.69597
chr2:935800-936800	0.818702	AACAA	-1.7021
chr2:936000-937000	0.958607	AACAA	-1.34346
chr2:936200-937200	0.978568	AACAA	-1.22336
chr2:936400-937400	0.977142	AACAA	-0.640736
chr2:936600-937600	0.938836	AACAA	-0.136853
chr2:936800-937800	0.947313	AACAA	-0.100704
chr2:937000-938000	0.876572	AACAA	4.28176e-07
chr2:937200-938200	0.995809	AACAA	-0.0731565
chr2:937400-938400	0.995509	AACAA	-0.0980835
chr2:937600-938600	0.970918	AACAA	-0.103756
chr2:937800-938800	0.951194	AACAA	-0.0793466
chr2:938000-939000	0.983315	AACAA	-0.117808
chr2:938200-939200	0.947756	AACAA	-0.111672
chr2:938400-939400	0.987209	AACAA	-0.150676
chr2:938600-939600	0.995552	AACAA	-0.104705
chr2:938800-939800	0.986217	AACAA	-0.151426
chr2:939000-940000	0.98734	AACAA	-0.150605
chr2:939200-940200	0.988676	AACAA	-0.077903
chr2:939400-940400	0.937873	AACAA	-0.134003
chr2:939600-940600	0.964653	AACAA	0.00882479
chr2:939800-940800	0.982154	AACAA	-0.0208662
chr2:940000-941000	0.981292	AACAA	-0.0300995
chr2:940200-941200	0.963322	AACAA	-0.01672
chr2:940400-941400	0.50764	AACAA	0.0171316
chr2:942200-943200	0.894145	AACAA	-0.0529148
chr2:942400-943400	0.68838	AACAA	-0.00199045
chr3:6400-7400	0.84456	AACAA	-0.381187
chr3:6600-7600	0.926221	AACAA	-0.278136
chr3:6800-7800	0.576507	AACAA	-0.428755
chr3:9000-10000	0.687606	AACAA	-0.15442
chr3:9200-10200	0.846809	AACAA	-0.0642637
chr3:9400-10400	0.879153	AACAA	-0.0947611
chr3:9600-10600	0.89197	AACAA	-0.0329661
chr3:9800-10800	0.856275	AACAA	-0.0557407
chr3:10000-11000	0.912135	AACAA	-0.0128498
chr3:10200-11200	0.977499	AACAA	-0.0580765
chr3:10400-11400	0.981673	AACAA	-0.0129519
chr3:10600-11600	0.979497	AACAA	0.0704222
chr3:10800-11800	0.992274	AACAA	-0.0568776
chr3:11000-12000	0.990517	AACAA	-0.076784
chr3:11200-12200	0.906818	AACAA	-0.113996
chr3:11400-12400	0.918165	AACAA	0.0932737
chr3:11600-12600	0.872994	AACAA	-0.00834952
chr3:33800-34800	0.975945	AACAA	1.04876e-06
chr3:34000-35000	0.964852	AACAA	0.00240009
chr3:34200-35200	0.952928	AACAA	0.0208864
chr3:34400-35400	0.966592	AACAA	0.0850576
chr3:34600-35600	0.51032	AACAA	0.18788
chr3:36400-37400	0.998451	AACAA	-0.0166862
chr3:45800-46800	0.919856	AACAA	-0.29217
chr3:47600-48600	0.819962	AACAA	0.526339
chr3:51800-52800	0.960319	AACAA	0.0272042
chr3:57400-58400	0.744296	AACAA	-2.38505
chr3:58800-59800	0.993393	AACAA	-0.0975982
chr3:59000-60000	0.99795	AACAA	-0.064554
chr3:62200-63200	0.600438	AACAA	0.432965
chr3:65200-66200	0.752555	AACAA	0.0815014
chr3:97400-98400	0.99517	AACAA	7.12714e-05
chr3:99600-100600	0.986023	AACAA	-0.942658
chr3:99800-100800	0.993225	AACAA	-0.969983
chr3:101400-102400	0.999969	AACAA	0.0517325
chr3:101600-102600	0.998798	AACAA	-0.00194413
chr3:117600-118600	0.669597	AACAA	-0.436326
chr3:118400-119400	0.996353	AACAA	-0.891205
chr3:118600-119600	0.999296	AACAA	-0.843487
chr3:118800-119800	0.952102	AACAA	-0.669413
chr3:119000-120000	0.852583	AACAA	-1.11528
chr3:124200-125200	0.875199	AACAA	0.0518428
chr3:134400-135400	0.99912	AACAA	-0.948424
chr3:134600-135600	0.951263	AACAA	-0.828139
chr3:134800-135800	0.984719	AACAA	-0.994124
chr3:135000-136000	0.990247	AACAA	-0.872136
chr3:222000-223000	0.852639	AACAA	0.036945
chr3:222400-223400	0.994259	AACAA	0.102173
chr3:222600-223600	0.999768	AACAA	0.107953
chr3:222800-223800	0.979328	AACAA	-0.0906062
chr3:226600-227600	0.881165	AACAA	-0.455588
chr3:316800-317800	0.959776	AACAA	-4.93509
chr3:317000-318000	0.98858	AACAA	-4.96602
chr3:336000-337000	0.973356	AACAA	-0.971621
chr3:336200-337200	0.923971	AACAA	-0.631896
chr3:367400-368400	0.993368	AACAA	-2.00206
chr3:368000-369000	0.982272	AACAA	-0.79147
chr3:368200-369200	0.998836	AACAA	-0.394177
chr3:425400-426400	0.933417	AACAA	-5.12265
chr3:496800-497800	0.97687	AACAA	0.234023
chr3:530600-531600	0.845601	AACAA	-0.106072
chr3:530800-531800	0.993184	AACAA	-0.0546366
chr3:531400-532400	0.999379	AACAA	-0.0366983
chr3:531600-532600	0.794374	AACAA	-0.013294
chr3:593600-594600	0.85826	AACAA	0.206467
chr3:593800-594800	0.994521	AACAA	-0.323545
chr3:602200-603200	0.994126	AACAA	-0.116117
chr3:610200-611200	0.966449	AACAA	-0.644473
chr3:647000-648000	0.994081	AACAA	-3.99732
chr3:647200-648200	0.828798	AACAA	-3.27833
chr3:684600-685600	0.925882	AACAA	-0.184257
chr3:685200-686200	0.925912	AACAA	0.233376
chr3:685400-686400	0.9836	AACAA	-0.0813355
chr3:697600-698600	0.825379	AACAA	-0.140747
chr3:697800-698800	0.989804	AACAA	-0.379315
chr3:787400-788400	0.999679	AACAA	0.198609
chr3:787600-788600	0.677232	AACAA	0.124966
chr3:857600-858600	0.981868	AACAA	-0.163757
chr3:873200-874200	0.971146	AACAA	-0.232257
chr3:873400-874400	0.988517	AACAA	-0.323554
chr3:885600-886600	0.740529	AACAA	-0.407042
chr3:885800-886800	0.995157	AACAA	-0.263252
chr3:886000-887000	0.852586	AACAA	0.26684
chr3:983400-984400	0.933373	AACAA	-1.1021
chr3:1001000-1002000	0.98065	AACAA	-1.20357
chr3:1003800-1004800	0.575048	AACAA	-0.0468586
chr3:1005400-1006400	0.755728	AACAA	0.133865
chr3:1013000-1014000	0.615263	AACAA	-0.733935
chr3:1013800-1014800	0.791198	AACAA	-0.0877513
chr3:1016400-1017400	0.979897	AACAA	0.0365923
chr3:1017000-1018000	0.995252	AACAA	-1.49624
chr3:1019400-1020400	0.978891	AACAA	-0.0688988
chr3:1028400-1029400	0.858765	AACAA	0.0550295
chr3:1037800-1038800	0.998589	AACAA	-0.013056
chr3:1038800-1039800	0.957004	AACAA	-0.139699
chr3:1039000-1040000	0.999683	AACAA	-0.478506
chr3:1039200-1040200	0.999326	AACAA	-0.0690052
chr3:1039400-1040400	0.999927	AACAA	-0.28762
chr3:1039600-1040600	0.999927	AACAA	-0.222809
chr3:1039800-1040800	0.986171	AACAA	0.145895
chr3:1040000-1041000	0.999717	AACAA	-0.110059
chr3:1040200-1041200	0.998797	AACAA	-0.0312596
chr3:1040400-1041400	0.99555	AACAA	-0.00745577
chr3:1040600-1041600	0.996888	AACAA	-0.00606558
chr3:1040800-1041800	0.996034	AACAA	8.82761e-06
chr3:1041000-1042000	0.987355	AACAA	-9.42542e-07
chr3:1052600-1053600	0.561794	AACAA	-0.677612
chr3:1052800-1053800	0.920694	AACAA	-0.290456
chr3:1053000-1054000	0.983378	AACAA	-0.23296
chr3:1053200-1054200	0.988242	AACAA	-0.251322
chr3:1053400-1054400	0.96994	AACAA	-0.188301
chr3:1053600-1054600	0.932468	AACAA	-0.160432
chr3:1053800-1054800	0.987695	AACAA	-0.194499
chr3:1054000-1055000	0.983395	AACAA	-0.049756
chr3:1054200-1055200	0.90289	AACAA	-0.0169025
chr3:1054400-1055400	0.963281	AACAA	-0.0280725
chr3:1054600-1055600	0.985313	AACAA	-0.20664
chr3:1054800-1055800	0.985135	AACAA	-0.186533
chr3:1055000-1056000	0.994722	AACAA	-0.130388
chr3:1055200-1056200	0.993125	AACAA	-0.148245
chr3:1055400-1056400	0.973971	AACAA	-0.0974104
chr3:1055600-1056600	0.986091	AACAA	-0.137471
chr3:1055800-1056800	0.989316	AACAA	-0.11734
chr3:1056000-1057000	0.975185	AACAA	-0.131486
chr3:1056200-1057200	0.977936	AACAA	-0.0031105
chr3:1056400-1057400	0.979089	AACAA	0.0215541
chr3:1056600-1057600	0.900799	AACAA	0.0313079
chr3:1056800-1057800	0.520492	AACAA	3.33329e-07
chr3:1058800-1059800	0.941647	AACAA	-0.162507
chr3:1059000-1060000	0.842734	AACAA	0.0164192
chr3:1063000-1064000	0.706266	AACAA	-8.46072e-07
chr3:1063200-1064200	0.958157	AACAA	4.83796e-08
chr3:1063400-1064400	0.964112	AACAA	-6.76477e-07
chr3:1063600-1064600	0.970459	AACAA	5.85517e-06
chr3:1063800-1064800	0.970897	AACAA	-2.17173e-07
chr3:1064000-1065000	0.960129	AACAA	9.26145e-07
chr3:1064200-1065200	0.96826	AACAA	2.86663e-08
chr3:1064400-1065400	0.964024	AACAA	-1.27898e-08
chr3:1064600-1065600	0.963737	AACAA	-5.8468e-08
chr3:1064800-1065800	0.962521	AACAA	1.53183e-07
chr3:1065000-1066000	0.958403	AACAA	1.00375e-06
chr3:1065200-1066200	0.964278	AACAA	1.05058e-06
chr3:1065400-1066400	0.962895	AACAA	2.00002e-07
chr3:1065600-1066600	0.958422	AACAA	1.30158e-07
chr3:1065800-1066800	0.96487	AACAA	-4.37414e-06
chr3:1066000-1067000	0.958017	AACAA	-2.29849e-07
chr3:1066200-1067200	0.954689	AACAA	2.22438e-07
chr3:1066400-1067400	0.963627	AACAA	9.5302e-07
chr3:1066600-1067600	0.965693	AACAA	-1.31564e-07
chr3:1066800-1067800	0.965785	AACAA	-6.90779e-07
chr4:3400-4400	0.890439	AACAA	-0.117939
chr4:3600-4600	0.928992	AACAA	-0.183424
chr4:3800-4800	0.66801	AACAA	-0.351739
chr4:5600-6600	0.812838	AACAA	-0.0317621
chr4:5800-6800	0.808547	AACAA	-0.11057
chr4:6000-7000	0.947394	AACAA	-0.120369
chr4:6200-7200	0.973344	AACAA	-0.14087
chr4:6400-7400	0.956884	AACAA	-0.225699
chr4:6600-7600	0.962792	AACAA	-0.172079
chr4:6800-7800	0.953805	AACAA	-0.0210823
chr4:7000-8000	0.98769	AACAA	-0.0395478
chr4:7200-8200	0.994384	AACAA	-0.045566
chr4:7400-8400	0.990468	AACAA	-0.0318734
chr4:7600-8600	0.987783	AACAA	-0.16533
chr4:7800-8800	0.99766	AACAA	-0.283677
chr4:8000-9000	0.997642	AACAA	-0.155963
chr4:8200-9200	0.988	AACAA	-0.148608
chr4:8400-9400	0.995457	AACAA	-0.0188275
chr4:8600-9600	0.992075	AACAA	-0.0951256
chr4:8800-9800	0.952839	AACAA	-0.384027
chr4:9000-10000	0.878633	AACAA	-0.393671
chr4:9200-10200	0.585548	AACAA	-0.444526
chr4:25600-26600	0.998657	AACAA	5.54953e-07
chr4:25800-26800	0.998084	AACAA	1.95634e-05
chr4:26000-27000	0.998848	AACAA	1.78756e-06
chr4:26200-27200	0.994751	AACAA	-0.0840086
chr4:26400-27400	0.999925	AACAA	-0.3291
chr4:26600-27600	0.999824	AACAA	-0.0878165
chr4:26800-27800	0.999902	AACAA	-0.13546
chr4:27000-28000	0.999793	AACAA	-0.511648
chr4:27200-28200	0.607061	AACAA	-0.476284
chr4:28200-29200	0.9997	AACAA	-0.0823936
chr4:39600-40600	0.837243	AACAA	0.00101673
chr4:41600-42600	0.970299	AACAA	-0.0763773
chr4:43200-44200	0.555777	AACAA	-0.139773
chr4:43400-44400	0.768449	AACAA	0.619439
chr4:56400-57400	0.896972	AACAA	-0.0391864
chr4:58600-59600	0.991561	AACAA	-0.276729
chr4:58800-59800	0.954334	AACAA	-0.194507
chr4:60400-61400	0.927112	AACAA	0.0202551
chr4:61000-62000	0.977229	AACAA	-0.030017
chr4:62600-63600	0.909993	AACAA	0.0479094
chr4:64400-65400	0.988068	AACAA	0.173453
chr4:66000-67000	0.661365	AACAA	-0.073019
chr4:71000-72000	0.998521	AACAA	-2.01066
chr4:71200-72200	0.970194	AACAA	-1.74977
chr4:72800-73800	0.977545	AACAA	-0.291627
chr4:76600-77600	0.999423	AACAA	-0.141124
chr4:76800-77800	0.957149	AACAA	0.128533
chr4:78200-79200	0.996341	AACAA	-0.162943
chr4:83000-84000	0.961925	AACAA	-0.010732
chr4:83600-84600	0.990152	AACAA	-0.125123
chr4:86200-87200	0.959233	AACAA	-0.5278
chr4:89600-90600	0.989743	AACAA	-0.158905
chr4:135200-136200	0.955479	AACAA	-1.3148
chr4:136400-137400	0.989322	AACAA	-3.35361
chr4:150800-151800	0.992542	AACAA	-0.806917
chr4:151000-152000	0.996228	AACAA	-0.64592
chr4:151400-152400	0.965407	AACAA	-0.244827
chr4:151600-152600	0.993818	AACAA	-0.640838
chr4:156400-157400	0.975918	AACAA	-0.0264763
chr4:158000-159000	0.96803	AACAA	-1.26911
chr4:158800-159800	0.986823	AACAA	-0.18451
chr4:162000-163000	0.994714	AACAA	-0.114287
chr4:165000-166000	0.999643	AACAA	-0.545741
chr4:165200-166200	0.999943	AACAA	-1.13111
chr4:165400-166400	0.97526	AACAA	-1.45784
chr4:174200-175200	0.977596	AACAA	-0.0118632
chr4:174400-175400	0.999979	AACAA	0.0318885
chr4:215400-216400	0.637303	AACAA	-1.67422
chr4:215600-216600	0.94664	AACAA	-1.44066
chr4:216200-217200	0.995776	AACAA	-0.622095
chr4:216400-217400	0.999813	AACAA	-0.608743
chr4:216600-217600	0.998005	AACAA	-0.689424
chr4:239400-240400	0.920816	AACAA	0.0169776
chr4:239600-240600	0.918478	AACAA	0.0676496
chr4:242200-243200	0.998072	AACAA	0.116996
chr4:242400-243400	0.9604	AACAA	-0.434788
chr4:242600-243600	0.974008	AACAA	-0.145697
chr4:371600-372600	0.999511	AACAA	-0.400293
chr4:371800-372800	0.806508	AACAA	-0.577507
chr4:394000-395000	0.817417	AACAA	0.0764449
chr4:394800-395800	0.994763	AACAA	-0.989866
chr4:395000-396000	0.997922	AACAA	-0.990874
chr4:395200-396200	0.998721	AACAA	-1.12907
chr4:395400-396400	0.870192	AACAA	0.273227
chr4:412000-413000	0.999904	AACAA	-0.140486
chr4:412200-413200	0.998247	AACAA	-0.30553
chr4:420800-421800	0.993235	AACAA	-0.159587
chr4:421000-422000	0.991641	AACAA	-0.10609
chr4:423000-424000	0.895714	AACAA	-0.483376
chr4:423200-424200	0.994453	AACAA	-0.00658865
chr4:468600-469600	0.969633	AACAA	0.0147907
chr4:468800-469800	0.999668	AACAA	-0.0145375
chr4:469400-470400	0.999251	AACAA	0.00663412
chr4:495800-496800	0.990402	AACAA	-0.220106
chr4:496000-497000	0.999917	AACAA	-0.21302
chr4:517200-518200	0.999929	AACAA	-0.0990468
chr4:517400-518400	0.999787	AACAA	-0.0944761
chr4:517600-518600	0.999974	AACAA	-0.279515
chr4:517800-518800	0.999562	AACAA	-0.195894
chr4:553400-554400	0.995294	AACAA	-0.262693
chr4:553600-554600	0.982999	AACAA	-0.217048
chr4:556800-557800	0.743272	AACAA	0.16021
chr4:557000-558000	0.999982	AACAA	-0.0774993
chr4:557200-558200	0.998205	AACAA	0.0976121
chr4:558200-559200	0.923941	AACAA	-0.572244
chr4:558400-559400	0.986166	AACAA	-0.752312
chr4:568800-569800	0.997713	AACAA	-0.198193
chr4:569000-570000	0.999793	AACAA	-0.263608
chr4:569200-570200	0.996825	AACAA	-0.537234
chr4:569400-570400	0.847934	AACAA	-0.333529
chr4:571200-572200	0.682553	AACAA	-0.50497
chr4:572800-573800	0.999985	AACAA	-0.0135597
chr4:573000-574000	0.999499	AACAA	0.00513963
chr4:576200-577200	0.520861	AACAA	-0.257238
chr4:576400-577400	0.995526	AACAA	-0.390081
chr4:584200-585200	0.990642	AACAA	-0.3105
chr4:584400-585400	0.999233	AACAA	-0.402828
chr4:584600-585600	0.9914	AACAA	-0.395609
chr4:586400-587400	0.999557	AACAA	-0.16281
chr4:586600-587600	0.999824	AACAA	-0.266014
chr4:587800-588800	0.996049	AACAA	0.0713068
chr4:588000-589000	0.999992	AACAA	-0.0240312
chr4:588200-589200	0.890995	AACAA	0.0432806
chr4:591400-592400	0.996331	AACAA	-0.321565
chr4:599400-600400	0.999097	AACAA	-0.011652
chr4:604400-605400	0.522759	AACAA	-0.900611
chr4:605400-606400	0.982613	AACAA	-0.16149
chr4:605600-606600	0.997444	AACAA	-0.327559
chr4:605800-606800	0.994758	AACAA	-0.292804
chr4:606000-607000	0.992624	AACAA	0.0639069
chr4:611400-612400	0.999628	AACAA	-1.48048
chr4:611600-612600	0.999485	AACAA	-1.21745
chr4:611800-612800	0.993924	AACAA	-1.87918
chr4:612000-613000	0.994967	AACAA	-1.42098
chr4:612200-613200	0.931631	AACAA	-1.03794
chr4:613600-614600	0.972075	AACAA	0.048782
chr4:626200-627200	0.984372	AACAA	-1.76326
chr4:626400-627400	0.998236	AACAA	-3.24267
chr4:651200-652200	0.957087	AACAA	-1.10617
chr4:651400-652400	0.973677	AACAA	-1.2424
chr4:663000-664000	0.991461	AACAA	-1.05655
chr4:664600-665600	0.963791	AACAA	-1.0793
chr4:664800-665800	0.676891	AACAA	-1.32367
chr4:830000-831000	0.969557	AACAA	-0.52696
chr4:832600-833600	0.870641	AACAA	-0.621402
chr4:832800-833800	0.999753	AACAA	-0.644468
chr4:833000-834000	0.996619	AACAA	-0.492225
chr4:833200-834200	0.896314	AACAA	-0.221588
chr4:941400-942400	0.998511	AACAA	-0.00194033
chr4:941600-942600	0.999079	AACAA	-0.0195906
chr4:944400-945400	0.999935	AACAA	-0.00853411
chr4:944600-945600	0.999952	AACAA	-0.015023
chr4:945600-946600	0.901383	AACAA	0.175345
chr4:953200-954200	0.995296	AACAA	-0.109087
chr4:953400-954400	0.999512	AACAA	-0.139405
chr4:953600-954600	0.963715	AACAA	-0.0718741
chr4:955200-956200	0.914643	AACAA	0.0229908
chr4:956400-957400	0.999976	AACAA	-0.0707072
chr4:956600-957600	0.9957	AACAA	-0.0169896
chr4:957600-958600	0.995616	AACAA	-0.325492
chr4:965200-966200	0.995402	AACAA	-0.182659
chr4:967800-968800	0.849993	AACAA	-0.015087
chr4:968600-969600	0.964617	AACAA	-0.274837
chr4:976000-977000	0.979397	AACAA	-0.279376
chr4:976200-977200	0.998798	AACAA	-0.34754
chr4:976400-977400	0.988444	AACAA	-0.296549
chr4:978200-979200	0.99998	AACAA	-0.248849
chr4:978400-979400	0.999951	AACAA	-0.439924
chr4:978600-979600	0.98039	AACAA	0.484875
chr4:979400-980400	0.999941	AACAA	-0.167437
chr4:979600-980600	0.999887	AACAA	0.00659661
chr4:981400-982400	0.9861	AACAA	-0.674319
chr4:982800-983800	0.995221	AACAA	0.158526
chr4:983000-984000	0.990476	AACAA	-0.109585
chr4:984400-985400	0.994178	AACAA	-0.558385
chr4:984600-985600	0.848783	AACAA	-0.28376
chr4:1048000-1049000	0.917492	AACAA	0.550995
chr4:1052800-1053800	0.993796	AACAA	-1.78156
chr4:1053000-1054000	0.942865	AACAA	-1.67011
chr4:1071800-1072800	0.999449	AACAA	-0.0732332
chr4:1072000-1073000	0.998708	AACAA	-0.0929961
chr4:1074400-1075400	0.99473	AACAA	-0.735051
chr4:1074600-1075600	0.999935	AACAA	-0.775701
chr4:1074800-1075800	0.998781	AACAA	-0.229197
chr4:1075000-1076000	0.51629	AACAA	-0.204583
chr4:1079600-1080600	0.799045	AACAA	-0.0634288
chr4:1084000-1085000	0.857291	AACAA	0.0212586
chr4:1084200-1085200	0.994632	AACAA	-0.190848
chr4:1098600-1099600	0.684518	AACAA	-0.151456
chr4:1117000-1118000	0.984034	AACAA	-0.186105
chr4:1117200-1118200	0.999608	AACAA	-0.0295697
chr4:1132800-1133800	0.961687	AACAA	-0.496186
chr4:1133000-1134000	0.99982	AACAA	-0.653012
chr4:1133200-1134200	0.959973	AACAA	-0.269589
chr4:1134000-1135000	0.96775	AACAA	0.158127
chr4:1136800-1137800	0.97873	AACAA	-0.308346
chr4:1137800-1138800	0.997508	AACAA	-0.0239266
chr4:1138000-1139000	0.985893	AACAA	-0.328054
chr4:1140800-1141800	0.937262	AACAA	-0.373932
chr4:1146200-1147200	0.956965	AACAA	0.00277325
chr4:1147600-1148600	0.996911	AACAA	-1.65447
chr4:1147800-1148800	0.970527	AACAA	-1.1048
chr4:1149600-1150600	0.969694	AACAA	-0.389836
chr4:1152000-1153000	0.969896	AACAA	-0.264935
chr4:1153600-1154600	0.998184	AACAA	-0.365283
chr4:1155800-1156800	0.952276	AACAA	-0.458335
chr4:1156000-1157000	0.987075	AACAA	-0.396753
chr4:1169000-1170000	0.950538	AACAA	-0.623219
chr4:1170600-1171600	0.789743	AACAA	-0.0399694
chr4:1179800-1180800	0.998129	AACAA	-0.0583042
chr4:1181000-1182000	0.999551	AACAA	-0.563788
chr4:1181200-1182200	0.997202	AACAA	-0.517197
chr4:1181400-1182400	0.999713	AACAA	-0.335823
chr4:1181600-1182600	0.999502	AACAA	0.100327
chr4:1181800-1182800	0.998586	AACAA	-0.0683133
chr4:1182000-1183000	0.997915	AACAA	-0.00436364
chr4:1182200-1183200	0.997065	AACAA	-1.92028e-06
chr4:1182400-1183400	0.996992	AACAA	5.39105e-06
chr4:1182600-1183600	0.949016	AACAA	-4.35893e-06
chr4:1189000-1190000	0.537508	AACAA	-1.02112
chr4:1190000-1191000	0.708624	AACAA	-1.55993
chr4:1190200-1191200	0.832522	AACAA	-1.70389
chr4:1190400-1191400	0.934127	AACAA	-1.51147
chr4:1190600-1191600	0.982952	AACAA	-1.2688
chr4:1190800-1191800	0.961096	AACAA	-0.66444
chr4:1191000-1192000	0.987158	AACAA	-0.317001
chr4:1191200-1192200	0.997685	AACAA	-0.146671
chr4:1191400-1192400	0.998954	AACAA	-0.117246
chr4:1191600-1192600	0.993111	AACAA	-0.209205
chr4:1191800-1192800	0.956169	AACAA	-0.146492
chr4:1192000-1193000	0.958753	AACAA	-0.274351
chr4:1192200-1193200	0.982887	AACAA	-0.161424
chr4:1192400-1193400	0.964118	AACAA	-0.196966
chr4:1192600-1193600	0.956506	AACAA	-0.160966
chr4:1192800-1193800	0.977418	AACAA	-0.220448
chr4:1193000-1194000	0.97163	AACAA	-0.112331
chr4:1193200-1194200	0.956153	AACAA	-0.172326
chr4:1193400-1194400	0.978121	AACAA	-0.180753
chr4:1193600-1194600	0.96315	AACAA	-0.146069
chr4:1193800-1194800	0.91127	AACAA	-0.0504581
chr4:1194000-1195000	0.95504	AACAA	-0.13697
chr4:1194200-1195200	0.758113	AACAA	0.0117239
chr4:1195600-1196600	0.726414	AACAA	-0.176839
chr4:1195800-1196800	0.608886	AACAA	-0.0791146
chr5:3800-4800	0.983584	AACAA	-0.235851
chr5:4000-5000	0.916947	AACAA	-0.28038
chr5:6400-7400	0.846286	AACAA	-0.087785
chr5:6600-7600	0.980926	AACAA	-0.126114
chr5:6800-7800	0.985177	AACAA	-0.127044
chr5:7000-8000	0.988655	AACAA	-0.0896018
chr5:7200-8200	0.996134	AACAA	-0.0985932
chr5:7400-8400	0.995992	AACAA	-0.144943
chr5:7600-8600	0.995238	AACAA	-0.226956
chr5:7800-8800	0.998619	AACAA	-0.31065
chr5:8000-9000	0.9969	AACAA	-0.308038
chr5:8200-9200	0.998685	AACAA	-0.396211
chr5:8400-9400	0.996915	AACAA	-0.246552
chr5:8600-9600	0.99206	AACAA	-0.154117
chr5:8800-9800	0.994566	AACAA	-4.55031e-06
chr5:9000-10000	0.980122	AACAA	9.29216e-07
chr5:9200-10200	0.939416	AACAA	-1.70266e-07
chr5:9400-10400	0.975468	AACAA	-0.131579
chr5:9600-10600	0.978051	AACAA	-0.257756
chr5:9800-10800	0.959266	AACAA	-0.308776
chr5:10000-11000	0.876616	AACAA	-0.269041
chr5:17600-18600	0.989391	AACAA	-0.0389107
chr5:17800-18800	0.98636	AACAA	-8.25818e-07
chr5:18000-19000	0.989126	AACAA	-0.00497676
chr5:18200-19200	0.995269	AACAA	-0.0258318
chr5:18400-19400	0.995947	AACAA	0.00930405
chr5:18600-19600	0.999861	AACAA	-0.298202
chr5:18800-19800	0.999867	AACAA	-0.174393
chr5:19000-20000	0.999512	AACAA	-0.487611
chr5:19200-20200	0.998991	AACAA	-0.385263
chr5:20400-21400	0.999545	AACAA	-0.0154073
chr5:30800-31800	0.99752	AACAA	-1.3872
chr5:31000-32000	0.99378	AACAA	-1.40387
chr5:32600-33600	0.994747	AACAA	-0.35516
chr5:34200-35200	0.998639	AACAA	-1.08066
chr5:34400-35400	0.906616	AACAA	-0.855464
chr5:36000-37000	0.996974	AACAA	-0.14603
chr5:39000-40000	0.995797	AACAA	-0.153763
chr5:61800-62800	0.965315	AACAA	-0.147635
chr5:69600-70600	0.972319	AACAA	-0.626227
chr5:79400-80400	0.661937	AACAA	0.519494
chr5:108600-109600	0.986017	AACAA	-2.49592
chr5:108800-109800	0.995346	AACAA	-2.86847
chr5:138000-139000	0.973796	AACAA	-1.50279
chr5:138200-139200	0.601169	AACAA	-1.49889
chr5:149800-150800	0.519895	AACAA	-0.408558
chr5:150000-151000	0.987613	AACAA	-0.253192
chr5:150200-151200	0.9897	AACAA	-0.20697
chr5:150400-151400	0.856021	AACAA	0.211884
chr5:232600-233600	0.974417	AACAA	-1.54702
chr5:232800-233800	0.99803	AACAA	-2.21726
chr5:233000-234000	0.796834	AACAA	-2.25081
chr5:300600-301600	0.981291	AACAA	-8.67951
chr5:300800-301800	0.986505	AACAA	-6.55884
chr5:306000-307000	0.999477	AACAA	-0.903798
chr5:306200-307200	0.982895	AACAA	-0.807136
chr5:309800-310800	0.996375	AACAA	-0.334989
chr5:310000-311000	0.996785	AACAA	-0.266184
chr5:310200-311200	0.946818	AACAA	-0.421515
chr5:443800-444800	0.97333	AACAA	-1.83901
chr5:450800-451800	0.999946	AACAA	-0.168585
chr5:451000-452000	0.999516	AACAA	-0.275431
chr5:453000-454000	0.999034	AACAA	-0.123664
chr5:453200-454200	0.995549	AACAA	-0.413703
chr5:453400-454400	0.981397	AACAA	-1.08761
chr5:465200-466200	0.99313	AACAA	-0.379151
chr5:465400-466400	0.991065	AACAA	-0.237461
chr5:470000-471000	0.888614	AACAA	-0.9764
chr5:470600-471600	0.99392	AACAA	-0.468694
chr5:480200-481200	0.99957	AACAA	-0.303392
chr5:480400-481400	0.995198	AACAA	-0.132881
chr5:535800-536800	0.661344	AACAA	-1.10997
chr5:603400-604400	0.999417	AACAA	-0.0544173
chr5:603600-604600	0.999383	AACAA	-0.00988341
chr5:635800-636800	0.941581	AACAA	-0.742652
chr5:657000-658000	0.874237	AACAA	-1.6475
chr5:657200-658200	0.998789	AACAA	-1.90949
chr5:710600-711600	0.999077	AACAA	0.116819
chr5:710800-711800	0.988185	AACAA	-0.0804346
chr5:799800-800800	0.997859	AACAA	-0.351632
chr5:894600-895600	0.986984	AACAA	0.208332
chr5:894800-895800	0.645616	AACAA	0.0383768
chr5:994600-995600	0.630444	AACAA	-0.544024
chr5:1009600-1010600	0.990726	AACAA	0.140257
chr5:1053600-1054600	0.801449	AACAA	-0.232676
chr5:1053800-1054800	0.997707	AACAA	-0.378278
chr5:1068800-1069800	0.577582	AACAA	-0.123197
chr5:1069400-1070400	0.999255	AACAA	-0.724759
chr5:1069600-1070600	0.999298	AACAA	-0.555195
chr5:1069800-1070800	0.973784	AACAA	-0.29538
chr5:1097400-1098400	0.778257	AACAA	-0.626434
chr5:1097600-1098600	0.999877	AACAA	-0.818227
chr5:1097800-1098800	0.980388	AACAA	-0.256886
chr5:1099200-1100200	0.989712	AACAA	-0.523914
chr5:1099400-1100400	0.999015	AACAA	-0.654951
chr5:1149600-1150600	0.574068	AACAA	-0.00824379
chr5:1149800-1150800	0.999659	AACAA	-0.0590173
chr5:1150600-1151600	0.986296	AACAA	-0.00317642
chr5:1150800-1151800	0.999822	AACAA	0.0222692
chr5:1169000-1170000	0.502837	AACAA	-0.344404
chr5:1207800-1208800	0.990926	AACAA	-0.118885
chr5:1208000-1209000	0.999545	AACAA	0.0249484
chr5:1291200-1292200	0.988202	AACAA	-0.218978
chr5:1291600-1292600	0.988487	AACAA	-0.553592
chr5:1291800-1292800	0.994818	AACAA	-0.459758
chr5:1292000-1293000	0.607889	AACAA	-0.30468
chr5:1295600-1296600	0.990976	AACAA	-0.263243
chr5:1295800-1296800	0.919387	AACAA	-0.0601258
chr5:1299800-1300800	0.999055	AACAA	-0.0580854
chr5:1300000-1301000	0.9974	AACAA	-0.072958
chr5:1300800-1301800	0.918583	AACAA	-0.24236
chr5:1321600-1322600	0.972808	AACAA	-0.729997
chr5:1321800-1322800	0.987582	AACAA	-0.560715
chr5:1323800-1324800	0.996037	AACAA	-0.0302437
chr5:1333000-1334000	0.983088	AACAA	-0.714342
chr6:1000-2000	0.782834	AACAA	0.0264398
chr6:3000-4000	0.999139	AACAA	-0.0130885
chr6:14600-15600	0.988926	AACAA	-0.0406317
chr6:16400-17400	0.80529	AACAA	0.558801
chr6:22200-23200	0.971498	AACAA	-0.0648127
chr6:25600-26600	0.997944	AACAA	-0.223408
chr6:27400-28400	0.68111	AACAA	0.0152135
chr6:29200-30200	0.944603	AACAA	-0.521707
chr6:31000-32000	0.883156	AACAA	-0.0586658
chr6:33200-34200	0.874627	AACAA	0.585884
chr6:36400-37400	0.625141	AACAA	-0.823337
chr6:36600-37600	0.978394	AACAA	-0.929835
chr6:39200-40200	0.850807	AACAA	-0.199786
chr6:40600-41600	0.87885	AACAA	-0.103035
chr6:40800-41800	0.953992	AACAA	-0.170391
chr6:41600-42600	0.989398	AACAA	-1.22619
chr6:49200-50200	0.96828	AACAA	-0.395117
chr6:50800-51800	0.987906	AACAA	-0.103415
chr6:73800-74800	0.999895	AACAA	0.0377591
chr6:74000-75000	0.9948	AACAA	0.029595
chr6:76200-77200	0.958384	AACAA	-0.50105
chr6:90200-91200	0.875884	AACAA	-0.994157
chr6:160000-161000	0.528616	AACAA	0.196763
chr6:160800-161800	0.83823	AACAA	-2.38713
chr6:263200-264200	0.995937	AACAA	-0.289235
chr6:304000-305000	0.786401	AACAA	-1.11023
chr6:356400-357400	0.951476	AACAA	-0.358806
chr6:424600-425600	0.992148	AACAA	-0.420108
chr6:424800-425800	0.997853	AACAA	-1.5882
chr6:425400-426400	0.867822	AACAA	-0.599091
chr6:482400-483400	0.997602	AACAA	-0.21072
chr6:487000-488000	0.987207	AACAA	-0.457759
chr6:487200-488200	0.986145	AACAA	-0.476521
chr6:520200-521200	0.892034	AACAA	-0.161946
chr6:521400-522400	0.662797	AACAA	-0.272409
chr6:563200-564200	0.993352	AACAA	0.0211028
chr6:563400-564400	0.741675	AACAA	-0.127761
chr6:731000-732000	0.979959	AACAA	-0.306031
chr6:731200-732200	0.999672	AACAA	-0.630318
chr6:731400-732400	0.996741	AACAA	-0.521494
chr6:737800-738800	0.990307	AACAA	0.0341881
chr6:740800-741800	0.989985	AACAA	-0.305727
chr6:742400-743400	0.996828	AACAA	-1.76164
chr6:756200-757200	0.988249	AACAA	0.117011
chr6:756400-757400	0.999967	AACAA	0.0285634
chr6:756600-757600	0.522461	AACAA	0.0672296
chr6:798800-799800	0.937948	AACAA	-2.70823
chr6:845200-846200	0.991906	AACAA	-0.208681
chr6:847200-848200	0.73504	AACAA	-1.05707
chr6:847400-848400	0.998582	AACAA	-0.834518
chr6:860400-861400	0.989414	AACAA	-0.185251
chr6:860600-861600	0.999965	AACAA	-0.133369
chr6:861200-862200	0.999871	AACAA	0.159786
chr6:861400-862400	0.920347	AACAA	0.0237491
chr6:883000-884000	0.987218	AACAA	-0.0061584
chr6:883200-884200	0.997278	AACAA	-0.0579655
chr6:951800-952800	0.840981	AACAA	0.342237
chr6:1042200-1043200	0.759739	AACAA	0.00223659
chr6:1055200-1056200	0.85456	AACAA	-0.627687
chr6:1062800-1063800	0.960534	AACAA	-0.383615
chr6:1063000-1064000	0.895028	AACAA	-0.313464
chr6:1153200-1154200	0.8691	AACAA	-2.40587
chr6:1153400-1154400	0.949977	AACAA	-3.43525
chr6:1174200-1175200	0.658296	AACAA	-1.21483
chr6:1174400-1175400	0.971971	AACAA	-0.621879
chr6:1203200-1204200	0.9872	AACAA	-0.293542
chr6:1203400-1204400	0.975863	AACAA	-0.267633
chr6:1203800-1204800	0.949779	AACAA	-2.40726
chr6:1204000-1205000	0.9468	AACAA	-1.88201
chr6:1311800-1312800	0.905544	AACAA	-1.55852
chr6:1314800-1315800	0.745252	AACAA	-0.103133
chr6:1316400-1317400	0.899399	AACAA	-0.384647
chr6:1324800-1325800	0.903652	AACAA	-0.0708196
chr6:1327400-1328400	0.917542	AACAA	0.00117294
chr6:1328000-1329000	0.995418	AACAA	-0.878418
chr6:1328800-1329800	0.517064	AACAA	-0.641125
chr6:1330400-1331400	0.957997	AACAA	-0.0151056
chr6:1333600-1334600	0.574251	AACAA	0.0779728
chr6:1337000-1338000	0.628858	AACAA	0.239818
chr6:1337800-1338800	0.996871	AACAA	-0.739127
chr6:1340200-1341200	0.983681	AACAA	-0.423488
chr6:1342400-1343400	0.60468	AACAA	-1.27061
chr6:1342600-1343600	0.996702	AACAA	-0.47095
chr6:1344000-1345000	0.999359	AACAA	0.105562
chr6:1344200-1345200	0.919518	AACAA	0.156471
chr6:1348000-1349000	0.91414	AACAA	-0.0899004
chr6:1351600-1352600	0.99229	AACAA	0.0524508
chr6:1366000-1367000	0.954335	AACAA	-0.0116028
chr6:1368600-1369600	0.869805	AACAA	-0.0257983
chr6:1370600-1371600	0.916086	AACAA	-0.917453
chr6:1372400-1373400	0.862658	AACAA	0.0430287
chr6:1383200-1384200	0.670112	AACAA	-0.101001
chr6:1383400-1384400	0.999809	AACAA	-0.550185
chr6:1383600-1384600	0.989434	AACAA	0.0474462
chr6:1383800-1384800	0.999531	AACAA	-0.236
chr6:1384000-1385000	0.99775	AACAA	-0.124903
chr6:1384200-1385200	0.998622	AACAA	-1.78332e-05
chr6:1384400-1385400	0.996451	AACAA	4.20792e-07
chr6:1384600-1385600	0.899078	AACAA	-4.59228e-07
chr6:1405000-1406000	0.964199	AACAA	-0.35417
chr6:1405200-1406200	0.993943	AACAA	-0.0770143
chr6:1405400-1406400	0.993972	AACAA	0.000859744
chr6:1405600-1406600	0.994319	AACAA	-0.146268
chr6:1405800-1406800	0.98655	AACAA	-0.0894795
chr6:1406000-1407000	0.966788	AACAA	-0.0358105
chr6:1406200-1407200	0.985219	AACAA	-0.126783
chr6:1406400-1407400	0.980264	AACAA	-0.0991325
chr6:1406600-1407600	0.976814	AACAA	-0.127747
chr6:1406800-1407800	0.989987	AACAA	-0.151076
chr6:1407000-1408000	0.986711	AACAA	-0.158056
chr6:1407200-1408200	0.982004	AACAA	-0.240755
chr6:1407400-1408400	0.985399	AACAA	-0.275148
chr6:1407600-1408600	0.979276	AACAA	-0.254336
chr6:1407800-1408800	0.965872	AACAA	-0.116019
chr6:1408000-1409000	0.957232	AACAA	-0.160232
chr6:1408200-1409200	0.962878	AACAA	0.0779331
chr6:1408400-1409400	0.95771	AACAA	-0.00323474
chr6:1408600-1409600	0.661519	AACAA	-0.00144103
chr6:1412400-1413400	0.746138	AACAA	-0.380692
chr6:1416200-1417200	0.506051	AACAA	-0.029616
chr6:1416400-1417400	0.952115	AACAA	0.00590068
chr6:1416600-1417600	0.964832	AACAA	-5.09122e-06
chr6:1416800-1417800	0.96529	AACAA	5.14644e-07
chr6:1417000-1418000	0.9607	AACAA	6.82554e-07
chr6:1417200-1418200	0.962583	AACAA	-4.47839e-06
chr7:4200-5200	0.915457	AACAA	-0.143136
chr7:4400-5400	0.93315	AACAA	-0.175222
chr7:4600-5600	0.753743	AACAA	-0.503039
chr7:5400-6400	0.547142	AACAA	-0.0242247
chr7:5600-6600	0.897036	AACAA	-0.00249527
chr7:5800-6800	0.971754	AACAA	-0.0775395
chr7:6000-7000	0.990159	AACAA	-0.077977
chr7:6200-7200	0.975637	AACAA	-0.0688163
chr7:6400-7400	0.986329	AACAA	-0.169932
chr7:6600-7600	0.988238	AACAA	-0.272344
chr7:6800-7800	0.985675	AACAA	-0.189096
chr7:7000-8000	0.99337	AACAA	-0.0989536
chr7:7200-8200	0.994894	AACAA	-0.144778
chr7:7400-8400	0.998945	AACAA	-0.0970043
chr7:7600-8600	0.998423	AACAA	-0.0812691
chr7:7800-8800	0.995608	AACAA	-0.155979
chr7:8000-9000	0.997963	AACAA	-0.313332
chr7:8200-9200	0.992654	AACAA	-0.315203
chr7:8400-9400	0.981509	AACAA	-0.181224
chr7:8600-9600	0.991329	AACAA	-0.0949631
chr7:8800-9800	0.992672	AACAA	-0.255875
chr7:9000-10000	0.956529	AACAA	-0.339642
chr7:9200-10200	0.962702	AACAA	-0.802355
chr7:9400-10400	0.96334	AACAA	-0.70891
chr7:9600-10600	0.913926	AACAA	-1.10207
chr7:9800-10800	0.677958	AACAA	-1.20194
chr7:10000-11000	0.66539	AACAA	-1.14255
chr7:16800-17800	0.982654	AACAA	-4.15464e-07
chr7:17000-18000	0.998363	AACAA	-1.38478e-06
chr7:17200-18200	0.991676	AACAA	-0.00277798
chr7:17400-18400	0.9898	AACAA	-0.0996508
chr7:17600-18600	0.997226	AACAA	0.0499489
chr7:17800-18800	0.999347	AACAA	-0.29118
chr7:18000-19000	0.999926	AACAA	-0.509548
chr7:18200-19200	0.999782	AACAA	-0.128653
chr7:18400-19400	0.998343	AACAA	-0.193743
chr7:18600-19600	0.964175	AACAA	-0.0238667
chr7:19800-20800	0.999242	AACAA	-0.0987867
chr7:27600-28600	0.703842	AACAA	0.299174
chr7:30800-31800	0.962293	AACAA	-0.0654193
chr7:36400-37400	0.990115	AACAA	-0.123327
chr7:39800-40800	0.994655	AACAA	-0.246276
chr7:41400-42400	0.976255	AACAA	-0.0629524
chr7:42200-43200	0.645071	AACAA	-1.0724
chr7:42400-43400	0.918976	AACAA	-0.610176
chr7:48600-49600	0.988698	AACAA	-0.294451
chr7:55000-56000	0.990375	AACAA	-0.637387
chr7:56800-57800	0.575621	AACAA	0.545133
chr7:58800-59800	0.996905	AACAA	-0.0876929
chr7:61000-62000	0.68582	AACAA	-1.07508
chr7:61200-62200	0.989328	AACAA	-0.839873
chr7:61800-62800	0.992755	AACAA	-0.110347
chr7:65200-66200	0.985773	AACAA	-1.08834
chr7:72000-73000	0.772612	AACAA	-1.15644
chr7:72800-73800	0.949027	AACAA	-0.424789
chr7:75400-76400	0.982186	AACAA	0.10094
chr7:78000-79000	0.984695	AACAA	-1.51825
chr7:78200-79200	0.975098	AACAA	-2.60917
chr7:79400-80400	0.995894	AACAA	-0.324584
chr7:86800-87800	0.991481	AACAA	-0.576205
chr7:87000-88000	0.992783	AACAA	-1.48454
chr7:99400-100400	0.998631	AACAA	-0.419937
chr7:99600-100600	0.77462	AACAA	0.402533
chr7:100000-101000	0.989547	AACAA	-0.318739
chr7:100200-101200	0.997141	AACAA	-0.272638
chr7:101200-102200	0.999643	AACAA	-0.061641
chr7:107000-108000	0.997355	AACAA	0.191544
chr7:107200-108200	0.999965	AACAA	-0.0295873
chr7:107400-108400	0.969568	AACAA	-0.154502
chr7:111000-112000	0.999981	AACAA	-0.121901
chr7:111200-112200	0.98034	AACAA	-0.212318
chr7:111400-112400	0.707719	AACAA	0.044958
chr7:111600-112600	0.999891	AACAA	-0.000604818
chr7:146800-147800	0.705194	AACAA	-1.31047
chr7:261400-262400	0.957755	AACAA	-0.55433
chr7:325600-326600	0.999965	AACAA	-0.0815471
chr7:325800-326800	0.971545	AACAA	-0.0476467
chr7:326200-327200	0.999889	AACAA	-0.0665285
chr7:326400-327400	0.998556	AACAA	0.00189718
chr7:327400-328400	0.999783	AACAA	-0.355067
chr7:327600-328600	0.56246	AACAA	-0.503615
chr7:328400-329400	0.992048	AACAA	-0.110343
chr7:328600-329600	0.999407	AACAA	-0.247585
chr7:388600-389600	0.551716	AACAA	-0.158419
chr7:388800-389800	0.995691	AACAA	-0.408052
chr7:389000-390000	0.983231	AACAA	-0.387358
chr7:508000-509000	0.999985	AACAA	-0.0104179
chr7:508200-509200	0.999556	AACAA	-0.0290697
chr7:511400-512400	0.998158	AACAA	-0.405144
chr7:519000-520000	0.99916	AACAA	-0.221021
chr7:519200-520200	0.997799	AACAA	-0.265465
chr7:519400-520400	0.517276	AACAA	-0.259016
chr7:521200-522200	0.987097	AACAA	-0.825458
chr7:522600-523600	0.999921	AACAA	-0.118501
chr7:522800-523800	0.999933	AACAA	-0.112062
chr7:524600-525600	0.981569	AACAA	-0.976319
chr7:534600-535600	0.995376	AACAA	-0.218586
chr7:534800-535800	0.999836	AACAA	-0.55374
chr7:535000-536000	0.99558	AACAA	-0.277068
chr7:536600-537600	0.994648	AACAA	-0.226951
chr7:536800-537800	0.999905	AACAA	-0.240559
chr7:537000-538000	0.987881	AACAA	-0.0940567
chr7:538000-539000	0.999963	AACAA	0.023339
chr7:538200-539200	0.999897	AACAA	0.00398777
chr7:541400-542400	0.995862	AACAA	-1.36251
chr7:542400-543400	0.615838	AACAA	0.2256
chr7:550000-551000	0.997565	AACAA	0.0169399
chr7:550200-551200	0.954471	AACAA	0.0304599
chr7:558600-559600	0.99682	AACAA	-0.131215
chr7:558800-559800	0.804495	AACAA	-0.0846392
chr7:562400-563400	0.970843	AACAA	-0.0640456
chr7:573800-574800	0.996718	AACAA	-0.284073
chr7:574000-575000	0.999835	AACAA	-0.522551
chr7:574200-575200	0.991898	AACAA	-0.305533
chr7:576000-577000	0.999858	AACAA	-0.174028
chr7:576200-577200	0.998273	AACAA	-0.273694
chr7:576400-577400	0.975971	AACAA	-0.190834
chr7:577400-578400	0.999928	AACAA	0.0413394
chr7:577600-578600	0.999941	AACAA	0.0108537
chr7:580800-581800	0.913198	AACAA	-0.902264
chr7:588400-589400	0.997733	AACAA	-0.0452036
chr7:588600-589600	0.994062	AACAA	-0.00812735
chr7:597200-598200	0.997655	AACAA	-0.317388
chr7:597400-598400	0.981891	AACAA	-0.112512
chr7:599000-600000	0.947317	AACAA	0.26391
chr7:599200-600200	0.99866	AACAA	-0.725359
chr7:602800-603800	0.989419	AACAA	-0.478239
chr7:607200-608200	0.792342	AACAA	0.0694984
chr7:607400-608400	0.970546	AACAA	0.00990998
chr7:644000-645000	0.999409	AACAA	-0.110317
chr7:644200-645200	0.99986	AACAA	-0.119099
chr7:644400-645400	0.998728	AACAA	-0.21037
chr7:644600-645600	0.984804	AACAA	-0.122441
chr7:670200-671200	0.984918	AACAA	-0.043967
chr7:670400-671400	0.999813	AACAA	-0.0661363
chr7:671200-672200	0.999773	AACAA	-0.018756
chr7:672200-673200	0.999945	AACAA	-0.0385929
chr7:672400-673400	0.997437	AACAA	0.0608541
chr7:820200-821200	0.975452	AACAA	-1.72729
chr7:820400-821400	0.999586	AACAA	-1.13852
chr7:820600-821600	0.996406	AACAA	-0.421197
chr7:820800-821800	0.998268	AACAA	-0.377526
chr7:821000-822000	0.964672	AACAA	-0.204856
chr7:881400-882400	0.753113	AACAA	0.361126
chr7:881600-882600	0.668206	AACAA	0.324017
chr7:926200-927200	0.986921	AACAA	-1.63106
chr7:933600-934600	0.733965	AACAA	-0.292533
chr7:937200-938200	0.990985	AACAA	-0.299057
chr7:1085400-1086400	0.960077	AACAA	-0.113731
chr7:1085800-1086800	0.997913	AACAA	-0.47924
chr7:1086000-1087000	0.995086	AACAA	-0.264107
chr7:1089800-1090800	0.990852	AACAA	-0.258743
chr7:1090000-1091000	0.628563	AACAA	-0.231953
chr7:1091800-1092800	0.994288	AACAA	-0.800933
chr7:1092000-1093000	0.999567	AACAA	-0.712807
chr7:1092800-1093800	0.949687	AACAA	0.0450868
chr7:1093000-1094000	0.998946	AACAA	-0.283488
chr7:1107800-1108800	0.998039	AACAA	0.0221239
chr7:1280800-1281800	0.958258	AACAA	-0.396779
chr7:1281800-1282800	0.980162	AACAA	-0.83158
chr7:1291800-1292800	0.876347	AACAA	-0.12373
chr7:1292000-1293000	0.941767	AACAA	-0.331977
chr7:1293400-1294400	0.993054	AACAA	-0.132279
chr7:1317600-1318600	0.999958	AACAA	-0.00731427
chr7:1318400-1319400	0.997601	AACAA	-0.03342
chr7:1318600-1319600	0.999969	AACAA	-0.0340351
chr7:1348000-1349000	0.993255	AACAA	-0.157953
chr7:1348200-1349200	0.854963	AACAA	-0.135384
chr7:1381400-1382400	0.998702	AACAA	-2.26732
chr7:1383000-1384000	0.862801	AACAA	0.293734
chr7:1386200-1387200	0.729717	AACAA	-0.0125223
chr7:1391600-1392600	0.968565	AACAA	-0.064709
chr7:1396000-1397000	0.999512	AACAA	-0.352356
chr7:1399000-1400000	0.997969	AACAA	-0.132272
chr7:1401400-1402400	0.983016	AACAA	-0.81362
chr7:1401600-1402600	0.99792	AACAA	-0.527744
chr7:1402200-1403200	0.973739	AACAA	-0.166756
chr7:1404000-1405000	0.650026	AACAA	1.3474
chr7:1405400-1406400	0.999595	AACAA	-0.40953
chr7:1405600-1406600	0.945964	AACAA	-0.160099
chr7:1406400-1407400	0.954839	AACAA	-0.0971945
chr7:1409400-1410400	0.948422	AACAA	-0.0442297
chr7:1410000-1411000	0.993828	AACAA	-0.133278
chr7:1415200-1416200	0.971587	AACAA	0.0131919
chr7:1425800-1426800	0.961857	AACAA	-0.0114945
chr7:1426800-1427800	0.932996	AACAA	0.361411
chr7:1427000-1428000	0.999952	AACAA	-0.294231
chr7:1427200-1428200	0.998585	AACAA	-0.185897
chr7:1427400-1428400	0.999497	AACAA	-0.261034
chr7:1427600-1428600	0.99906	AACAA	-0.243317
chr7:1427800-1428800	0.998653	AACAA	-0.239817
chr7:1428000-1429000	0.998711	AACAA	-0.0200154
chr7:1428200-1429200	0.993176	AACAA	5.07136e-06
chr7:1428400-1429400	0.983927	AACAA	8.6785e-07
chr7:1428600-1429600	0.936494	AACAA	5.84648e-08
chr7:1434400-1435400	0.730604	AACAA	-1.97391
chr7:1434600-1435600	0.870416	AACAA	-1.78177
chr7:1434800-1435800	0.913479	AACAA	-1.89466
chr7:1435000-1436000	0.842663	AACAA	-1.80587
chr7:1435200-1436200	0.826007	AACAA	-0.959966
chr7:1435400-1436400	0.781923	AACAA	-0.190302
chr7:1435600-1436600	0.969882	AACAA	4.66078e-07
chr7:1435800-1436800	0.906622	AACAA	-9.79538e-09
chr7:1436000-1437000	0.957829	AACAA	4.82209e-06
chr7:1436200-1437200	0.990272	AACAA	-0.0650091
chr7:1436400-1437400	0.968337	AACAA	-0.167343
chr7:1436600-1437600	0.914266	AACAA	-0.268982
chr7:1436800-1437800	0.973107	AACAA	-0.239777
chr7:1437000-1438000	0.976136	AACAA	-0.121612
chr7:1437200-1438200	0.961732	AACAA	-0.141118
chr7:1437400-1438400	0.975033	AACAA	-0.10645
chr7:1437600-1438600	0.962596	AACAA	-0.0207333
chr7:1437800-1438800	0.957707	AACAA	-0.0449188
chr7:1438000-1439000	0.971627	AACAA	-0.0307615
chr7:1438200-1439200	0.937786	AACAA	-0.0397351
chr7:1438400-1439400	0.897853	AACAA	-0.0345108
chr7:1438600-1439600	0.973038	AACAA	-0.0321464
chr7:1438800-1439800	0.975952	AACAA	-0.034878
chr7:1439000-1440000	0.978628	AACAA	-0.0258781
chr7:1439200-1440200	0.97407	AACAA	-0.0112194
chr7:1439400-1440400	0.974369	AACAA	-0.021484
chr7:1439600-1440600	0.978396	AACAA	-0.0425653
chr7:1439800-1440800	0.96465	AACAA	-0.105791
chr7:1440000-1441000	0.796713	AACAA	-0.167057
chr7:1441800-1442800	0.877523	AACAA	-0.10481
chr7:1442000-1443000	0.90488	AACAA	-0.0329786
chr7:1442200-1443200	0.700748	AACAA	0.0524652
chr8:3800-4800	0.97473	AACAA	-0.420739
chr8:4000-5000	0.966369	AACAA	-0.387129
chr8:4200-5200	0.537061	AACAA	-0.589487
chr8:6200-7200	0.868482	AACAA	-0.10208
chr8:6400-7400	0.92683	AACAA	-0.0661478
chr8:6600-7600	0.960118	AACAA	-0.0333178
chr8:6800-7800	0.988445	AACAA	-0.118523
chr8:7000-8000	0.986366	AACAA	-0.0784297
chr8:7200-8200	0.989027	AACAA	-0.114025
chr8:7400-8400	0.996556	AACAA	-0.10012
chr8:7600-8600	0.993427	AACAA	-0.106489
chr8:7800-8800	0.992171	AACAA	-0.290792
chr8:8000-9000	0.990949	AACAA	-0.11548
chr8:8200-9200	0.99543	AACAA	-0.0725352
chr8:8400-9400	0.96278	AACAA	-0.189657
chr8:8600-9600	0.931203	AACAA	-0.360473
chr8:8800-9800	0.98283	AACAA	-0.633238
chr8:9000-10000	0.948665	AACAA	-0.397013
chr8:9200-10200	0.881073	AACAA	-0.577159
chr8:9400-10400	0.93862	AACAA	-0.963431
chr8:9600-10600	0.895629	AACAA	-0.678731
chr8:9800-10800	0.766732	AACAA	-0.369937
chr8:10000-11000	0.668241	AACAA	-0.311527
chr8:10200-11200	0.642547	AACAA	-0.433217
chr8:17800-18800	0.835891	AACAA	6.73121e-08
chr8:18000-19000	0.998106	AACAA	9.35908e-07
chr8:18200-19200	0.994045	AACAA	8.18493e-08
chr8:18400-19400	0.986131	AACAA	-0.0261088
chr8:18600-19600	0.986672	AACAA	-0.034747
chr8:18800-19800	0.99345	AACAA	0.0361803
chr8:19000-20000	0.998435	AACAA	-0.187971
chr8:19200-20200	0.999588	AACAA	-0.814751
chr8:19400-20400	0.999826	AACAA	-0.468526
chr8:19600-20600	0.999054	AACAA	-0.128112
chr8:19800-20800	0.560859	AACAA	0.154528
chr8:20800-21800	0.999582	AACAA	-0.457184
chr8:38600-39600	0.82103	AACAA	-0.00307271
chr8:40400-41400	0.998508	AACAA	-0.0314601
chr8:50400-51400	0.904888	AACAA	-0.0361415
chr8:52200-53200	0.932988	AACAA	-0.461954
chr8:53800-54800	0.833249	AACAA	-0.374545
chr8:54000-55000	0.922217	AACAA	0.337681
chr8:55800-56800	0.998116	AACAA	-0.151442
chr8:57600-58600	0.998734	AACAA	-1.27263
chr8:57800-58800	0.625052	AACAA	-0.561248
chr8:59200-60200	0.997389	AACAA	-0.728496
chr8:59400-60400	0.99878	AACAA	-0.703499
chr8:59600-60600	0.962838	AACAA	-0.279078
chr8:64200-65200	0.999766	AACAA	-0.0486191
chr8:76200-77200	0.871247	AACAA	-0.256305
chr8:76400-77400	0.989546	AACAA	-0.39221
chr8:90800-91800	0.9886	AACAA	-0.435717
chr8:97200-98200	0.933164	AACAA	-1.74892
chr8:97400-98400	0.88848	AACAA	-1.85857
chr8:97600-98600	0.957342	AACAA	-0.883775
chr8:97800-98800	0.811507	AACAA	-0.165363
chr8:124200-125200	0.997532	AACAA	-0.385171
chr8:124400-125400	0.99987	AACAA	-0.528476
chr8:124600-125600	0.829912	AACAA	-0.762708
chr8:125000-126000	0.940984	AACAA	-0.918458
chr8:125600-126600	0.985699	AACAA	0.0251828
chr8:125800-126800	0.984155	AACAA	-0.0544001
chr8:216200-217200	0.866699	AACAA	0.0213239
chr8:216400-217400	0.825398	AACAA	0.144015
chr8:285000-286000	0.667018	AACAA	-0.315167
chr8:289000-290000	0.982725	AACAA	-0.109875
chr8:302000-303000	0.993273	AACAA	-0.888115
chr8:302200-303200	0.980841	AACAA	-1.79225
chr8:304000-305000	0.992304	AACAA	-0.300988
chr8:368200-369200	0.865753	AACAA	-0.484856
chr8:418600-419600	0.724845	AACAA	-0.196695
chr8:418800-419800	0.966798	AACAA	-0.167229
chr8:419000-420000	0.996741	AACAA	-0.195012
chr8:424400-425400	0.770981	AACAA	-0.498486
chr8:424600-425600	0.976706	AACAA	-0.351192
chr8:427000-428000	0.999973	AACAA	-0.00331337
chr8:427200-428200	0.999474	AACAA	-0.021681
chr8:430200-431200	0.81871	AACAA	-0.554289
chr8:430400-431400	0.998903	AACAA	-0.508887
chr8:430600-431600	0.997734	AACAA	-0.27257
chr8:439800-440800	0.998198	AACAA	0.00639201
chr8:440000-441000	0.997835	AACAA	-0.0758273
chr8:449400-450400	0.647409	AACAA	-1.20924
chr8:449600-450600	0.998664	AACAA	-0.310422
chr8:451400-452400	0.58914	AACAA	0.168695
chr8:455600-456600	0.999972	AACAA	-0.00796085
chr8:455800-456800	0.916915	AACAA	0.0102383
chr8:457200-458200	0.993994	AACAA	-0.569084
chr8:457400-458400	0.987877	AACAA	0.0242847
chr8:458800-459800	0.995322	AACAA	-0.0902509
chr8:479400-480400	0.909789	AACAA	-0.147131
chr8:517000-518000	0.997066	AACAA	-8.07366
chr8:517200-518200	0.999915	AACAA	-7.04155
chr8:517400-518400	0.997015	AACAA	-5.36984
chr8:575400-576400	0.99944	AACAA	-0.0366272
chr8:620200-621200	0.998223	AACAA	-0.644621
chr8:620400-621400	0.998513	AACAA	-0.673605
chr8:649400-650400	0.997115	AACAA	-0.918
chr8:649600-650600	0.97287	AACAA	-1.15172
chr8:704600-705600	0.997	AACAA	-2.5661
chr8:708800-709800	0.66288	AACAA	-0.793477
chr8:726600-727600	0.906596	AACAA	-0.70363
chr8:747800-748800	0.767155	AACAA	-2.33564
chr8:749600-750600	0.996096	AACAA	-3.70071
chr8:750200-751200	0.998653	AACAA	-1.95261
chr8:822800-823800	0.958235	AACAA	0.116098
chr8:823000-824000	0.999668	AACAA	-0.62556
chr8:823200-824200	0.999235	AACAA	-1.29948
chr8:823400-824400	0.993402	AACAA	-1.57124
chr8:847800-848800	0.99796	AACAA	0.121491
chr8:858800-859800	0.997468	AACAA	-0.133082
chr8:887400-888400	0.997732	AACAA	-0.24193
chr8:887600-888600	0.999622	AACAA	-0.60068
chr8:962200-963200	0.994036	AACAA	-0.395998
chr8:962400-963400	0.996233	AACAA	-0.309496
chr8:1003200-1004200	0.98943	AACAA	-0.327478
chr8:1011600-1012600	0.997944	AACAA	0.277042
chr8:1011800-1012800	0.999981	AACAA	-0.469839
chr8:1012000-1013000	0.98701	AACAA	-0.461302
chr8:1144800-1145800	0.716499	AACAA	-1.94051
chr8:1240200-1241200	0.991956	AACAA	-0.755547
chr8:1240400-1241400	0.999866	AACAA	-0.703235
chr8:1240600-1241600	0.999576	AACAA	-0.529014
chr8:1240800-1241800	0.998976	AACAA	-0.537339
chr8:1242600-1243600	0.999158	AACAA	-0.885892
chr8:1242800-1243800	0.999193	AACAA	-0.972716
chr8:1243000-1244000	0.99903	AACAA	-1.22901
chr8:1259200-1260200	0.972574	AACAA	-1.57408
chr8:1259400-1260400	0.996397	AACAA	-1.17589
chr8:1259600-1260600	0.999005	AACAA	-0.335492
chr8:1278800-1279800	0.976553	AACAA	-1.89884e-08
chr8:1279000-1280000	0.9948	AACAA	-0.0885284
chr8:1291600-1292600	0.980723	AACAA	-1.54975
chr8:1291800-1292800	0.95375	AACAA	-1.28202
chr8:1299200-1300200	0.999081	AACAA	-0.625012
chr8:1310200-1311200	0.630331	AACAA	-0.589864
chr8:1330600-1331600	0.981706	AACAA	-0.5035
chr8:1349400-1350400	0.753267	AACAA	-0.0655943
chr8:1355400-1356400	0.989503	AACAA	-0.756983
chr8:1355600-1356600	0.989516	AACAA	-0.322029
chr8:1387800-1388800	0.910647	AACAA	-2.04962
chr8:1388000-1389000	0.646247	AACAA	-1.08146
chr8:1388800-1389800	0.993103	AACAA	-0.885667
chr8:1389400-1390400	0.987804	AACAA	-1.45137
chr8:1389600-1390600	0.992509	AACAA	-1.85961
chr8:1393000-1394000	0.96455	AACAA	-0.44004
chr8:1393200-1394200	0.982909	AACAA	-0.239999
chr8:1394000-1395000	0.993572	AACAA	-0.656065
chr8:1394200-1395200	0.999415	AACAA	-0.999661
chr8:1394400-1395400	0.754657	AACAA	-0.827964
chr8:1400600-1401600	0.984882	AACAA	-1.84388
chr8:1405400-1406400	0.997413	AACAA	-0.036659
chr8:1408000-1409000	0.984633	AACAA	-0.0769877
chr8:1408800-1409800	0.803039	AACAA	-0.168867
chr8:1410000-1411000	0.997776	AACAA	-2.26214
chr8:1410200-1411200	0.858318	AACAA	-2.41456
chr8:1411600-1412600	0.981067	AACAA	-0.0268973
chr8:1414800-1415800	0.975615	AACAA	0.00788673
chr8:1417000-1418000	0.625586	AACAA	0.161033
chr8:1418200-1419200	0.883127	AACAA	-0.0107637
chr8:1420200-1421200	0.786591	AACAA	-0.0567398
chr8:1420400-1421400	0.998576	AACAA	-0.0750408
chr8:1422000-1423000	0.990359	AACAA	-0.216821
chr8:1422200-1423200	0.754739	AACAA	0.159711
chr8:1423400-1424400	0.99349	AACAA	-0.065666
chr8:1423600-1424600	0.999733	AACAA	0.138574
chr8:1424400-1425400	0.995394	AACAA	0.0286344
chr8:1424600-1425600	0.996403	AACAA	-0.116345
chr8:1425000-1426000	0.988834	AACAA	-0.863839
chr8:1425200-1426200	0.855719	AACAA	-0.570966
chr8:1427600-1428600	0.940358	AACAA	-0.0602542
chr8:1428200-1429200	0.970361	AACAA	0.0233781
chr8:1430000-1431000	0.964848	AACAA	-0.996659
chr8:1433400-1434400	0.975431	AACAA	0.017847
chr8:1443000-1444000	0.99854	AACAA	0.00929118
chr8:1444000-1445000	0.990002	AACAA	0.0742328
chr8:1444200-1445200	0.999895	AACAA	-0.149955
chr8:1444400-1445400	0.999054	AACAA	0.217035
chr8:1444600-1445600	0.99997	AACAA	-0.259783
chr8:1444800-1445800	0.999731	AACAA	-0.261924
chr8:1445000-1446000	0.998985	AACAA	-0.165092
chr8:1445200-1446200	0.999824	AACAA	-0.18376
chr8:1445400-1446400	0.998843	AACAA	-0.0294792
chr8:1445600-1446600	0.995289	AACAA	9.12787e-06
chr8:1445800-1446800	0.982232	AACAA	-1.9361e-06
chr8:1446000-1447000	0.96388	AACAA	2.01835e-07
chr8:1461000-1462000	0.666215	AACAA	-1.60415
chr8:1461200-1462200	0.971465	AACAA	-1.24355
chr8:1461400-1462400	0.98459	AACAA	-0.824511
chr8:1461600-1462600	0.989412	AACAA	-0.71429
chr8:1461800-1462800	0.974125	AACAA	-0.272279
chr8:1462000-1463000	0.992473	AACAA	-0.169793
chr8:1462200-1463200	0.982125	AACAA	-0.043071
chr8:1462400-1463400	0.984095	AACAA	-0.203239
chr8:1462600-1463600	0.984791	AACAA	-0.115461
chr8:1462800-1463800	0.969292	AACAA	-0.0644258
chr8:1463000-1464000	0.986391	AACAA	-0.0584439
chr8:1463200-1464200	0.97379	AACAA	-0.0539274
chr8:1463400-1464400	0.967022	AACAA	-0.117329
chr8:1463600-1464600	0.978056	AACAA	-0.197226
chr8:1463800-1464800	0.974884	AACAA	-0.227691
chr8:1464000-1465000	0.93504	AACAA	-0.184209
chr8:1464200-1465200	0.971647	AACAA	-0.183562
chr8:1464400-1465400	0.923085	AACAA	-0.212391
chr8:1464600-1465600	0.883287	AACAA	0.0454602
chr8:1464800-1465800	0.860486	AACAA	0.0691013
chr8:1466200-1467200	0.709236	AACAA	-0.532045
chr8:1466400-1467400	0.962017	AACAA	-0.356099
chr8:1466600-1467600	0.857474	AACAA	-0.1732
chr9:2600-3600	0.831105	AACAA	-0.378868
chr9:2800-3800	0.978831	AACAA	-0.310883
chr9:3000-4000	0.927845	AACAA	-0.365857
chr9:3800-4800	0.879179	AACAA	-0.078724
chr9:4000-5000	0.872886	AACAA	-0.0092214
chr9:4200-5200	0.878955	AACAA	-0.00355992
chr9:4400-5400	0.909459	AACAA	1.99865e-06
chr9:4600-5600	0.766008	AACAA	4.944e-07
chr9:4800-5800	0.909952	AACAA	-7.61836e-08
chr9:5000-6000	0.911689	AACAA	-0.0420169
chr9:5200-6200	0.969913	AACAA	-0.0590528
chr9:5400-6400	0.967885	AACAA	-0.0356466
chr9:5600-6600	0.969439	AACAA	-0.081099
chr9:5800-6800	0.984958	AACAA	-0.0736501
chr9:6000-7000	0.968114	AACAA	-0.0373591
chr9:6200-7200	0.97681	AACAA	0.0187567
chr9:6400-7400	0.993037	AACAA	-0.067406
chr9:6600-7600	0.988574	AACAA	-0.0851165
chr9:6800-7800	0.98092	AACAA	-0.060414
chr9:7000-8000	0.994391	AACAA	-0.0604571
chr9:7200-8200	0.986823	AACAA	-0.164836
chr9:7400-8400	0.969436	AACAA	-0.250791
chr9:7600-8600	0.981428	AACAA	-0.0377328
chr9:7800-8800	0.977833	AACAA	-0.00809551
chr9:8000-9000	0.972736	AACAA	-0.0395258
chr9:8200-9200	0.952401	AACAA	-0.632139
chr9:8400-9400	0.906532	AACAA	-1.18427
chr9:8600-9600	0.85939	AACAA	-1.77955
chr9:8800-9800	0.781179	AACAA	-2.08657
chr9:9000-10000	0.810899	AACAA	-2.09102
chr9:9200-10200	0.52115	AACAA	-1.66071
chr9:16600-17600	0.939058	AACAA	-1.40598e-06
chr9:16800-17800	0.992022	AACAA	-4.38881e-06
chr9:17000-18000	0.993264	AACAA	-7.06921e-07
chr9:17200-18200	0.987577	AACAA	-0.0363857
chr9:17400-18400	0.995282	AACAA	-0.0440788
chr9:17600-18600	0.998083	AACAA	-0.0923986
chr9:17800-18800	0.99978	AACAA	-0.352941
chr9:18000-19000	0.99886	AACAA	-0.108092
chr9:18200-19200	0.999819	AACAA	-0.0842841
chr9:18400-19400	0.999902	AACAA	-0.133008
chr9:18600-19600	0.761073	AACAA	-0.0537686
chr9:19400-20400	0.994148	AACAA	0.0375521
chr9:19600-20600	0.999854	AACAA	0.06031
chr9:31000-32000	0.835116	AACAA	-0.0472795
chr9:31200-32200	0.743396	AACAA	0.588502
chr9:35400-36400	0.836565	AACAA	-3.29957
chr9:35600-36600	0.933517	AACAA	-2.51392
chr9:36000-37000	0.975552	AACAA	-0.190054
chr9:36200-37200	0.986797	AACAA	-0.120292
chr9:37000-38000	0.998506	AACAA	-0.249191
chr9:37200-38200	0.998076	AACAA	-0.32425
chr9:38600-39600	0.9967	AACAA	0.0276504
chr9:40200-41200	0.980072	AACAA	-0.0174376
chr9:44800-45800	0.989703	AACAA	-0.598434
chr9:45000-46000	0.569956	AACAA	-0.634482
chr9:45400-46400	0.99221	AACAA	-0.0691158
chr9:47200-48200	0.984657	AACAA	0.32173
chr9:49000-50000	0.915994	AACAA	-0.148239
chr9:49200-50200	0.997813	AACAA	-0.195707
chr9:52200-53200	0.994548	AACAA	-0.695404
chr9:54600-55600	0.993291	AACAA	0.000649574
chr9:59200-60200	0.992578	AACAA	-0.922148
chr9:60800-61800	0.953287	AACAA	-0.254567
chr9:62000-63000	0.930734	AACAA	-0.02813
chr9:63400-64400	0.829745	AACAA	-0.712741
chr9:63600-64600	0.933419	AACAA	-0.383095
chr9:63800-64800	0.99571	AACAA	-0.515703
chr9:64000-65000	0.789173	AACAA	-0.398596
chr9:64800-65800	0.999966	AACAA	-0.292389
chr9:65000-66000	0.999202	AACAA	-0.220486
chr9:66400-67400	0.982355	AACAA	0.0906922
chr9:68600-69600	0.971272	AACAA	-1.47687
chr9:68800-69800	0.988633	AACAA	-0.961883
chr9:71200-72200	0.983662	AACAA	-0.334881
chr9:73400-74400	0.999451	AACAA	0.0579301
chr9:75200-76200	0.976951	AACAA	-0.0787737
chr9:78400-79400	0.885969	AACAA	0.0573524
chr9:136000-137000	0.986033	AACAA	-0.119277
chr9:136200-137200	0.993635	AACAA	0.143412
chr9:198600-199600	0.727143	AACAA	-0.06238
chr9:329000-330000	0.750806	AACAA	-0.0737695
chr9:371000-372000	0.987773	AACAA	-0.549035
chr9:510400-511400	0.925117	AACAA	-0.322191
chr9:510600-511600	0.879481	AACAA	-0.358944
chr9:591600-592600	0.987481	AACAA	-0.273218
chr9:591800-592800	0.999006	AACAA	-0.666458
chr9:605600-606600	0.994115	AACAA	-1.27212
chr9:700200-701200	0.99922	AACAA	-1.36636
chr9:700400-701400	0.99929	AACAA	-1.82833
chr9:700800-701800	0.995393	AACAA	-0.512071
chr9:701000-702000	0.977182	AACAA	-0.326556
chr9:736000-737000	0.676535	AACAA	-0.978529
chr9:736200-737200	0.999818	AACAA	-1.10421
chr9:736400-737400	0.99567	AACAA	-0.904134
chr9:789000-790000	0.670362	AACAA	0.154916
chr9:790800-791800	0.94313	AACAA	0.112596
chr9:791000-792000	0.706047	AACAA	0.0998088
chr9:875200-876200	0.641756	AACAA	-0.931218
chr9:940000-941000	0.890099	AACAA	0.0709036
chr9:1062600-1063600	0.984004	AACAA	-1.83681
chr9:1062800-1063800	0.998865	AACAA	-4.30911
chr9:1063000-1064000	0.645084	AACAA	-4.12624
chr9:1084000-1085000	0.998249	AACAA	-0.282437
chr9:1084200-1085200	0.998679	AACAA	-0.240392
chr9:1148000-1149000	0.975973	AACAA	-0.0326175
chr9:1159400-1160400	0.975406	AACAA	-1.34525
chr9:1183200-1184200	0.898903	AACAA	-0.975756
chr9:1200000-1201000	0.619492	AACAA	-1.32134
chr9:1200200-1201200	0.981478	AACAA	-2.24188
chr9:1201400-1202400	0.983942	AACAA	0.18997
chr9:1245200-1246200	0.874015	AACAA	-0.364053
chr9:1259400-1260400	0.991371	AACAA	-0.0679983
chr9:1259600-1260600	0.998506	AACAA	-0.319236
chr9:1259800-1260800	0.999977	AACAA	-0.358943
chr9:1260000-1261000	0.999997	AACAA	-0.23342
chr9:1260200-1261200	0.998291	AACAA	-0.399576
chr9:1260400-1261400	0.786304	AACAA	-0.572091
chr9:1311000-1312000	0.811004	AACAA	-0.59226
chr9:1319800-1320800	0.627939	AACAA	-1.55732
chr9:1353600-1354600	0.990121	AACAA	-0.164184
chr9:1353800-1354800	0.99848	AACAA	-0.294534
chr9:1354000-1355000	0.99312	AACAA	-0.586982
chr9:1360400-1361400	0.842951	AACAA	-0.286691
chr9:1360800-1361800	0.986363	AACAA	-0.1486
chr9:1361000-1362000	0.997744	AACAA	-0.342037
chr9:1361200-1362200	0.817038	AACAA	-0.897731
chr9:1361400-1362400	0.997529	AACAA	-0.906683
chr9:1374000-1375000	0.916152	AACAA	-0.431149
chr9:1391000-1392000	0.989861	AACAA	-0.00902573
chr9:1393200-1394200	0.999252	AACAA	-0.063601
chr9:1393400-1394400	0.961965	AACAA	0.12231
chr9:1411200-1412200	0.965187	AACAA	-0.185848
chr9:1454000-1455000	0.948952	AACAA	-0.113504
chr9:1459400-1460400	0.902746	AACAA	-0.393349
chr9:1465400-1466400	0.928688	AACAA	-1.64146
chr9:1469600-1470600	0.998149	AACAA	-1.23399
chr9:1469800-1470800	0.993861	AACAA	-1.3034
chr9:1472800-1473800	0.961422	AACAA	-0.399362
chr9:1473000-1474000	0.981273	AACAA	-0.504852
chr9:1473400-1474400	0.997952	AACAA	-1.48635
chr9:1473600-1474600	0.948017	AACAA	-1.726
chr9:1474000-1475000	0.997938	AACAA	-0.111667
chr9:1475600-1476600	0.982692	AACAA	-1.95942
chr9:1475800-1476800	0.995046	AACAA	-1.58713
chr9:1478200-1479200	0.651473	AACAA	0.113988
chr9:1480400-1481400	0.984182	AACAA	-0.236147
chr9:1482200-1483200	0.995776	AACAA	-0.413152
chr9:1483600-1484600	0.997707	AACAA	0.0921746
chr9:1483800-1484800	0.999588	AACAA	-0.0934402
chr9:1484000-1485000	0.966687	AACAA	-0.230965
chr9:1485600-1486600	0.987458	AACAA	-0.386679
chr9:1489600-1490600	0.989075	AACAA	-0.911401
chr9:1493200-1494200	0.969465	AACAA	-0.0370111
chr9:1502800-1503800	0.999553	AACAA	-0.08631
chr9:1503000-1504000	0.97777	AACAA	-0.0427088
chr9:1504000-1505000	0.985961	AACAA	-0.0434585
chr9:1504200-1505200	0.999944	AACAA	-0.018826
chr9:1504400-1505400	0.998991	AACAA	-0.312427
chr9:1504600-1505600	0.999829	AACAA	-0.269724
chr9:1504800-1505800	0.994049	AACAA	-0.00662457
chr9:1505000-1506000	0.997644	AACAA	-0.0866114
chr9:1505200-1506200	0.998007	AACAA	-0.0388143
chr9:1505400-1506400	0.995238	AACAA	2.46305e-06
chr9:1505600-1506600	0.985374	AACAA	1.22778e-06
chr9:1505800-1506800	0.954662	AACAA	8.98348e-07
chr9:1531400-1532400	0.886402	AACAA	-0.241804
chr9:1531600-1532600	0.965614	AACAA	-0.313916
chr9:1531800-1532800	0.963275	AACAA	-0.0382296
chr9:1532000-1533000	0.925913	AACAA	-0.0487943
chr9:1532200-1533200	0.88069	AACAA	-0.0400817
chr9:1532400-1533400	0.913471	AACAA	-0.0690625
chr9:1532600-1533600	0.914029	AACAA	-0.0874773
chr9:1532800-1533800	0.934394	AACAA	-0.125127
chr9:1533000-1534000	0.944208	AACAA	-0.119248
chr9:1533200-1534200	0.949559	AACAA	-0.121684
chr9:1533400-1534400	0.977553	AACAA	-0.0536604
chr9:1533600-1534600	0.964085	AACAA	-0.0354757
chr9:1533800-1534800	0.936563	AACAA	0.00311831
chr9:1534000-1535000	0.9113	AACAA	0.00806898
chr9:1534200-1535200	0.656953	AACAA	-0.0827552
chr9:1536200-1537200	0.529178	AACAA	-0.261167
chr9:1536400-1537400	0.701063	AACAA	-0.084138
chr10:3800-4800	0.984765	AACAA	-0.449052
chr10:4000-5000	0.939499	AACAA	-0.595273
chr10:6800-7800	0.548729	AACAA	-0.00618153
chr10:7000-8000	0.94365	AACAA	-0.0498922
chr10:7200-8200	0.983569	AACAA	-0.0849368
chr10:7400-8400	0.978606	AACAA	-0.129718
chr10:7600-8600	0.983509	AACAA	-0.0590711
chr10:7800-8800	0.985469	AACAA	-0.010758
chr10:8000-9000	0.994578	AACAA	-0.026178
chr10:8200-9200	0.997389	AACAA	-0.083769
chr10:8400-9400	0.994209	AACAA	0.0176164
chr10:8600-9600	0.991349	AACAA	0.018426
chr10:8800-9800	0.997669	AACAA	-0.0299089
chr10:9000-10000	0.998862	AACAA	-0.0275496
chr10:9200-10200	0.988638	AACAA	-0.0439359
chr10:9400-10400	0.993063	AACAA	-0.0376747
chr10:9600-10600	0.994501	AACAA	-0.0987659
chr10:9800-10800	0.966597	AACAA	-0.102873
chr10:10000-11000	0.948362	AACAA	-0.256474
chr10:10200-11200	0.814608	AACAA	-0.230521
chr10:24600-25600	0.648476	AACAA	-6.0377e-07
chr10:24800-25800	0.992997	AACAA	-5.91856e-06
chr10:25000-26000	0.990697	AACAA	-9.14763e-08
chr10:25200-26200	0.990839	AACAA	1.03201e-06
chr10:25400-26400	0.997957	AACAA	-8.32612e-07
chr10:25600-26600	0.998223	AACAA	-0.0433119
chr10:25800-26800	0.998607	AACAA	-0.0587851
chr10:26000-27000	0.99816	AACAA	-0.0776701
chr10:26200-27200	0.999937	AACAA	-0.24859
chr10:26400-27400	0.999146	AACAA	-0.0772463
chr10:26600-27600	0.998707	AACAA	-0.0995047
chr10:26800-27800	0.993802	AACAA	-0.166207
chr10:28000-29000	0.99917	AACAA	-0.00506348
chr10:35600-36600	0.979651	AACAA	0.00651849
chr10:37600-38600	0.969249	AACAA	-0.0774043
chr10:39400-40400	0.686672	AACAA	0.601905
chr10:43600-44600	0.936246	AACAA	-3.07467
chr10:43800-44800	0.984168	AACAA	-2.04661
chr10:44400-45400	0.998338	AACAA	-0.0810831
chr10:47600-48600	0.991809	AACAA	-0.236308
chr10:49200-50200	0.999121	AACAA	-0.132505
chr10:49400-50400	0.929416	AACAA	0.0394172
chr10:52600-53600	0.997314	AACAA	-2.95624
chr10:52800-53800	0.999907	AACAA	-3.00775
chr10:53000-54000	0.991606	AACAA	-1.91438
chr10:53600-54600	0.777897	AACAA	-1.14035
chr10:58400-59400	0.984477	AACAA	-0.140751
chr10:61400-62400	0.997958	AACAA	-0.614501
chr10:61600-62600	0.995199	AACAA	-0.727895
chr10:68400-69400	0.550218	AACAA	-0.254707
chr10:81000-82000	0.997437	AACAA	-0.350612
chr10:81200-82200	0.983897	AACAA	-0.201532
chr10:81800-82800	0.982183	AACAA	0.00487904
chr10:82000-83000	0.638966	AACAA	0.0384377
chr10:93000-94000	0.990534	AACAA	-0.216192
chr10:101800-102800	0.944234	AACAA	-0.56101
chr10:110600-111600	0.995924	AACAA	-0.0446335
chr10:110800-111800	0.998932	AACAA	0.134296
chr10:111000-112000	0.995227	AACAA	-0.0486746
chr10:258400-259400	0.70078	AACAA	-1.06448
chr10:281000-282000	0.990812	AACAA	-1.23405
chr10:282600-283600	0.6367	AACAA	-0.197911
chr10:297000-298000	0.954837	AACAA	-1.63934
chr10:412600-413600	0.989605	AACAA	-6.15824
chr10:412800-413800	0.936334	AACAA	-6.17963
chr10:480000-481000	0.582127	AACAA	-0.11778
chr10:553400-554400	0.901315	AACAA	-0.576765
chr10:654400-655400	0.799071	AACAA	0.146812
chr10:678400-679400	0.92602	AACAA	-0.422298
chr10:678600-679600	0.990819	AACAA	-0.60447
chr10:700600-701600	0.994569	AACAA	-0.375892
chr10:700800-701800	0.583703	AACAA	-0.225191
chr10:839800-840800	0.995707	AACAA	-1.32069
chr10:932200-933200	0.973464	AACAA	-0.368302
chr10:938800-939800	0.840834	AACAA	0.519053
chr10:941800-942800	0.560184	AACAA	0.341955
chr10:946400-947400	0.642541	AACAA	0.000711248
chr10:946600-947600	0.940407	AACAA	0.00702983
chr10:983400-984400	0.871692	AACAA	-0.692353
chr10:993600-994600	0.841187	AACAA	-0.620999
chr10:993800-994800	0.965553	AACAA	-0.823092
chr10:1011600-1012600	0.998692	AACAA	-0.0268119
chr10:1100800-1101800	0.994473	AACAA	-0.482642
chr10:1101000-1102000	0.999095	AACAA	-0.808353
chr10:1101200-1102200	0.839982	AACAA	-0.63781
chr10:1118000-1119000	0.902669	AACAA	-0.112649
chr10:1118200-1119200	0.92646	AACAA	-0.0341846
chr10:1118400-1119400	0.666331	AACAA	-0.0358163
chr10:1118600-1119600	0.943752	AACAA	-0.901262
chr10:1118800-1119800	0.881636	AACAA	-1.19867
chr10:1119000-1120000	0.983656	AACAA	-2.20431
chr10:1124200-1125200	0.999409	AACAA	0.193926
chr10:1124400-1125400	0.972441	AACAA	0.0314774
chr10:1142200-1143200	0.987021	AACAA	-3.76278
chr10:1142400-1143400	0.995713	AACAA	-3.84803
chr10:1143400-1144400	0.987307	AACAA	0.024046
chr10:1255800-1256800	0.928623	AACAA	-1.20998
chr10:1298800-1299800	0.920371	AACAA	-0.536191
chr10:1307000-1308000	0.635268	AACAA	-0.277954
chr10:1412000-1413000	0.934293	AACAA	0.00589109
chr10:1412200-1413200	0.979791	AACAA	0.3039
chr10:1426000-1427000	0.917412	AACAA	0.408005
chr10:1426200-1427200	0.99572	AACAA	0.0204759
chr10:1429600-1430600	0.946005	AACAA	-0.306571
chr10:1429800-1430800	0.978582	AACAA	-0.348547
chr10:1503800-1504800	0.968058	AACAA	-0.203322
chr10:1515000-1516000	0.978316	AACAA	-0.62794
chr10:1515200-1516200	0.96161	AACAA	-0.494914
chr10:1576400-1577400	0.990959	AACAA	-0.657436
chr10:1576800-1577800	0.998996	AACAA	-0.127487
chr10:1577000-1578000	0.999938	AACAA	-0.141904
chr10:1577200-1578200	0.905112	AACAA	-0.09583
chr10:1577600-1578600	0.968854	AACAA	-0.600265
chr10:1577800-1578800	0.997106	AACAA	-0.872333
chr10:1578000-1579000	0.947032	AACAA	-0.85952
chr10:1588000-1589000	0.684839	AACAA	-0.152674
chr10:1589600-1590600	0.966875	AACAA	-0.329658
chr10:1600600-1601600	0.510675	AACAA	0.104208
chr10:1601000-1602000	0.989098	AACAA	-0.341222
chr10:1601200-1602200	0.998976	AACAA	-0.462414
chr10:1603400-1604400	0.985511	AACAA	0.0151424
chr10:1606400-1607400	0.949615	AACAA	-0.254203
chr10:1610000-1611000	0.964175	AACAA	-0.176978
chr10:1613200-1614200	0.968741	AACAA	-0.168096
chr10:1616600-1617600	0.948836	AACAA	-0.0359277
chr10:1621400-1622400	0.996757	AACAA	-1.02401
chr10:1621600-1622600	0.917106	AACAA	-1.19154
chr10:1623200-1624200	0.928629	AACAA	-0.0819661
chr10:1628000-1629000	0.988326	AACAA	-1.06031
chr10:1629600-1630600	0.584423	AACAA	-0.295884
chr10:1631400-1632400	0.987014	AACAA	-0.617742
chr10:1631600-1632600	0.690045	AACAA	-0.797614
chr10:1633200-1634200	0.741914	AACAA	0.0634372
chr10:1633800-1634800	0.968103	AACAA	-0.482436
chr10:1636200-1637200	0.984139	AACAA	-0.0751002
chr10:1638200-1639200	0.98845	AACAA	-0.691346
chr10:1640000-1641000	0.917612	AACAA	0.0466745
chr10:1649400-1650400	0.972243	AACAA	-0.216367
chr10:1649600-1650600	0.92849	AACAA	-0.107542
chr10:1650600-1651600	0.997715	AACAA	0.0989915
chr10:1650800-1651800	0.999984	AACAA	-0.109528
chr10:1651000-1652000	0.999467	AACAA	-0.0916049
chr10:1651200-1652200	0.999836	AACAA	-0.274493
chr10:1651400-1652400	0.991704	AACAA	-0.0756551
chr10:1651600-1652600	0.998382	AACAA	-0.110961
chr10:1651800-1652800	0.999466	AACAA	-0.0742543
chr10:1652000-1653000	0.994487	AACAA	2.82946e-06
chr10:1652200-1653200	0.9892	AACAA	2.58693e-06
chr10:1652400-1653400	0.803888	AACAA	-1.2691e-06
chr10:1677600-1678600	0.562817	AACAA	-0.114245
chr10:1677800-1678800	0.879722	AACAA	-0.0584869
chr10:1678000-1679000	0.779622	AACAA	-0.0606527
chr10:1678200-1679200	0.790108	AACAA	0.0473298
chr10:1678400-1679400	0.810747	AACAA	0.0943887
chr10:1678600-1679600	0.729293	AACAA	-0.0470424
chr10:1678800-1679800	0.78011	AACAA	-0.147006
chr10:1679000-1680000	0.738791	AACAA	-0.15631
chr10:1679200-1680200	0.576333	AACAA	-0.284419
chr10:1679400-1680400	0.716937	AACAA	-0.283152
chr10:1682200-1683200	0.57215	AACAA	-0.539142
chr10:1682400-1683400	0.694372	AACAA	-0.199663
chr10:1686600-1687600	0.765372	AACAA	8.43884e-09
chr11:200-1200	0.641991	AACAA	-4.82057e-07
chr11:4200-5200	0.924481	AACAA	-0.411736
chr11:4400-5400	0.955002	AACAA	-0.397609
chr11:4600-5600	0.730228	AACAA	-1.01476
chr11:6200-7200	0.605789	AACAA	0.0175958
chr11:6400-7400	0.922171	AACAA	-0.0141992
chr11:6600-7600	0.957113	AACAA	-0.0929773
chr11:6800-7800	0.971697	AACAA	-0.097122
chr11:7000-8000	0.9776	AACAA	-0.0608107
chr11:7200-8200	0.955761	AACAA	-0.104727
chr11:7400-8400	0.960204	AACAA	-0.0619545
chr11:7600-8600	0.937541	AACAA	-0.0163777
chr11:7800-8800	0.943301	AACAA	0.0183565
chr11:8000-9000	0.987781	AACAA	-0.138417
chr11:8200-9200	0.972939	AACAA	-0.0956622
chr11:8400-9400	0.974974	AACAA	-0.0533227
chr11:8600-9600	0.991893	AACAA	-0.118814
chr11:8800-9800	0.992467	AACAA	-0.0963812
chr11:9000-10000	0.984993	AACAA	-0.0261604
chr11:9200-10200	0.988582	AACAA	-0.0214775
chr11:9400-10400	0.99084	AACAA	-0.00956811
chr11:9600-10600	0.97623	AACAA	5.0103e-07
chr11:9800-10800	0.944132	AACAA	-8.09447e-07
chr11:10000-11000	0.964585	AACAA	-9.21317e-08
chr11:10200-11200	0.958369	AACAA	-2.11595e-08
chr11:10400-11400	0.985129	AACAA	-3.56079e-07
chr11:10600-11600	0.991305	AACAA	-8.0157e-07
chr11:10800-11800	0.984412	AACAA	-2.21193e-07
chr11:11000-12000	0.956268	AACAA	-0.206461
chr11:11200-12200	0.766604	AACAA	-0.233857
chr11:20800-21800	0.831537	AACAA	-0.0658232
chr11:21000-22000	0.999396	AACAA	-0.0278715
chr11:21200-22200	0.996982	AACAA	-0.032438
chr11:21400-22400	0.994773	AACAA	-0.0694196
chr11:21600-22600	0.998313	AACAA	0.0046992
chr11:21800-22800	0.999173	AACAA	-0.157806
chr11:22000-23000	0.999903	AACAA	-0.411135
chr11:22200-23200	0.999674	AACAA	-0.198907
chr11:22400-23400	0.996822	AACAA	-0.227153
chr11:22600-23600	0.658981	AACAA	0.15229
chr11:23600-24600	0.999588	AACAA	0.0114698
chr11:31000-32000	0.904733	AACAA	-0.198492
chr11:42000-43000	0.762607	AACAA	0.0809757
chr11:44000-45000	0.985396	AACAA	-0.0696808
chr11:44200-45200	0.983371	AACAA	-0.122805
chr11:46200-47200	0.980039	AACAA	-2.2267
chr11:46400-47400	0.988767	AACAA	-1.50415
chr11:48800-49800	0.946288	AACAA	0.0642266
chr11:51200-52200	0.997102	AACAA	-0.500279
chr11:59800-60800	0.990385	AACAA	-0.257424
chr11:61200-62200	0.982242	AACAA	-0.602068
chr11:61400-62400	0.676936	AACAA	-0.38808
chr11:62800-63800	0.816973	AACAA	-0.00433848
chr11:63000-64000	0.537116	AACAA	0.218851
chr11:66200-67200	0.996532	AACAA	-0.0126257
chr11:69600-70600	0.965616	AACAA	0.0485682
chr11:71200-72200	0.998924	AACAA	-1.60531
chr11:71400-72400	0.997696	AACAA	-1.46225
chr11:72000-73000	0.981797	AACAA	-0.38577
chr11:72200-73200	0.993637	AACAA	-0.687422
chr11:72800-73800	0.993271	AACAA	-0.135884
chr11:76400-77400	0.995665	AACAA	-0.372954
chr11:79800-80800	0.989792	AACAA	-1.49624
chr11:87400-88400	0.977206	AACAA	-0.304834
chr11:89000-90000	0.990863	AACAA	-0.242867
chr11:102400-103400	0.986921	AACAA	-0.884761
chr11:102600-103600	0.998749	AACAA	-0.950161
chr11:102800-103800	0.996992	AACAA	-0.620246
chr11:103200-104200	0.999933	AACAA	-0.19902
chr11:103400-104400	0.999747	AACAA	-0.142517
chr11:121000-122000	0.577632	AACAA	0.0385808
chr11:122200-123200	0.985713	AACAA	-0.0298688
chr11:125000-126000	0.99572	AACAA	-0.346318
chr11:125200-126200	0.998462	AACAA	-0.307972
chr11:126600-127600	0.879455	AACAA	-0.717778
chr11:126800-127800	0.986337	AACAA	-0.740596
chr11:133000-134000	0.99845	AACAA	0.151041
chr11:133200-134200	0.988471	AACAA	0.0815304
chr11:133400-134400	0.967935	AACAA	-0.00230662
chr11:138200-139200	0.983631	AACAA	-0.407124
chr11:142800-143800	0.999731	AACAA	-0.0301304
chr11:143000-144000	0.999929	AACAA	0.0568227
chr11:144400-145400	0.999903	AACAA	-0.0313233
chr11:221400-222400	0.965411	AACAA	-0.0958035
chr11:221600-222600	0.97163	AACAA	-0.145972
chr11:293000-294000	0.842172	AACAA	-2.27105
chr11:293200-294200	0.998967	AACAA	-1.83189
chr11:293400-294400	0.997319	AACAA	-1.32982
chr11:293600-294600	0.992187	AACAA	-0.940135
chr11:342000-343000	0.996282	AACAA	-0.205335
chr11:342200-343200	0.999703	AACAA	-0.593646
chr11:342400-343400	0.999022	AACAA	-0.844368
chr11:426400-427400	0.904448	AACAA	-0.158332
chr11:446600-447600	0.996709	AACAA	-0.869665
chr11:446800-447800	0.9841	AACAA	-0.736292
chr11:538400-539400	0.984716	AACAA	-0.139756
chr11:548800-549800	0.955646	AACAA	-0.860711
chr11:594600-595600	0.986302	AACAA	-1.35725
chr11:634600-635600	0.991768	AACAA	-0.231378
chr11:634800-635800	0.541599	AACAA	-0.107247
chr11:641400-642400	0.994233	AACAA	-0.814327
chr11:641600-642600	0.995643	AACAA	-0.781357
chr11:642800-643800	0.987101	AACAA	-0.1566
chr11:643000-644000	0.991701	AACAA	-0.204512
chr11:742400-743400	0.973684	AACAA	-0.176652
chr11:742600-743600	0.954879	AACAA	-0.0469998
chr11:808000-809000	0.99894	AACAA	-0.402772
chr11:808200-809200	0.999343	AACAA	-0.341016
chr11:817200-818200	0.503766	AACAA	-0.30542
chr11:817400-818400	0.999713	AACAA	-0.221166
chr11:870000-871000	0.876068	AACAA	-1.01652
chr11:1006800-1007800	0.740897	AACAA	-1.36666
chr11:1007000-1008000	0.922207	AACAA	-2.1234
chr11:1007200-1008200	0.998437	AACAA	-1.65641
chr11:1007400-1008400	0.899219	AACAA	-0.551297
chr11:1030200-1031200	0.524648	AACAA	-0.282314
chr11:1066000-1067000	0.963437	AACAA	-0.536054
chr11:1066200-1067200	0.996639	AACAA	-0.319588
chr11:1097000-1098000	0.861631	AACAA	-0.516319
chr11:1162800-1163800	0.776101	AACAA	-0.958752
chr11:1236800-1237800	0.943189	AACAA	-0.317677
chr11:1237000-1238000	0.978726	AACAA	-0.616607
chr11:1291600-1292600	0.999021	AACAA	0.00403974
chr11:1291800-1292800	0.999626	AACAA	-0.365149
chr11:1292000-1293000	0.989594	AACAA	-0.526118
chr11:1292600-1293600	0.999743	AACAA	-2.08065
chr11:1292800-1293800	0.998991	AACAA	-2.00263
chr11:1293000-1294000	0.513411	AACAA	-1.19676
chr11:1301600-1302600	0.829836	AACAA	-1.73342
chr11:1401600-1402600	0.985633	AACAA	-0.694626
chr11:1401800-1402800	0.88808	AACAA	-0.356381
chr11:1453800-1454800	0.959207	AACAA	-1.23754
chr11:1454000-1455000	0.99974	AACAA	-0.659753
chr11:1454200-1455200	0.790343	AACAA	-0.203242
chr11:1460800-1461800	0.998727	AACAA	-0.0373919
chr11:1461000-1462000	0.980058	AACAA	-0.0824708
chr11:1481400-1482400	0.934865	AACAA	0.501429
chr11:1481600-1482600	0.999918	AACAA	-0.374375
chr11:1481800-1482800	0.99381	AACAA	-0.980669
chr11:1573800-1574800	0.996295	AACAA	-0.146671
chr11:1574000-1575000	0.996736	AACAA	-0.201455
chr11:1582400-1583400	0.986252	AACAA	-0.231627
chr11:1607000-1608000	0.848361	AACAA	-0.564117
chr11:1607200-1608200	0.988249	AACAA	-0.415909
chr11:1607400-1608400	0.68604	AACAA	0.141962
chr11:1726400-1727400	0.673828	AACAA	0.641761
chr11:1726600-1727600	0.994448	AACAA	-0.127667
chr11:1726800-1727800	0.770582	AACAA	-0.774867
chr11:1727200-1728200	0.994967	AACAA	-3.53352
chr11:1727400-1728400	0.595873	AACAA	-1.91415
chr11:1757000-1758000	0.992267	AACAA	-2.92496
chr11:1798000-1799000	0.996222	AACAA	-0.62465
chr11:1798200-1799200	0.996125	AACAA	-0.258677
chr11:1812800-1813800	0.972418	AACAA	-0.305431
chr11:1813000-1814000	0.975748	AACAA	-0.0907583
chr11:1814000-1815000	0.987974	AACAA	-1.29878
chr11:1825400-1826400	0.512031	AACAA	-0.555636
chr11:1825600-1826600	0.988778	AACAA	-0.941614
chr11:1825800-1826800	0.995025	AACAA	-1.00631
chr11:1826200-1827200	0.980818	AACAA	-1.16023
chr11:1854600-1855600	0.970548	AACAA	-2.36548
chr11:1868200-1869200	0.991103	AACAA	-0.0765231
chr11:1868400-1869400	0.965016	AACAA	-0.334357
chr11:1868600-1869600	0.956982	AACAA	-0.591418
chr11:1868800-1869800	0.999666	AACAA	-1.26708
chr11:1869000-1870000	0.939845	AACAA	-0.875497
chr11:1945600-1946600	0.581208	AACAA	0.0324951
chr11:1990800-1991800	0.971342	AACAA	-0.161008
chr11:1996800-1997800	0.899098	AACAA	-0.855952
chr11:1997000-1998000	0.892694	AACAA	-0.897139
chr11:1997200-1998200	0.951983	AACAA	-1.46217
chr11:1997400-1998400	0.992892	AACAA	-2.22577
chr11:2003200-2004200	0.996683	AACAA	-0.264178
chr11:2003400-2004400	0.999089	AACAA	-0.583445
chr11:2003600-2004600	0.712576	AACAA	-0.632529
chr11:2004200-2005200	0.999372	AACAA	-0.0749839
chr11:2004600-2005600	0.736598	AACAA	-0.729718
chr11:2004800-2005800	0.998243	AACAA	-0.392671
chr11:2005000-2006000	0.957289	AACAA	0.311463
chr11:2010400-2011400	0.98177	AACAA	-0.0255681
chr11:2013800-2014800	0.955319	AACAA	-0.00959249
chr11:2015200-2016200	0.997704	AACAA	0.00802921
chr11:2016000-2017000	0.623425	AACAA	-0.172993
chr11:2017600-2018600	0.992447	AACAA	-0.734365
chr11:2021400-2022400	0.985387	AACAA	-0.222214
chr11:2023000-2024000	0.998161	AACAA	-0.37232
chr11:2025200-2026200	0.871859	AACAA	0.215843
chr11:2025400-2026400	0.992674	AACAA	-0.179493
chr11:2036600-2037600	0.696965	AACAA	-0.0494374
chr11:2036800-2037800	0.962937	AACAA	-0.01114
chr11:2037000-2038000	0.962756	AACAA	8.23984e-07
chr11:2037200-2038200	0.964945	AACAA	-4.21982e-06
chr12:3600-4600	0.985322	AACAA	-0.223016
chr12:3800-4800	0.983997	AACAA	-0.196654
chr12:4000-5000	0.679463	AACAA	-0.424075
chr12:5400-6400	0.886023	AACAA	-0.071824
chr12:5600-6600	0.946322	AACAA	-0.0956747
chr12:5800-6800	0.950205	AACAA	-0.130817
chr12:6000-7000	0.987556	AACAA	-0.135516
chr12:6200-7200	0.975463	AACAA	-0.114137
chr12:6400-7400	0.992399	AACAA	-0.157302
chr12:6600-7600	0.994421	AACAA	-0.245549
chr12:6800-7800	0.992522	AACAA	-0.121111
chr12:7000-8000	0.995136	AACAA	-0.0819521
chr12:7200-8200	0.994631	AACAA	-0.176644
chr12:7400-8400	0.998064	AACAA	-0.14376
chr12:7600-8600	0.998404	AACAA	-0.19865
chr12:7800-8800	0.995971	AACAA	-0.293673
chr12:8000-9000	0.998262	AACAA	-0.333291
chr12:8200-9200	0.996454	AACAA	-0.317924
chr12:8400-9400	0.984807	AACAA	-0.245402
chr12:8600-9600	0.988797	AACAA	-0.042822
chr12:8800-9800	0.978289	AACAA	-0.0312175
chr12:9000-10000	0.927113	AACAA	-4.40961e-07
chr12:9200-10200	0.966327	AACAA	-1.27736e-06
chr12:9400-10400	0.988276	AACAA	-0.21393
chr12:9600-10600	0.981876	AACAA	-0.25744
chr12:9800-10800	0.942865	AACAA	-0.400439
chr12:10000-11000	0.834842	AACAA	-0.492567
chr12:13600-14600	0.95285	AACAA	2.35438e-07
chr12:13800-14800	0.999715	AACAA	5.55996e-05
chr12:14000-15000	0.998471	AACAA	1.93491e-06
chr12:14200-15200	0.999433	AACAA	5.6921e-07
chr12:14400-15400	0.996576	AACAA	-0.0219398
chr12:14600-15600	0.998595	AACAA	-0.320977
chr12:14800-15800	0.999428	AACAA	-0.372347
chr12:15000-16000	0.999713	AACAA	-0.31268
chr12:15200-16200	0.997518	AACAA	-0.208654
chr12:15400-16400	0.836802	AACAA	0.0215152
chr12:16400-17400	0.998044	AACAA	-0.117538
chr12:25800-26800	0.937502	AACAA	-0.121223
chr12:27600-28600	0.825261	AACAA	0.742129
chr12:29600-30600	0.984266	AACAA	-0.378275
chr12:32200-33200	0.999068	AACAA	-0.246961
chr12:41400-42400	0.861156	AACAA	0.0254143
chr12:43200-44200	0.75817	AACAA	0.0452755
chr12:46200-47200	0.827761	AACAA	-0.453687
chr12:56600-57600	0.969462	AACAA	-1.41392
chr12:56800-57800	0.999874	AACAA	-1.41726
chr12:57000-58000	0.985608	AACAA	-0.584836
chr12:84800-85800	0.990863	AACAA	-0.529257
chr12:85000-86000	0.988639	AACAA	-0.62353
chr12:87000-88000	0.977739	AACAA	-0.0598312
chr12:87200-88200	0.999571	AACAA	-0.0967203
chr12:87400-88400	0.979991	AACAA	0.0983025
chr12:91200-92200	0.923191	AACAA	-0.106689
chr12:91400-92400	0.997514	AACAA	0.267956
chr12:91800-92800	0.997731	AACAA	-0.0921001
chr12:92000-93000	0.995568	AACAA	-0.237169
chr12:97000-98000	0.950493	AACAA	-0.494875
chr12:97200-98200	0.981329	AACAA	-0.546374
chr12:97800-98800	0.922955	AACAA	-0.319142
chr12:165200-166200	0.999682	AACAA	-2.9548
chr12:165400-166400	0.954088	AACAA	-5.0358
chr12:205400-206400	0.891525	AACAA	-0.0929844
chr12:216200-217200	0.966663	AACAA	-0.774841
chr12:216400-217400	0.835718	AACAA	-1.09445
chr12:227400-228400	0.983102	AACAA	-0.482946
chr12:237400-238400	0.922696	AACAA	-0.1077
chr12:289400-290400	0.99317	AACAA	-0.542663
chr12:289600-290600	0.770228	AACAA	-0.342927
chr12:306000-307000	0.613968	AACAA	-0.149122
chr12:306200-307200	0.998485	AACAA	-0.476736
chr12:453800-454800	0.996113	AACAA	-0.40068
chr12:454000-455000	0.604556	AACAA	0.29885
chr12:528600-529600	0.856171	AACAA	-0.479843
chr12:576000-577000	0.999931	AACAA	-0.446188
chr12:576200-577200	0.970858	AACAA	-0.458375
chr12:586400-587400	0.738478	AACAA	-0.0282159
chr12:660200-661200	0.999507	AACAA	-0.361088
chr12:660400-661400	0.999939	AACAA	-0.298887
chr12:660600-661600	0.995818	AACAA	-0.355037
chr12:666400-667400	0.997481	AACAA	-0.228117
chr12:666600-667600	0.941302	AACAA	-0.0738398
chr12:701800-702800	0.779955	AACAA	-0.460225
chr12:702000-703000	0.596624	AACAA	-0.395489
chr12:705000-706000	0.988479	AACAA	0.0800116
chr12:705200-706200	0.996105	AACAA	-0.050946
chr12:764000-765000	0.915855	AACAA	-0.0500001
chr12:764600-765600	0.970938	AACAA	-0.111299
chr12:773600-774600	0.998082	AACAA	-0.0662636
chr12:773800-774800	0.998772	AACAA	-0.0221834
chr12:774800-775800	0.992735	AACAA	0.00357656
chr12:775000-776000	0.999857	AACAA	0.0225511
[truncated: 533 more rows]

## Sheet: pfAP2-G5.Troph.AGAAC
Chromosome Regions	Binding Profile	Disrupted Motif	Binding effects of SNS
chr1:3800-4800	0.871095	AGAAC	-0.23661
chr1:4000-5000	0.954171	AGAAC	-0.189619
chr1:4200-5200	0.66953	AGAAC	-0.360987
chr1:5200-6200	0.533411	AGAAC	3.84877e-07
chr1:5400-6400	0.517483	AGAAC	5.54598e-07
chr1:6200-7200	0.67731	AGAAC	-0.160286
chr1:6400-7400	0.959558	AGAAC	-0.161635
chr1:6600-7600	0.973994	AGAAC	-0.0971163
chr1:6800-7800	0.963326	AGAAC	-0.180308
chr1:7000-8000	0.979777	AGAAC	-0.174068
chr1:7200-8200	0.955366	AGAAC	-4.74634e-08
chr1:7400-8400	0.976581	AGAAC	1.24974e-06
chr1:7600-8600	0.98567	AGAAC	-2.8099e-06
chr1:7800-8800	0.978899	AGAAC	-0.0121205
chr1:8000-9000	0.981405	AGAAC	-0.00817965
chr1:8200-9200	0.989391	AGAAC	0.0190736
chr1:8400-9400	0.989324	AGAAC	-0.0308443
chr1:8600-9600	0.988739	AGAAC	-0.0420768
chr1:8800-9800	0.995161	AGAAC	-0.0601965
chr1:9000-10000	0.993301	AGAAC	-0.0327971
chr1:9200-10200	0.985312	AGAAC	-0.125192
chr1:9400-10400	0.898808	AGAAC	-0.197093
chr1:26600-27600	0.937004	AGAAC	-0.0186145
chr1:26800-27800	0.975588	AGAAC	-0.0295266
chr1:27000-28000	0.988473	AGAAC	-4.35469e-07
chr1:27200-28200	0.998231	AGAAC	-0.261026
chr1:27400-28400	0.999132	AGAAC	-0.148905
chr1:27600-28600	0.998933	AGAAC	-0.14584
chr1:27800-28800	0.99932	AGAAC	-0.178705
chr1:28000-29000	0.966896	AGAAC	-0.117136
chr1:29000-30000	0.999167	AGAAC	-0.0765534
chr1:36600-37600	0.80303	AGAAC	-2.91363e-08
chr1:38400-39400	0.808042	AGAAC	0.0594862
chr1:46000-47000	0.982676	AGAAC	-0.0479494
chr1:47600-48600	0.986462	AGAAC	-1.89666
chr1:47800-48800	0.999658	AGAAC	-0.549289
chr1:48000-49000	0.993558	AGAAC	0.00784817
chr1:49400-50400	0.996521	AGAAC	-0.474955
chr1:51200-52200	0.668891	AGAAC	-6.94007e-07
chr1:55800-56800	0.660074	AGAAC	-3.91626
chr1:56400-57400	0.994875	AGAAC	3.91274e-06
chr1:57200-58200	0.999414	AGAAC	-7.0632e-06
chr1:57400-58400	0.999251	AGAAC	-0.0115866
chr1:58800-59800	0.988556	AGAAC	-1.81216
chr1:61600-62600	0.996244	AGAAC	-0.096568
chr1:65200-66200	0.971162	AGAAC	-0.243692
chr1:65400-66400	0.99948	AGAAC	-0.0926846
chr1:66400-67400	0.886595	AGAAC	-0.230787
chr1:68800-69800	0.980379	AGAAC	-0.891514
chr1:74800-75800	0.983304	AGAAC	3.98377e-07
chr1:76400-77400	0.801857	AGAAC	-4.51811e-08
chr1:77800-78800	0.971125	AGAAC	-0.0398572
chr1:81200-82200	0.602609	AGAAC	0.0773954
chr1:86800-87800	0.997051	AGAAC	-0.0192705
chr1:89800-90800	0.99863	AGAAC	-0.0314771
chr1:92200-93200	0.985232	AGAAC	-0.759717
chr1:92400-93400	0.981967	AGAAC	-0.952607
chr1:93400-94400	0.86677	AGAAC	-0.237366
chr1:94600-95600	0.793009	AGAAC	-1.33502
chr1:95400-96400	0.762679	AGAAC	0.0357239
chr1:108800-109800	0.976649	AGAAC	2.25974e-07
chr1:109000-110000	0.81475	AGAAC	3.15128e-07
chr1:116200-117200	0.989113	AGAAC	-2.30581
chr1:116400-117400	0.997822	AGAAC	-1.51687
chr1:116600-117600	0.99926	AGAAC	-0.393568
chr1:116800-117800	0.993798	AGAAC	0.0301344
chr1:219800-220800	0.975322	AGAAC	-0.270282
chr1:303800-304800	0.875245	AGAAC	-1.95462
chr1:312000-313000	0.998783	AGAAC	-0.414306
chr1:312200-313200	0.999601	AGAAC	-0.331965
chr1:347600-348600	0.635772	AGAAC	-0.979539
chr1:349200-350200	0.545845	AGAAC	-0.629057
chr1:373200-374200	0.991647	AGAAC	-0.0449906
chr1:373400-374400	0.99305	AGAAC	0.00433158
chr1:392200-393200	0.957183	AGAAC	-0.935591
chr1:454400-455400	0.945109	AGAAC	2.7094e-07
chr1:454800-455800	0.952268	AGAAC	-0.00799835
chr1:475400-476400	0.869866	AGAAC	0.0362137
chr1:483600-484600	0.929746	AGAAC	-0.429797
chr1:483800-484800	0.71582	AGAAC	-0.340564
chr1:491000-492000	0.99234	AGAAC	-0.468416
chr1:491200-492200	0.890837	AGAAC	-0.706698
chr1:493200-494200	0.973544	AGAAC	1.16445e-06
chr1:493400-494400	0.912857	AGAAC	-1.07317e-07
chr1:526200-527200	0.999626	AGAAC	0.00268356
chr1:526400-527400	0.999953	AGAAC	-0.0767055
chr1:526600-527600	0.999202	AGAAC	-0.15379
chr1:555800-556800	0.976285	AGAAC	-0.110384
chr1:556000-557000	0.999935	AGAAC	0.0729367
chr1:556200-557200	0.994684	AGAAC	-0.11368
chr1:560000-561000	0.977953	AGAAC	-0.481898
chr1:563200-564200	0.94872	AGAAC	-1.4276e-08
chr1:564800-565800	0.609407	AGAAC	-0.5426
chr1:566200-567200	0.987477	AGAAC	-0.00697219
chr1:569000-570000	0.998983	AGAAC	-0.299008
chr1:577200-578200	0.991531	AGAAC	0.0899955
chr1:584200-585200	0.996668	AGAAC	-9.04951e-06
chr1:584400-585400	0.996041	AGAAC	1.04169e-07
chr1:589000-590000	0.990499	AGAAC	1.24e-07
chr1:589200-590200	0.999369	AGAAC	6.22166e-05
chr1:589400-590400	0.961858	AGAAC	5.09167e-07
chr1:590800-591800	0.979181	AGAAC	-1.41688
chr1:591000-592000	0.996969	AGAAC	-1.37964
chr1:592600-593600	0.965008	AGAAC	0.0114169
chr1:593200-594200	0.982192	AGAAC	5.57424e-08
chr1:593400-594400	0.711526	AGAAC	4.49069e-07
chr1:595800-596800	0.667742	AGAAC	3.55838e-07
chr1:599000-600000	0.724586	AGAAC	-0.0523282
chr1:601400-602400	0.934438	AGAAC	2.67861e-07
chr1:605000-606000	0.920961	AGAAC	-0.0397249
chr1:614400-615400	0.997954	AGAAC	-0.0788772
chr1:614600-615600	0.944763	AGAAC	-0.0159401
chr1:615600-616600	0.995262	AGAAC	0.0754577
chr1:615800-616800	0.999917	AGAAC	-0.148701
chr1:616000-617000	0.993735	AGAAC	-0.10273
chr1:616200-617200	0.981122	AGAAC	0.0222856
chr1:616400-617400	0.992241	AGAAC	0.00988753
chr1:616600-617600	0.996228	AGAAC	-1.34497e-06
chr1:616800-617800	0.993555	AGAAC	-0.063589
chr1:617000-618000	0.997379	AGAAC	-0.0674055
chr1:617200-618200	0.988888	AGAAC	-0.114662
chr1:617400-618400	0.958738	AGAAC	-0.19511
chr2:600-1600	0.683082	AGAAC	0.00829324
chr2:4800-5800	0.981704	AGAAC	-0.108748
chr2:5000-6000	0.956195	AGAAC	-0.139472
chr2:7200-8200	0.880945	AGAAC	-0.0952418
chr2:7400-8400	0.904685	AGAAC	-0.0976969
chr2:7600-8600	0.966089	AGAAC	-0.156754
chr2:7800-8800	0.978424	AGAAC	-0.0945769
chr2:8000-9000	0.98371	AGAAC	-0.0281741
chr2:8200-9200	0.99432	AGAAC	-4.7417e-07
chr2:8400-9400	0.995718	AGAAC	9.18557e-07
chr2:8600-9600	0.996758	AGAAC	-1.37092e-06
chr2:8800-9800	0.997744	AGAAC	-0.0644981
chr2:9000-10000	0.995982	AGAAC	-0.0726815
chr2:9200-10200	0.997589	AGAAC	-0.102236
chr2:9400-10400	0.997607	AGAAC	-0.0777538
chr2:9600-10600	0.998398	AGAAC	-0.0768103
chr2:9800-10800	0.991435	AGAAC	-4.39547e-06
chr2:10000-11000	0.985471	AGAAC	-9.06965e-07
chr2:10200-11200	0.973868	AGAAC	4.80086e-08
chr2:10400-11400	0.648697	AGAAC	-1.37832e-07
chr2:10600-11600	0.61789	AGAAC	-3.50036e-07
chr2:10800-11800	0.690705	AGAAC	-3.82696e-07
chr2:21800-22800	0.970237	AGAAC	-4.74618e-08
chr2:22000-23000	0.994003	AGAAC	5.09124e-06
chr2:22200-23200	0.994967	AGAAC	1.43502e-06
chr2:22400-23400	0.994781	AGAAC	-6.41692e-06
chr2:22600-23600	0.996284	AGAAC	-5.12852e-06
chr2:22800-23800	0.997824	AGAAC	-0.0712422
chr2:23000-24000	0.997159	AGAAC	-0.235541
chr2:23200-24200	0.998585	AGAAC	-0.414317
chr2:23400-24400	0.98687	AGAAC	-0.157922
chr2:24600-25600	0.991399	AGAAC	-0.0453589
chr2:24800-25800	0.999356	AGAAC	-0.0254016
chr2:30600-31600	0.737445	AGAAC	-8.86259e-09
chr2:32600-33600	0.56664	AGAAC	-1.23252e-07
chr2:35400-36400	0.992861	AGAAC	1.03644e-07
chr2:37800-38800	0.996989	AGAAC	-0.255185
chr2:41000-42000	0.968916	AGAAC	1.05854e-06
chr2:44800-45800	0.986871	AGAAC	-0.0581007
chr2:46400-47400	0.997591	AGAAC	-0.154617
chr2:46600-47600	0.990455	AGAAC	-0.0661214
chr2:48400-49400	0.998225	AGAAC	-0.0616743
chr2:51400-52400	0.836615	AGAAC	-0.140854
chr2:53800-54800	0.998825	AGAAC	-0.15092
chr2:58600-59600	0.942445	AGAAC	-0.760049
chr2:59800-60800	0.518684	AGAAC	3.7079e-08
chr2:60600-61600	0.997785	AGAAC	-1.18349e-07
chr2:60800-61800	0.997984	AGAAC	-0.00135468
chr2:63800-64800	0.968731	AGAAC	0.0109965
chr2:67000-68000	0.98041	AGAAC	-0.18379
chr2:69200-70200	0.986193	AGAAC	-0.337199
chr2:71000-72000	0.987588	AGAAC	-0.375732
chr2:71200-72200	0.998755	AGAAC	-0.11189
chr2:106200-107200	0.968032	AGAAC	-8.7352e-07
chr2:106400-107400	0.998345	AGAAC	1.52221e-05
chr2:119200-120200	0.991682	AGAAC	-1.22294e-06
chr2:119400-120400	0.658949	AGAAC	-0.138571
chr2:163800-164800	0.999188	AGAAC	-0.143348
chr2:251200-252200	0.98296	AGAAC	-3.52796e-05
chr2:268400-269400	0.990897	AGAAC	-1.23278
chr2:274000-275000	0.992176	AGAAC	-0.0402423
chr2:297400-298400	0.999629	AGAAC	-1.82711
chr2:297600-298600	0.980208	AGAAC	-1.27249
chr2:306800-307800	0.997671	AGAAC	-0.0576263
chr2:307000-308000	0.997593	AGAAC	-0.00613785
chr2:307200-308200	0.949403	AGAAC	-0.0865431
chr2:384400-385400	0.985776	AGAAC	-0.297962
chr2:409800-410800	0.992865	AGAAC	-2.20169
chr2:446000-447000	0.966702	AGAAC	-2.50942e-06
chr2:446200-447200	0.96605	AGAAC	-5.10017e-07
chr2:521800-522800	0.99797	AGAAC	-0.376279
chr2:522000-523000	0.999488	AGAAC	-0.949845
chr2:522200-523200	0.923432	AGAAC	-1.16016
chr2:540600-541600	0.851466	AGAAC	1.9749e-07
chr2:578000-579000	0.995795	AGAAC	-0.425938
chr2:578200-579200	0.998788	AGAAC	-1.00308
chr2:591200-592200	0.997667	AGAAC	-0.119834
chr2:591400-592400	0.998382	AGAAC	-0.0608637
chr2:591600-592600	0.949627	AGAAC	-0.10969
chr2:592200-593200	0.940977	AGAAC	-0.189944
chr2:592400-593400	0.99477	AGAAC	-0.13326
chr2:593200-594200	0.966911	AGAAC	-1.34843
chr2:601800-602800	0.999417	AGAAC	-1.6337
chr2:602000-603000	0.999055	AGAAC	-3.54343
chr2:614800-615800	0.637911	AGAAC	-0.15243
chr2:632400-633400	0.973187	AGAAC	-0.0354819
chr2:632600-633600	0.897323	AGAAC	-0.030999
chr2:683200-684200	0.931202	AGAAC	-0.22386
chr2:684800-685800	0.99284	AGAAC	-0.191366
chr2:685000-686000	0.998551	AGAAC	-0.181859
chr2:685200-686200	0.693581	AGAAC	-0.131119
chr2:689200-690200	0.995555	AGAAC	-3.22589
chr2:689400-690400	0.999853	AGAAC	-2.65469
chr2:689600-690600	0.993808	AGAAC	-1.09229
chr2:732400-733400	0.960896	AGAAC	0.0102062
chr2:777600-778600	0.968625	AGAAC	-5.75653e-07
chr2:789200-790200	0.991277	AGAAC	1.71484e-07
chr2:789400-790400	0.941153	AGAAC	2.36359e-07
chr2:791800-792800	0.958394	AGAAC	-0.0796971
chr2:794000-795000	0.997892	AGAAC	-0.084264
chr2:794200-795200	0.885754	AGAAC	-0.315103
chr2:815600-816600	0.998743	AGAAC	-0.0803796
chr2:815800-816800	0.999891	AGAAC	-0.0255218
chr2:838000-839000	0.991081	AGAAC	-0.0741195
chr2:838200-839200	0.99897	AGAAC	-0.0892934
chr2:838400-839400	0.986665	AGAAC	-0.0936292
chr2:844200-845200	0.795809	AGAAC	2.2281e-08
chr2:844400-845400	0.981946	AGAAC	-5.29535e-07
chr2:848600-849600	0.993116	AGAAC	-0.514372
chr2:853400-854400	0.861967	AGAAC	-1.84124e-07
chr2:855200-856200	0.665203	AGAAC	0.214599
chr2:858200-859200	0.947499	AGAAC	-0.63932
chr2:861000-862000	0.975653	AGAAC	0.00972139
chr2:862600-863600	0.995992	AGAAC	1.01304e-05
chr2:866600-867600	0.972382	AGAAC	-0.440133
chr2:866800-867800	0.980611	AGAAC	-0.225576
chr2:869000-870000	0.982465	AGAAC	-0.200902
chr2:872600-873600	0.988628	AGAAC	-0.246256
chr2:872800-873800	0.999919	AGAAC	-1.30522e-05
chr2:873000-874000	0.972811	AGAAC	-9.99212e-07
chr2:874800-875800	0.841113	AGAAC	-0.00987898
chr2:878000-879000	0.991785	AGAAC	-9.94306e-08
chr2:883000-884000	0.921694	AGAAC	-0.750314
chr2:883800-884800	0.904376	AGAAC	-0.292809
chr2:887800-888800	0.99804	AGAAC	-0.0784423
chr2:888000-889000	0.960489	AGAAC	-0.172668
chr2:890200-891200	0.933696	AGAAC	0.0499968
chr2:891800-892800	0.878956	AGAAC	-0.855758
chr2:892000-893000	0.998013	AGAAC	-0.463481
chr2:893800-894800	0.807418	AGAAC	-0.00630648
chr2:894200-895200	0.98964	AGAAC	-1.24079
chr2:894400-895400	0.985072	AGAAC	-1.28657
chr2:900000-901000	0.637336	AGAAC	3.60008e-07
chr2:905200-906200	0.955364	AGAAC	8.56559e-07
chr2:905800-906800	0.982106	AGAAC	-0.734544
chr2:906000-907000	0.802969	AGAAC	-0.601834
chr2:908400-909400	0.656887	AGAAC	1.15228e-07
chr2:908800-909800	0.990398	AGAAC	-0.0874337
chr2:912200-913200	0.70424	AGAAC	-0.570497
chr2:914000-915000	0.968481	AGAAC	-0.0267144
chr2:923200-924200	0.999233	AGAAC	-0.0127265
chr2:924400-925400	0.999857	AGAAC	-0.0289432
chr2:924600-925600	0.995957	AGAAC	-0.201546
chr2:924800-925800	0.998552	AGAAC	-0.156839
chr2:925000-926000	0.995569	AGAAC	-0.0524673
chr2:925200-926200	0.99248	AGAAC	-7.79864e-08
chr2:925400-926400	0.997306	AGAAC	3.01505e-08
chr2:925600-926600	0.983411	AGAAC	-2.50204e-06
chr2:925800-926800	0.983471	AGAAC	-1.83344e-07
chr2:926000-927000	0.913615	AGAAC	-2.1338e-07
chr2:935600-936600	0.531859	AGAAC	0.0561865
chr2:935800-936800	0.818702	AGAAC	-0.0282973
chr2:936000-937000	0.958607	AGAAC	-0.261747
chr2:936200-937200	0.978568	AGAAC	-0.541745
chr2:936400-937400	0.977142	AGAAC	-0.675751
chr2:936600-937600	0.938836	AGAAC	-0.385807
chr2:936800-937800	0.947313	AGAAC	-0.107183
chr2:937000-938000	0.876572	AGAAC	-0.0804431
chr2:937200-938200	0.995809	AGAAC	-0.00311059
chr2:937400-938400	0.995509	AGAAC	-0.0408498
chr2:937600-938600	0.970918	AGAAC	-0.093954
chr2:937800-938800	0.951194	AGAAC	-0.150425
chr2:938000-939000	0.983315	AGAAC	-0.143794
chr2:938200-939200	0.947756	AGAAC	-0.0935072
chr2:938400-939400	0.987209	AGAAC	-1.87066e-06
chr2:938600-939600	0.995552	AGAAC	1.61751e-06
chr2:938800-939800	0.986217	AGAAC	2.90049e-07
chr2:939000-940000	0.98734	AGAAC	4.89415e-07
chr2:939200-940200	0.988676	AGAAC	-0.030851
chr2:939400-940400	0.937873	AGAAC	-0.00755946
chr2:939600-940600	0.964653	AGAAC	-0.0106899
chr2:939800-940800	0.982154	AGAAC	-0.0491996
chr2:940000-941000	0.981292	AGAAC	-0.0200252
chr2:940200-941200	0.963322	AGAAC	9.07809e-07
chr2:940400-941400	0.50764	AGAAC	7.0981e-07
chr2:942200-943200	0.894145	AGAAC	-0.103389
chr2:942400-943400	0.68838	AGAAC	-0.0861502
chr3:6400-7400	0.84456	AGAAC	-0.170493
chr3:6600-7600	0.926221	AGAAC	-0.0649076
chr3:6800-7800	0.576507	AGAAC	-0.0641857
chr3:9000-10000	0.687606	AGAAC	-0.0896503
chr3:9200-10200	0.846809	AGAAC	-0.0842374
chr3:9400-10400	0.879153	AGAAC	-0.143027
chr3:9600-10600	0.89197	AGAAC	-0.0759535
chr3:9800-10800	0.856275	AGAAC	2.84303e-08
chr3:10000-11000	0.912135	AGAAC	-4.73538e-08
chr3:10200-11200	0.977499	AGAAC	4.06808e-07
chr3:10400-11400	0.981673	AGAAC	-0.0171453
chr3:10600-11600	0.979497	AGAAC	-0.0565052
chr3:10800-11800	0.992274	AGAAC	-0.00337125
chr3:11000-12000	0.990517	AGAAC	-0.0592091
chr3:11200-12200	0.906818	AGAAC	-0.165225
chr3:11400-12400	0.918165	AGAAC	0.0890668
chr3:11600-12600	0.872994	AGAAC	-0.0348165
chr3:33800-34800	0.975945	AGAAC	-0.0270831
chr3:34000-35000	0.964852	AGAAC	-0.0087627
chr3:34200-35200	0.952928	AGAAC	-0.0276031
chr3:34400-35400	0.966592	AGAAC	-0.0305501
chr3:34600-35600	0.51032	AGAAC	-0.0264304
chr3:36400-37400	0.998451	AGAAC	-0.000516524
chr3:45800-46800	0.919856	AGAAC	-0.0266125
chr3:47600-48600	0.819962	AGAAC	-0.0115995
chr3:51800-52800	0.960319	AGAAC	0.0199099
chr3:57400-58400	0.744296	AGAAC	-3.52196
chr3:58800-59800	0.993393	AGAAC	-0.0853302
chr3:59000-60000	0.99795	AGAAC	-0.162211
chr3:62200-63200	0.600438	AGAAC	-0.059368
chr3:65200-66200	0.752555	AGAAC	0.00678323
chr3:97400-98400	0.99517	AGAAC	-0.148832
chr3:99600-100600	0.986023	AGAAC	9.90329e-10
chr3:99800-100800	0.993225	AGAAC	-5.87268e-07
chr3:101400-102400	0.999969	AGAAC	0.035864
chr3:101600-102600	0.998798	AGAAC	-0.202543
chr3:117600-118600	0.669597	AGAAC	-0.0329953
chr3:118400-119400	0.996353	AGAAC	-1.08869e-05
chr3:118600-119600	0.999296	AGAAC	1.48975e-06
chr3:118800-119800	0.952102	AGAAC	2.35951e-07
chr3:119000-120000	0.852583	AGAAC	-0.144846
chr3:124200-125200	0.875199	AGAAC	-0.000167172
chr3:134400-135400	0.99912	AGAAC	-0.0508371
chr3:134600-135600	0.951263	AGAAC	8.63052e-07
chr3:134800-135800	0.984719	AGAAC	1.80249e-06
chr3:135000-136000	0.990247	AGAAC	-0.124979
chr3:222000-223000	0.852639	AGAAC	-0.0579431
chr3:222400-223400	0.994259	AGAAC	-0.414313
chr3:222600-223600	0.999768	AGAAC	-0.146815
chr3:222800-223800	0.979328	AGAAC	-0.0724634
chr3:226600-227600	0.881165	AGAAC	1.07637e-08
chr3:316800-317800	0.959776	AGAAC	-2.80083
chr3:317000-318000	0.98858	AGAAC	-3.37783
chr3:336000-337000	0.973356	AGAAC	-0.0207018
chr3:336200-337200	0.923971	AGAAC	-0.0193624
chr3:367400-368400	0.993368	AGAAC	-0.223338
chr3:368000-369000	0.982272	AGAAC	-1.11426e-06
chr3:368200-369200	0.998836	AGAAC	2.39665e-05
chr3:425400-426400	0.933417	AGAAC	-4.21718e-07
chr3:496800-497800	0.97687	AGAAC	-1.32961e-06
chr3:530600-531600	0.845601	AGAAC	0.0196902
chr3:530800-531800	0.993184	AGAAC	-0.0830529
chr3:531400-532400	0.999379	AGAAC	-0.0882274
chr3:531600-532600	0.794374	AGAAC	-0.0651186
chr3:593600-594600	0.85826	AGAAC	-0.208286
chr3:593800-594800	0.994521	AGAAC	-0.16222
chr3:602200-603200	0.994126	AGAAC	-0.195378
chr3:610200-611200	0.966449	AGAAC	-0.323347
chr3:647000-648000	0.994081	AGAAC	-3.48535
chr3:647200-648200	0.828798	AGAAC	-3.46863
chr3:684600-685600	0.925882	AGAAC	-0.578156
chr3:685200-686200	0.925912	AGAAC	-0.583969
chr3:685400-686400	0.9836	AGAAC	-0.152105
chr3:697600-698600	0.825379	AGAAC	0.0131576
chr3:697800-698800	0.989804	AGAAC	-0.0422926
chr3:787400-788400	0.999679	AGAAC	-0.0590913
chr3:787600-788600	0.677232	AGAAC	-0.0774768
chr3:857600-858600	0.981868	AGAAC	-0.088445
chr3:873200-874200	0.971146	AGAAC	-0.503573
chr3:873400-874400	0.988517	AGAAC	-0.743584
chr3:885600-886600	0.740529	AGAAC	2.35105e-08
chr3:885800-886800	0.995157	AGAAC	9.00241e-07
chr3:886000-887000	0.852586	AGAAC	-0.0522481
chr3:983400-984400	0.933373	AGAAC	-0.480882
chr3:1001000-1002000	0.98065	AGAAC	-1.17377e-06
chr3:1003800-1004800	0.575048	AGAAC	0.0743588
chr3:1005400-1006400	0.755728	AGAAC	1.84401e-07
chr3:1013000-1014000	0.615263	AGAAC	-0.668149
chr3:1013800-1014800	0.791198	AGAAC	-3.06484
chr3:1016400-1017400	0.979897	AGAAC	1.48459e-06
chr3:1017000-1018000	0.995252	AGAAC	-1.41183
chr3:1019400-1020400	0.978891	AGAAC	-0.0551505
chr3:1028400-1029400	0.858765	AGAAC	1.47131e-06
chr3:1037800-1038800	0.998589	AGAAC	-0.0823012
chr3:1038800-1039800	0.957004	AGAAC	-0.603201
chr3:1039000-1040000	0.999683	AGAAC	0.210528
chr3:1039200-1040200	0.999326	AGAAC	-0.192075
chr3:1039400-1040400	0.999927	AGAAC	-0.00729722
chr3:1039600-1040600	0.999927	AGAAC	0.013808
chr3:1039800-1040800	0.986171	AGAAC	-2.58994e-07
chr3:1040000-1041000	0.999717	AGAAC	-2.46564e-05
chr3:1040200-1041200	0.998797	AGAAC	1.71809e-06
chr3:1040400-1041400	0.99555	AGAAC	0.00690701
chr3:1040600-1041600	0.996888	AGAAC	0.000527528
chr3:1040800-1041800	0.996034	AGAAC	-0.00431185
chr3:1041000-1042000	0.987355	AGAAC	-0.0384202
chr3:1052600-1053600	0.561794	AGAAC	-0.405065
chr3:1052800-1053800	0.920694	AGAAC	-0.673764
chr3:1053000-1054000	0.983378	AGAAC	-0.587134
chr3:1053200-1054200	0.988242	AGAAC	-0.93622
chr3:1053400-1054400	0.96994	AGAAC	-0.608319
chr3:1053600-1054600	0.932468	AGAAC	-0.384099
chr3:1053800-1054800	0.987695	AGAAC	-0.357223
chr3:1054000-1055000	0.983395	AGAAC	-0.150897
chr3:1054200-1055200	0.90289	AGAAC	-0.129165
chr3:1054400-1055400	0.963281	AGAAC	-0.130554
chr3:1054600-1055600	0.985313	AGAAC	-0.132922
chr3:1054800-1055800	0.985135	AGAAC	-0.150192
chr3:1055000-1056000	0.994722	AGAAC	0.00114723
chr3:1055200-1056200	0.993125	AGAAC	4.11648e-06
chr3:1055400-1056400	0.973971	AGAAC	1.61981e-06
chr3:1055600-1056600	0.986091	AGAAC	5.2128e-07
chr3:1055800-1056800	0.989316	AGAAC	-0.0216102
chr3:1056000-1057000	0.975185	AGAAC	-0.00247317
chr3:1056200-1057200	0.977936	AGAAC	-0.000119847
chr3:1056400-1057400	0.979089	AGAAC	-0.0388661
chr3:1056600-1057600	0.900799	AGAAC	-0.0490686
chr3:1056800-1057800	0.520492	AGAAC	3.33329e-07
chr3:1058800-1059800	0.941647	AGAAC	-0.224582
chr3:1059000-1060000	0.842734	AGAAC	-0.0765114
chr3:1063000-1064000	0.706266	AGAAC	-8.46072e-07
chr3:1063200-1064200	0.958157	AGAAC	4.83796e-08
chr3:1063400-1064400	0.964112	AGAAC	-6.76477e-07
chr3:1063600-1064600	0.970459	AGAAC	-0.014076
chr3:1063800-1064800	0.970897	AGAAC	-0.000452755
chr3:1064000-1065000	0.960129	AGAAC	0.00306666
chr3:1064200-1065200	0.96826	AGAAC	-0.0902996
chr3:1064400-1065400	0.964024	AGAAC	-0.0248893
chr3:1064600-1065600	0.963737	AGAAC	-5.8468e-08
chr3:1064800-1065800	0.962521	AGAAC	1.53183e-07
chr3:1065000-1066000	0.958403	AGAAC	1.00375e-06
chr3:1065200-1066200	0.964278	AGAAC	1.05058e-06
chr3:1065400-1066400	0.962895	AGAAC	2.00002e-07
chr3:1065600-1066600	0.958422	AGAAC	1.30158e-07
chr3:1065800-1066800	0.96487	AGAAC	-0.00802347
chr3:1066000-1067000	0.958017	AGAAC	-0.02523
chr3:1066200-1067200	0.954689	AGAAC	0.00145284
chr3:1066400-1067400	0.963627	AGAAC	0.0119624
chr3:1066600-1067600	0.965693	AGAAC	-0.0433506
chr3:1066800-1067800	0.965785	AGAAC	-0.0410956
chr4:3400-4400	0.890439	AGAAC	-0.0264402
chr4:3600-4600	0.928992	AGAAC	-0.0760958
chr4:3800-4800	0.66801	AGAAC	1.27354e-07
chr4:5600-6600	0.812838	AGAAC	-2.70288e-08
chr4:5800-6800	0.808547	AGAAC	1.06671e-08
chr4:6000-7000	0.947394	AGAAC	-1.22245e-07
chr4:6200-7200	0.973344	AGAAC	-4.69616e-07
chr4:6400-7400	0.956884	AGAAC	1.3148e-07
chr4:6600-7600	0.962792	AGAAC	-9.12732e-07
chr4:6800-7800	0.953805	AGAAC	8.97674e-07
chr4:7000-8000	0.98769	AGAAC	-1.05213e-06
chr4:7200-8200	0.994384	AGAAC	9.53965e-08
chr4:7400-8400	0.990468	AGAAC	0.00320154
chr4:7600-8600	0.987783	AGAAC	-0.0325678
chr4:7800-8800	0.99766	AGAAC	-0.188718
chr4:8000-9000	0.997642	AGAAC	-0.160376
chr4:8200-9200	0.988	AGAAC	-0.155074
chr4:8400-9400	0.995457	AGAAC	-0.158803
chr4:8600-9600	0.992075	AGAAC	-0.167016
chr4:8800-9800	0.952839	AGAAC	-0.0714321
chr4:9000-10000	0.878633	AGAAC	-0.0682044
chr4:9200-10200	0.585548	AGAAC	1.42924e-07
chr4:25600-26600	0.998657	AGAAC	-0.167957
chr4:25800-26800	0.998084	AGAAC	-0.0902592
chr4:26000-27000	0.998848	AGAAC	-0.0875898
chr4:26200-27200	0.994751	AGAAC	-0.0945531
chr4:26400-27400	0.999925	AGAAC	-0.623548
chr4:26600-27600	0.999824	AGAAC	-0.182487
chr4:26800-27800	0.999902	AGAAC	-0.593415
chr4:27000-28000	0.999793	AGAAC	-0.507629
chr4:27200-28200	0.607061	AGAAC	-0.50953
chr4:28200-29200	0.9997	AGAAC	-2.75466e-06
chr4:39600-40600	0.837243	AGAAC	-0.0385443
chr4:41600-42600	0.970299	AGAAC	-2.0506e-07
chr4:43200-44200	0.555777	AGAAC	-0.0251698
chr4:43400-44400	0.768449	AGAAC	-0.0225019
chr4:56400-57400	0.896972	AGAAC	-9.21159e-07
chr4:58600-59600	0.991561	AGAAC	-0.607409
chr4:58800-59800	0.954334	AGAAC	-0.368044
chr4:60400-61400	0.927112	AGAAC	6.19966e-08
chr4:61000-62000	0.977229	AGAAC	0.0074958
chr4:62600-63600	0.909993	AGAAC	-1.13354e-06
chr4:64400-65400	0.988068	AGAAC	-0.0126503
chr4:66000-67000	0.661365	AGAAC	-0.10732
chr4:71000-72000	0.998521	AGAAC	-0.767099
chr4:71200-72200	0.970194	AGAAC	-0.713511
chr4:72800-73800	0.977545	AGAAC	-0.43068
chr4:76600-77600	0.999423	AGAAC	-0.0466535
chr4:76800-77800	0.957149	AGAAC	-0.134471
chr4:78200-79200	0.996341	AGAAC	-0.470328
chr4:83000-84000	0.961925	AGAAC	-0.0553754
chr4:83600-84600	0.990152	AGAAC	-0.825956
chr4:86200-87200	0.959233	AGAAC	1.3286e-07
chr4:89600-90600	0.989743	AGAAC	0.0244301
chr4:135200-136200	0.955479	AGAAC	2.24904e-07
chr4:136400-137400	0.989322	AGAAC	-2.86392
chr4:150800-151800	0.992542	AGAAC	-0.146178
chr4:151000-152000	0.996228	AGAAC	-0.0899346
chr4:151400-152400	0.965407	AGAAC	-0.108767
chr4:151600-152600	0.993818	AGAAC	-0.311852
chr4:156400-157400	0.975918	AGAAC	0.00769681
chr4:158000-159000	0.96803	AGAAC	8.51365e-07
chr4:158800-159800	0.986823	AGAAC	-0.67136
chr4:162000-163000	0.994714	AGAAC	-0.0440957
chr4:165000-166000	0.999643	AGAAC	-0.850106
chr4:165200-166200	0.999943	AGAAC	-1.80756
chr4:165400-166400	0.97526	AGAAC	-2.21918
chr4:174200-175200	0.977596	AGAAC	-1.51285e-07
chr4:174400-175400	0.999979	AGAAC	0.000156509
chr4:215400-216400	0.637303	AGAAC	-1.75367
chr4:215600-216600	0.94664	AGAAC	-1.70257
chr4:216200-217200	0.995776	AGAAC	-0.0747018
chr4:216400-217400	0.999813	AGAAC	-0.121409
chr4:216600-217600	0.998005	AGAAC	-0.292619
chr4:239400-240400	0.920816	AGAAC	-0.23142
chr4:239600-240600	0.918478	AGAAC	-0.0411432
chr4:242200-243200	0.998072	AGAAC	-1.97241e-06
chr4:242400-243400	0.9604	AGAAC	1.11575e-07
chr4:242600-243600	0.974008	AGAAC	1.68006e-07
chr4:371600-372600	0.999511	AGAAC	-0.417052
chr4:371800-372800	0.806508	AGAAC	-0.361827
chr4:394000-395000	0.817417	AGAAC	4.61615e-08
chr4:394800-395800	0.994763	AGAAC	-0.215891
chr4:395000-396000	0.997922	AGAAC	-0.181313
chr4:395200-396200	0.998721	AGAAC	-0.0774599
chr4:395400-396400	0.870192	AGAAC	1.63189e-06
chr4:412000-413000	0.999904	AGAAC	-0.0185181
chr4:412200-413200	0.998247	AGAAC	-0.123546
chr4:420800-421800	0.993235	AGAAC	-0.301112
chr4:421000-422000	0.991641	AGAAC	-0.311571
chr4:423000-424000	0.895714	AGAAC	0.154518
chr4:423200-424200	0.994453	AGAAC	0.0593209
chr4:468600-469600	0.969633	AGAAC	1.25331e-06
chr4:468800-469800	0.999668	AGAAC	-0.00534603
chr4:469400-470400	0.999251	AGAAC	0.00121551
chr4:495800-496800	0.990402	AGAAC	-0.0239547
chr4:496000-497000	0.999917	AGAAC	-0.000210252
chr4:517200-518200	0.999929	AGAAC	-0.000128602
chr4:517400-518400	0.999787	AGAAC	1.76453e-05
chr4:517600-518600	0.999974	AGAAC	-0.00143341
chr4:517800-518800	0.999562	AGAAC	1.28051e-05
chr4:553400-554400	0.995294	AGAAC	-0.0228268
chr4:553600-554600	0.982999	AGAAC	-5.33471e-09
chr4:556800-557800	0.743272	AGAAC	-0.319084
chr4:557000-558000	0.999982	AGAAC	-0.144402
chr4:557200-558200	0.998205	AGAAC	-0.248317
chr4:558200-559200	0.923941	AGAAC	-0.836904
chr4:558400-559400	0.986166	AGAAC	-0.42748
chr4:568800-569800	0.997713	AGAAC	-0.345694
chr4:569000-570000	0.999793	AGAAC	-0.266655
chr4:569200-570200	0.996825	AGAAC	1.00975e-05
chr4:569400-570400	0.847934	AGAAC	-0.0231618
chr4:571200-572200	0.682553	AGAAC	7.94636e-07
chr4:572800-573800	0.999985	AGAAC	-0.22773
chr4:573000-574000	0.999499	AGAAC	-0.264971
chr4:576200-577200	0.520861	AGAAC	0.00430388
chr4:576400-577400	0.995526	AGAAC	1.35308e-06
chr4:584200-585200	0.990642	AGAAC	0.00611102
chr4:584400-585400	0.999233	AGAAC	-2.96326e-05
chr4:584600-585600	0.9914	AGAAC	3.8314e-06
chr4:586400-587400	0.999557	AGAAC	6.59554e-05
chr4:586600-587600	0.999824	AGAAC	-4.01552e-05
chr4:587800-588800	0.996049	AGAAC	-0.294434
chr4:588000-589000	0.999992	AGAAC	-0.168845
chr4:588200-589200	0.890995	AGAAC	-0.342891
chr4:591400-592400	0.996331	AGAAC	-9.18611e-07
chr4:599400-600400	0.999097	AGAAC	3.20297e-06
chr4:604400-605400	0.522759	AGAAC	-0.443242
chr4:605400-606400	0.982613	AGAAC	-0.289103
chr4:605600-606600	0.997444	AGAAC	-0.586748
chr4:605800-606800	0.994758	AGAAC	-0.636786
chr4:606000-607000	0.992624	AGAAC	0.0932897
chr4:611400-612400	0.999628	AGAAC	-0.699402
chr4:611600-612600	0.999485	AGAAC	-0.571509
chr4:611800-612800	0.993924	AGAAC	-0.925405
chr4:612000-613000	0.994967	AGAAC	-0.636874
chr4:612200-613200	0.931631	AGAAC	-0.539328
chr4:613600-614600	0.972075	AGAAC	-0.1285
chr4:626200-627200	0.984372	AGAAC	-0.728223
chr4:626400-627400	0.998236	AGAAC	-1.67201
chr4:651200-652200	0.957087	AGAAC	-0.307955
chr4:651400-652400	0.973677	AGAAC	-0.273432
chr4:663000-664000	0.991461	AGAAC	-0.359375
chr4:664600-665600	0.963791	AGAAC	-0.755735
chr4:664800-665800	0.676891	AGAAC	-1.54776
chr4:830000-831000	0.969557	AGAAC	5.73268e-06
chr4:832600-833600	0.870641	AGAAC	-5.70747e-10
chr4:832800-833800	0.999753	AGAAC	-0.131455
chr4:833000-834000	0.996619	AGAAC	-0.42782
chr4:833200-834200	0.896314	AGAAC	-0.779779
chr4:941400-942400	0.998511	AGAAC	-6.59471e-06
chr4:941600-942600	0.999079	AGAAC	2.19583e-06
chr4:944400-945400	0.999935	AGAAC	-0.148537
chr4:944600-945600	0.999952	AGAAC	-0.133406
chr4:945600-946600	0.901383	AGAAC	-0.0151977
chr4:953200-954200	0.995296	AGAAC	-0.0238505
chr4:953400-954400	0.999512	AGAAC	1.18586e-05
chr4:953600-954600	0.963715	AGAAC	-0.0232153
chr4:955200-956200	0.914643	AGAAC	-2.86539e-08
chr4:956400-957400	0.999976	AGAAC	-0.149945
chr4:956600-957600	0.9957	AGAAC	-0.255444
chr4:957600-958600	0.995616	AGAAC	-3.96766e-05
chr4:965200-966200	0.995402	AGAAC	-0.215428
chr4:967800-968800	0.849993	AGAAC	-3.02543e-07
chr4:968600-969600	0.964617	AGAAC	-0.0369226
chr4:976000-977000	0.979397	AGAAC	-2.49516e-07
chr4:976200-977200	0.998798	AGAAC	-5.87989e-06
chr4:976400-977400	0.988444	AGAAC	-3.13573e-07
chr4:978200-979200	0.99998	AGAAC	0.000820541
chr4:978400-979400	0.999951	AGAAC	-0.0115634
chr4:978600-979600	0.98039	AGAAC	0.0190348
chr4:979400-980400	0.999941	AGAAC	-0.216719
chr4:979600-980600	0.999887	AGAAC	-0.250337
chr4:981400-982400	0.9861	AGAAC	0.00061002
chr4:982800-983800	0.995221	AGAAC	-0.338792
chr4:983000-984000	0.990476	AGAAC	-0.490244
chr4:984400-985400	0.994178	AGAAC	-0.436449
chr4:984600-985600	0.848783	AGAAC	-0.559706
chr4:1048000-1049000	0.917492	AGAAC	-0.0933034
chr4:1052800-1053800	0.993796	AGAAC	-0.627346
chr4:1053000-1054000	0.942865	AGAAC	-0.624284
chr4:1071800-1072800	0.999449	AGAAC	0.0143021
chr4:1072000-1073000	0.998708	AGAAC	-0.0727981
chr4:1074400-1075400	0.99473	AGAAC	-1.7166
chr4:1074600-1075600	0.999935	AGAAC	-1.44763
chr4:1074800-1075800	0.998781	AGAAC	-1.97023
chr4:1075000-1076000	0.51629	AGAAC	-2.50491
chr4:1079600-1080600	0.799045	AGAAC	-0.0573521
chr4:1084000-1085000	0.857291	AGAAC	-0.0294888
chr4:1084200-1085200	0.994632	AGAAC	-0.00793904
chr4:1098600-1099600	0.684518	AGAAC	-0.5349
chr4:1117000-1118000	0.984034	AGAAC	-0.0196657
chr4:1117200-1118200	0.999608	AGAAC	3.83514e-06
chr4:1132800-1133800	0.961687	AGAAC	-4.69372e-07
chr4:1133000-1134000	0.99982	AGAAC	9.00291e-05
chr4:1133200-1134200	0.959973	AGAAC	-7.65367e-07
chr4:1134000-1135000	0.96775	AGAAC	-0.0881552
chr4:1136800-1137800	0.97873	AGAAC	0.0564289
chr4:1137800-1138800	0.997508	AGAAC	-0.0263457
chr4:1138000-1139000	0.985893	AGAAC	-0.113131
chr4:1140800-1141800	0.937262	AGAAC	1.38086e-06
chr4:1146200-1147200	0.956965	AGAAC	-3.21549e-07
chr4:1147600-1148600	0.996911	AGAAC	-1.81723e-06
chr4:1147800-1148800	0.970527	AGAAC	-1.40775e-06
chr4:1149600-1150600	0.969694	AGAAC	-0.035788
chr4:1152000-1153000	0.969896	AGAAC	-0.230982
chr4:1153600-1154600	0.998184	AGAAC	-0.336815
chr4:1155800-1156800	0.952276	AGAAC	-0.00564003
chr4:1156000-1157000	0.987075	AGAAC	3.14413e-07
chr4:1169000-1170000	0.950538	AGAAC	-0.417173
chr4:1170600-1171600	0.789743	AGAAC	0.00252944
chr4:1179800-1180800	0.998129	AGAAC	-0.04489
chr4:1181000-1182000	0.999551	AGAAC	0.0763901
chr4:1181200-1182200	0.997202	AGAAC	-0.213643
chr4:1181400-1182400	0.999713	AGAAC	-0.225402
chr4:1181600-1182600	0.999502	AGAAC	-0.0273423
chr4:1181800-1182800	0.998586	AGAAC	-3.02987e-06
chr4:1182000-1183000	0.997915	AGAAC	-5.4699e-08
chr4:1182200-1183200	0.997065	AGAAC	-1.92028e-06
chr4:1182400-1183400	0.996992	AGAAC	5.39105e-06
chr4:1182600-1183600	0.949016	AGAAC	-4.35893e-06
chr4:1189000-1190000	0.537508	AGAAC	-0.0449424
chr4:1190000-1191000	0.708624	AGAAC	-0.187405
chr4:1190200-1191200	0.832522	AGAAC	-0.181222
chr4:1190400-1191400	0.934127	AGAAC	-0.0749547
chr4:1190600-1191600	0.982952	AGAAC	-0.0134506
chr4:1190800-1191800	0.961096	AGAAC	-0.268055
chr4:1191000-1192000	0.987158	AGAAC	-0.218531
chr4:1191200-1192200	0.997685	AGAAC	-0.388744
chr4:1191400-1192400	0.998954	AGAAC	-0.220249
chr4:1191600-1192600	0.993111	AGAAC	-0.268726
chr4:1191800-1192800	0.956169	AGAAC	-0.156155
chr4:1192000-1193000	0.958753	AGAAC	-0.195442
chr4:1192200-1193200	0.982887	AGAAC	-0.193757
chr4:1192400-1193400	0.964118	AGAAC	-0.0808493
chr4:1192600-1193600	0.956506	AGAAC	-4.23681e-06
chr4:1192800-1193800	0.977418	AGAAC	-1.41274e-07
chr4:1193000-1194000	0.97163	AGAAC	2.03642e-08
chr4:1193200-1194200	0.956153	AGAAC	-0.0135855
chr4:1193400-1194400	0.978121	AGAAC	-0.0267976
chr4:1193600-1194600	0.96315	AGAAC	-0.00661153
chr4:1193800-1194800	0.91127	AGAAC	-0.0352233
chr4:1194000-1195000	0.95504	AGAAC	-0.0737469
chr4:1194200-1195200	0.758113	AGAAC	-9.55128e-07
chr4:1195600-1196600	0.726414	AGAAC	-0.557439
chr4:1195800-1196800	0.608886	AGAAC	-0.353895
chr5:3800-4800	0.983584	AGAAC	-0.166482
chr5:4000-5000	0.916947	AGAAC	-0.177786
chr5:6400-7400	0.846286	AGAAC	-0.0158428
chr5:6600-7600	0.980926	AGAAC	-0.0134769
chr5:6800-7800	0.985177	AGAAC	-0.116024
chr5:7000-8000	0.988655	AGAAC	-0.0732283
chr5:7200-8200	0.996134	AGAAC	1.02643e-06
chr5:7400-8400	0.995992	AGAAC	-0.0098691
chr5:7600-8600	0.995238	AGAAC	-0.00791402
chr5:7800-8800	0.998619	AGAAC	-0.0604235
chr5:8000-9000	0.9969	AGAAC	-0.094443
chr5:8200-9200	0.998685	AGAAC	-0.163203
chr5:8400-9400	0.996915	AGAAC	-0.13062
chr5:8600-9600	0.99206	AGAAC	-0.0489307
chr5:8800-9800	0.994566	AGAAC	-0.14195
chr5:9000-10000	0.980122	AGAAC	-0.260659
chr5:9200-10200	0.939416	AGAAC	-0.529489
chr5:9400-10400	0.975468	AGAAC	-0.639616
chr5:9600-10600	0.978051	AGAAC	-0.514437
chr5:9800-10800	0.959266	AGAAC	-0.310708
chr5:10000-11000	0.876616	AGAAC	-0.11394
chr5:17600-18600	0.989391	AGAAC	1.05767e-06
chr5:17800-18800	0.98636	AGAAC	-8.25818e-07
chr5:18000-19000	0.989126	AGAAC	7.30275e-07
chr5:18200-19200	0.995269	AGAAC	1.62464e-07
chr5:18400-19400	0.995947	AGAAC	4.9604e-07
chr5:18600-19600	0.999861	AGAAC	-0.706694
chr5:18800-19800	0.999867	AGAAC	-0.216833
chr5:19000-20000	0.999512	AGAAC	-0.680941
chr5:19200-20200	0.998991	AGAAC	-0.33447
chr5:20400-21400	0.999545	AGAAC	4.63137e-05
chr5:30800-31800	0.99752	AGAAC	-0.874834
chr5:31000-32000	0.99378	AGAAC	-1.24602
chr5:32600-33600	0.994747	AGAAC	1.06072e-06
chr5:34200-35200	0.998639	AGAAC	-0.791439
chr5:34400-35400	0.906616	AGAAC	-1.15775
chr5:36000-37000	0.996974	AGAAC	-0.172686
chr5:39000-40000	0.995797	AGAAC	-0.0209447
chr5:61800-62800	0.965315	AGAAC	1.35107e-07
chr5:69600-70600	0.972319	AGAAC	0.0925002
chr5:79400-80400	0.661937	AGAAC	0.137821
chr5:108600-109600	0.986017	AGAAC	-2.01919
chr5:108800-109800	0.995346	AGAAC	-1.6553
chr5:138000-139000	0.973796	AGAAC	-1.61973
chr5:138200-139200	0.601169	AGAAC	-1.65756
chr5:149800-150800	0.519895	AGAAC	-0.00620657
chr5:150000-151000	0.987613	AGAAC	-2.13075e-06
chr5:150200-151200	0.9897	AGAAC	2.45074e-07
chr5:150400-151400	0.856021	AGAAC	7.30792e-08
chr5:232600-233600	0.974417	AGAAC	-1.88231
chr5:232800-233800	0.99803	AGAAC	-1.81441
chr5:233000-234000	0.796834	AGAAC	-1.23983
chr5:300600-301600	0.981291	AGAAC	-0.337753
chr5:300800-301800	0.986505	AGAAC	-0.658611
chr5:306000-307000	0.999477	AGAAC	9.05179e-08
chr5:306200-307200	0.982895	AGAAC	-1.43242e-08
chr5:309800-310800	0.996375	AGAAC	-1.54304
chr5:310000-311000	0.996785	AGAAC	-0.774046
chr5:310200-311200	0.946818	AGAAC	-0.629662
chr5:443800-444800	0.97333	AGAAC	-2.02858
chr5:450800-451800	0.999946	AGAAC	-0.000112434
chr5:451000-452000	0.999516	AGAAC	3.06707e-05
chr5:453000-454000	0.999034	AGAAC	-0.508574
chr5:453200-454200	0.995549	AGAAC	-0.951704
chr5:453400-454400	0.981397	AGAAC	-1.64554
chr5:465200-466200	0.99313	AGAAC	-0.160869
chr5:465400-466400	0.991065	AGAAC	-0.0448195
chr5:470000-471000	0.888614	AGAAC	-1.65107
chr5:470600-471600	0.99392	AGAAC	-0.153564
chr5:480200-481200	0.99957	AGAAC	-0.319414
chr5:480400-481400	0.995198	AGAAC	0.26842
chr5:535800-536800	0.661344	AGAAC	-0.925891
chr5:603400-604400	0.999417	AGAAC	-0.0439626
chr5:603600-604600	0.999383	AGAAC	-0.0296106
chr5:635800-636800	0.941581	AGAAC	-0.011642
chr5:657000-658000	0.874237	AGAAC	-0.9132
chr5:657200-658200	0.998789	AGAAC	-1.38645
chr5:710600-711600	0.999077	AGAAC	3.14551e-05
chr5:710800-711800	0.988185	AGAAC	-0.0776838
chr5:799800-800800	0.997859	AGAAC	-0.897577
chr5:894600-895600	0.986984	AGAAC	-2.68481e-06
chr5:894800-895800	0.645616	AGAAC	-0.0396696
chr5:994600-995600	0.630444	AGAAC	0.0347669
chr5:1009600-1010600	0.990726	AGAAC	-0.00296599
chr5:1053600-1054600	0.801449	AGAAC	-0.319192
chr5:1053800-1054800	0.997707	AGAAC	-0.26537
chr5:1068800-1069800	0.577582	AGAAC	3.64759e-07
chr5:1069400-1070400	0.999255	AGAAC	4.78511e-05
chr5:1069600-1070600	0.999298	AGAAC	-5.58338e-06
chr5:1069800-1070800	0.973784	AGAAC	1.49566e-07
chr5:1097400-1098400	0.778257	AGAAC	2.97054e-08
chr5:1097600-1098600	0.999877	AGAAC	3.35596e-05
chr5:1097800-1098800	0.980388	AGAAC	-1.14512e-07
chr5:1099200-1100200	0.989712	AGAAC	-2.39209e-07
chr5:1099400-1100400	0.999015	AGAAC	-3.86455e-05
chr5:1149600-1150600	0.574068	AGAAC	0.0010361
chr5:1149800-1150800	0.999659	AGAAC	-0.07143
chr5:1150600-1151600	0.986296	AGAAC	0.120361
chr5:1150800-1151800	0.999822	AGAAC	0.159216
chr5:1169000-1170000	0.502837	AGAAC	0.259651
chr5:1207800-1208800	0.990926	AGAAC	7.39333e-08
chr5:1208000-1209000	0.999545	AGAAC	-2.13126e-06
chr5:1291200-1292200	0.988202	AGAAC	5.73727e-07
chr5:1291600-1292600	0.988487	AGAAC	3.59968e-06
chr5:1291800-1292800	0.994818	AGAAC	-0.00542562
chr5:1292000-1293000	0.607889	AGAAC	-0.0495862
chr5:1295600-1296600	0.990976	AGAAC	-0.244581
chr5:1295800-1296800	0.919387	AGAAC	-0.180793
chr5:1299800-1300800	0.999055	AGAAC	-2.51046e-06
chr5:1300000-1301000	0.9974	AGAAC	1.68191e-06
chr5:1300800-1301800	0.918583	AGAAC	0.0111475
chr5:1321600-1322600	0.972808	AGAAC	1.86828e-07
chr5:1321800-1322800	0.987582	AGAAC	3.05107e-06
chr5:1323800-1324800	0.996037	AGAAC	-0.159453
chr5:1333000-1334000	0.983088	AGAAC	-0.311978
chr6:1000-2000	0.782834	AGAAC	-0.370432
chr6:3000-4000	0.999139	AGAAC	-0.0124301
chr6:14600-15600	0.988926	AGAAC	-0.0183
chr6:16400-17400	0.80529	AGAAC	-0.0223038
chr6:22200-23200	0.971498	AGAAC	1.94278e-07
chr6:25600-26600	0.997944	AGAAC	-0.547738
chr6:27400-28400	0.68111	AGAAC	-6.42532e-07
chr6:29200-30200	0.944603	AGAAC	1.19429e-07
chr6:31000-32000	0.883156	AGAAC	-0.0514114
chr6:33200-34200	0.874627	AGAAC	-0.0167119
chr6:36400-37400	0.625141	AGAAC	-0.371445
chr6:36600-37600	0.978394	AGAAC	-0.368106
chr6:39200-40200	0.850807	AGAAC	-0.510119
chr6:40600-41600	0.87885	AGAAC	-1.01893
chr6:40800-41800	0.953992	AGAAC	-0.890441
chr6:41600-42600	0.989398	AGAAC	-0.748331
chr6:49200-50200	0.96828	AGAAC	-0.007428
chr6:50800-51800	0.987906	AGAAC	-0.0255006
chr6:73800-74800	0.999895	AGAAC	-3.02591e-06
chr6:74000-75000	0.9948	AGAAC	6.61293e-07
chr6:76200-77200	0.958384	AGAAC	-0.827452
chr6:90200-91200	0.875884	AGAAC	-0.894105
chr6:160000-161000	0.528616	AGAAC	0.0142843
chr6:160800-161800	0.83823	AGAAC	-6.22664e-07
chr6:263200-264200	0.995937	AGAAC	4.61546e-06
chr6:304000-305000	0.786401	AGAAC	0.0102158
chr6:356400-357400	0.951476	AGAAC	-0.376824
chr6:424600-425600	0.992148	AGAAC	-0.932264
chr6:424800-425800	0.997853	AGAAC	-0.886376
chr6:425400-426400	0.867822	AGAAC	-0.928564
chr6:482400-483400	0.997602	AGAAC	-0.0159214
chr6:487000-488000	0.987207	AGAAC	4.46181e-07
chr6:487200-488200	0.986145	AGAAC	-1.9943e-06
chr6:520200-521200	0.892034	AGAAC	-0.019586
chr6:521400-522400	0.662797	AGAAC	6.0285e-07
chr6:563200-564200	0.993352	AGAAC	-0.0951812
chr6:563400-564400	0.741675	AGAAC	-0.345624
chr6:731000-732000	0.979959	AGAAC	-0.0922116
chr6:731200-732200	0.999672	AGAAC	-0.217835
chr6:731400-732400	0.996741	AGAAC	-0.298597
chr6:737800-738800	0.990307	AGAAC	0.0272267
chr6:740800-741800	0.989985	AGAAC	4.01397e-06
chr6:742400-743400	0.996828	AGAAC	-0.418104
chr6:756200-757200	0.988249	AGAAC	2.37339e-07
chr6:756400-757400	0.999967	AGAAC	-0.00018337
chr6:756600-757600	0.522461	AGAAC	2.16842e-07
chr6:798800-799800	0.937948	AGAAC	-0.394743
chr6:845200-846200	0.991906	AGAAC	-0.833694
chr6:847200-848200	0.73504	AGAAC	4.93721e-07
chr6:847400-848400	0.998582	AGAAC	-2.97233e-06
chr6:860400-861400	0.989414	AGAAC	-0.0582021
chr6:860600-861600	0.999965	AGAAC	-0.16306
chr6:861200-862200	0.999871	AGAAC	0.0082049
chr6:861400-862400	0.920347	AGAAC	-0.0118296
chr6:883000-884000	0.987218	AGAAC	-2.28961e-06
chr6:883200-884200	0.997278	AGAAC	8.22552e-06
chr6:951800-952800	0.840981	AGAAC	-0.012413
chr6:1042200-1043200	0.759739	AGAAC	-0.0542823
chr6:1055200-1056200	0.85456	AGAAC	-0.0459642
chr6:1062800-1063800	0.960534	AGAAC	-0.000961111
chr6:1063000-1064000	0.895028	AGAAC	1.75543e-06
chr6:1153200-1154200	0.8691	AGAAC	-0.342183
chr6:1153400-1154400	0.949977	AGAAC	-0.318814
chr6:1174200-1175200	0.658296	AGAAC	-1.12031
chr6:1174400-1175400	0.971971	AGAAC	-0.576979
chr6:1203200-1204200	0.9872	AGAAC	-1.11564
chr6:1203400-1204400	0.975863	AGAAC	-1.52655
chr6:1203800-1204800	0.949779	AGAAC	-0.0980564
chr6:1204000-1205000	0.9468	AGAAC	-2.42364e-07
chr6:1311800-1312800	0.905544	AGAAC	-1.05214
chr6:1314800-1315800	0.745252	AGAAC	-0.0275956
chr6:1316400-1317400	0.899399	AGAAC	-0.159879
chr6:1324800-1325800	0.903652	AGAAC	-1.86685
chr6:1327400-1328400	0.917542	AGAAC	4.03083e-07
chr6:1328000-1329000	0.995418	AGAAC	-1.98797
chr6:1328800-1329800	0.517064	AGAAC	-1.1592
chr6:1330400-1331400	0.957997	AGAAC	0.00202413
chr6:1333600-1334600	0.574251	AGAAC	-0.0364023
chr6:1337000-1338000	0.628858	AGAAC	-0.0392472
chr6:1337800-1338800	0.996871	AGAAC	-0.208684
chr6:1340200-1341200	0.983681	AGAAC	-0.738496
chr6:1342400-1343400	0.60468	AGAAC	-0.592311
chr6:1342600-1343600	0.996702	AGAAC	-0.419564
chr6:1344000-1345000	0.999359	AGAAC	-0.0184471
chr6:1344200-1345200	0.919518	AGAAC	-5.31407e-07
chr6:1348000-1349000	0.91414	AGAAC	0.0185086
chr6:1351600-1352600	0.99229	AGAAC	3.39677e-06
chr6:1366000-1367000	0.954335	AGAAC	-8.51158e-07
chr6:1368600-1369600	0.869805	AGAAC	-0.000888629
chr6:1370600-1371600	0.916086	AGAAC	-0.202323
chr6:1372400-1373400	0.862658	AGAAC	0.0466181
chr6:1383200-1384200	0.670112	AGAAC	0.229423
chr6:1383400-1384400	0.999809	AGAAC	0.0144254
chr6:1383600-1384600	0.989434	AGAAC	-0.122519
chr6:1383800-1384800	0.999531	AGAAC	-0.0227575
chr6:1384000-1385000	0.99775	AGAAC	-0.0752704
chr6:1384200-1385200	0.998622	AGAAC	-0.209153
chr6:1384400-1385400	0.996451	AGAAC	-0.266554
chr6:1384600-1385600	0.899078	AGAAC	-0.150698
chr6:1405000-1406000	0.964199	AGAAC	-0.0929563
chr6:1405200-1406200	0.993943	AGAAC	-0.170389
chr6:1405400-1406400	0.993972	AGAAC	-0.131709
chr6:1405600-1406600	0.994319	AGAAC	-0.161606
chr6:1405800-1406800	0.98655	AGAAC	-0.127823
chr6:1406000-1407000	0.966788	AGAAC	-0.143403
chr6:1406200-1407200	0.985219	AGAAC	-0.106618
chr6:1406400-1407400	0.980264	AGAAC	-0.0788143
chr6:1406600-1407600	0.976814	AGAAC	-1.78382e-06
chr6:1406800-1407800	0.989987	AGAAC	2.00085e-06
chr6:1407000-1408000	0.986711	AGAAC	2.71832e-07
chr6:1407200-1408200	0.982004	AGAAC	2.38436e-06
chr6:1407400-1408400	0.985399	AGAAC	-1.1443e-06
chr6:1407600-1408600	0.979276	AGAAC	-1.12168e-06
chr6:1407800-1408800	0.965872	AGAAC	-1.29034e-06
chr6:1408000-1409000	0.957232	AGAAC	-4.31155e-06
chr6:1408200-1409200	0.962878	AGAAC	-9.56888e-08
chr6:1408400-1409400	0.95771	AGAAC	9.86506e-07
chr6:1408600-1409600	0.661519	AGAAC	3.75159e-07
chr6:1412400-1413400	0.746138	AGAAC	-0.057408
chr6:1416200-1417200	0.506051	AGAAC	-0.0276632
[truncated: 1,603 more rows]

## Sheet: pfAP2-G5.Troph.GAACA
Chromosome Regions	Binding Profile	Disrupted Motif	Binding effects of SNS
[truncated: 2,533 more rows]

[truncated: 10 more sheets: pfAP2-I.Sch.CTTGC, pfAP2-I.Sch.GGTCG, pfAP2-I.Sch.GTGCA, pbAP2-O.Ooki.GCTA, pfBDP.Sch.ACAAC, pfBDP.Sch.GTGCA, pfBDP.Sch.TAACT, pfBDP.Troph.ACAAC, pfBDP.Troph.GTGCA, pfBDP.Troph.TAACT]
