# Supplementary material for: MalariaSED: a deep learning framework to decipher the regulatory contributions of noncoding variants in malaria parasites
Source: Genome Biol. 2023 Oct 16;24:231. doi: 10.1186/s13059-023-03063-z (PMC10577899; doi:10.1186/s13059-023-03063-z)
Supplement: Supplementary file 8 — Additional file 8: Table S7. The chromatin effects prediction from MalariaSED for all reported genomic variants collected by malariaGEN. [file 13059_2023_3063_MOESM8_ESM.xlsx]

## Sheet: Sheet1
The predicted chromatin effects of ~1.3 million non-coding genomic variants is available at
https://usf.box.com/s/bak1yqaxisbnnfquuzmqd0us3628xx31
